# Supplementary material for: Crystal structure and magnetic study of the complex salt [RuCp(PTA)2–μ-CN-1κC:2κN–RuCp(PTA)2][Re(NO)Br4(EtOH)0.5(MeOH)0.5]
Source: Acta Crystallogr E Crystallogr Commun. 2021 Jun 30;77(Pt 7):749–54. doi: 10.1107/S2056989021006381 (PMC8382050; doi:10.1107/S2056989021006381)
Supplement: Supplementary file 1 [file e-77-00749-sup1.cif]

##############################################################################
#                                                                            #
# This CIF contains the data in a paper accepted for publication in          #
# Acta Crystallographica Section E. It conforms to the requirements of       #
# Notes for Authors for Acta Crystallographica Section E, and has been       #
# peer reviewed under the auspices of the IUCr Commission on Journals.       #
#                                                                            #
# Full details of the Crystallographic Information File format               #
# are given in the paper "The Crystallographic Information File (CIF):       #
# a New Standard Archive File for Crystallography" by S. R. Hall, F. H.      #
# Allen and I. D. Brown [Acta Cryst. (1991), A47, 655-685].                  #
#                                                                            #
# The current version of the core CIF dictionary is obtainable from          #
# ftp://ftp.iucr.org/pub/cif_core.dic.                                       #
#                                                                            #
# Software is freely available for graphical display of the structure(s)     #
# in this CIF. For information consult the CIF software page                 #
# http://www.iucr.org/resources/cif/software.                                #
#                                                                            #
# This file may be used for bona fide research purposes within the           #
# scientific community so long as proper attribution is given to the journal # 
# article from which it was obtained.                                        #
#                                                                            #
##############################################################################
data_I
_audit_creation_method     'SHELXL-2018/3'
_journal_date_recd_electronic     2021-06-04
_journal_date_accepted     2021-06-18
_journal_name_full     'Acta Crystallographica, Section E'
_journal_year     2021
_journal_volume     77
_journal_issue      7
_journal_page_first     749
_journal_page_last     754
_journal_paper_category     GM
_journal_paper_doi     10.1107/S2056989021006381
_journal_coeditor_code     EX2046
_publ_contact_author_name     'Mario Pacheco'
_publ_contact_author_address
;
\'Area Qu\'imica Inorg\'anica, Facultad de Qu\'imica,
Universidad de la Rep\'ublica, 11800, Montevideo, Uruguay
;
_publ_contact_author_email     'mpacheco@fq.edu.uy'
_publ_contact_author_fax     ?
_publ_contact_author_phone     '+598 99207743'
_publ_section_title
;\
Crystal structure and magnetic study of the complex salt
[RuCp(PTA)~2~--\m-CN--1\k<i>C</i>:2\k<i>N</i>-RuCp(PTA)~2~][Re(NO)Br~4~(EtOH)\
~0.5~(MeOH)~0.5~]
;
loop_
    _publ_author_name
    _publ_author_footnote
    _publ_author_address
    'Pacheco, Mario' .
;
Area Quimica Inorganica, Facultad de Quimica, Universidad de la Rep\'ublica,
11800, Montevideo,
Uruguay
;
    'Alvarez, Natalia' .
;
Area Quimica Inorganica, Facultad de Quimica, Universidad de la Rep\'ublica,
11800, Montevideo,
Uruguay
;
    'Cuevas, Alicia' .
;
Area Quimica Inorganica, Facultad de Quimica, Universidad de la Rep\'ublica,
11800, Montevideo,
Uruguay
;
    'Romerosa, Antonio' .
;
Area de Quimica Inorganica-CIESOL, Universidad de Almeria, 04120 Almeria,
Spain
;
    'Lloret, Francesc' .
;
Instituto de Ciencia Molecular, Universidad de Valencia, C/ Catedratico Jose
Beltran 2, 46980 Paterna, Valencia,
Spain
;
    'Kremer, Carlos' .
;
Area Quimica Inorganica, Facultad de Quimica, Universidad de la Rep\'ublica,
11800, Montevideo,
Uruguay
;
_publ_section_synopsis
;\
In this work, we present the complex salt
[RuCp(PTA)~2~--\m-CN-1\k<i>C</i>:2\k^2^<i>N</i>--RuCp(PTA)~2~][Re(NO)\
Br~4~(EtOH)~0.5~(MeOH)~0.5~]. The synthesis, single-crystal X-ray crystal
structure, and magnetic properties are discussed.
;
_chemical_name_systematic
;\
\m-Cyanido-\k^2^<i>C</i>:<i>N</i>-bis[(\h^5^-cyclopentadienyl)bis(3,5,7-\
triazaphosphaadamantane-\k<i>P</i>)ruthenium(II)]
tetrabromido(ethanol/methanol-\k<i>O</i>)nitrosylrhenate(II)
;
_chemical_name_common     ?
_chemical_formula_moiety     '2(C35 H58 N13 P4 Ru2 +), 2(C1.5 H5 Br4 N O2 Re -)'
_chemical_formula_sum     'C73 H126 Br8 N28 O4 P8 Re2 Ru4'
_chemical_formula_iupac
  '[Ru (C N) (C5 H5)2 (C6 H12 N3 P)4]2 [Re Br4 (N O) (C H4 O)0.5 (C2 H6 O)0.5]2'
_chemical_formula_weight     3123.73
_chemical_melting_point     ?
_space_group_crystal_system     monoclinic
_space_group_name_H-M_alt     'P 21/c'
_space_group_name_Hall     '-P 2ybc'
loop_
    _space_group_symop_operation_xyz
    'x, y, z'
    '-x, y+1/2, -z+1/2'
    '-x, -y, -z'
    'x, -y-1/2, z-1/2'
_cell_length_a     12.6027(4)
_cell_length_b     17.7075(6)
_cell_length_c     23.0252(9)
_cell_angle_alpha     90
_cell_angle_beta     101.9140(10)
_cell_angle_gamma     90
_cell_volume     5027.7(3)
_cell_formula_units_Z     2
_cell_measurement_reflns_used     125
_cell_measurement_theta_min     3.0751
_cell_measurement_theta_max     16.9129
_cell_measurement_temperature     296(2)
_exptl_crystal_description     prism
_exptl_crystal_colour     orange
_exptl_crystal_size_max     0.484
_exptl_crystal_size_mid     0.096
_exptl_crystal_size_min     0.032
_exptl_crystal_density_diffrn     2.063
_exptl_crystal_density_meas     ?
_exptl_crystal_density_method     'not measured'
_exptl_crystal_F_000     3036
_exptl_absorpt_coefficient_mu     6.350
_exptl_absorpt_correction_type     multi-scan
_exptl_absorpt_process_details
;
(SADABS; Krause <i>et al.</i>,  2015)
;
_exptl_absorpt_correction_T_min     0.485
_exptl_absorpt_correction_T_max     0.751
_diffrn_ambient_temperature     296
_diffrn_source     'sealed tube'
_diffrn_radiation_type     'Mo K\a'
_diffrn_radiation_wavelength     0.71073
_diffrn_radiation_monochromator     'curved graphite'
_diffrn_measurement_device_type     'Bruker D8 venture diffractometer'
_diffrn_measurement_method     '\f and \w scans'
_diffrn_detector_area_resol_mean     10.4167
_diffrn_reflns_number     56882
_diffrn_reflns_av_R_equivalents     0.0789
_diffrn_reflns_av_unetI/netI     0.0486
_diffrn_reflns_theta_min     2.832
_diffrn_reflns_theta_max     24.737
_diffrn_reflns_theta_full     24.737
_diffrn_measured_fraction_theta_max     0.997
_diffrn_measured_fraction_theta_full     0.997
_diffrn_reflns_limit_h_min     -14
_diffrn_reflns_limit_h_max     14
_diffrn_reflns_limit_k_min     -20
_diffrn_reflns_limit_k_max     20
_diffrn_reflns_limit_l_min     -27
_diffrn_reflns_limit_l_max     27
_refine_special_details     ?
_reflns_number_total     8565
_reflns_number_gt     6494
_reflns_threshold_expression     'I > 2\s(I)'
_refine_ls_structure_factor_coef     Fsqd
_refine_ls_matrix_type     full
_refine_ls_R_factor_all     0.0706
_refine_ls_R_factor_gt     0.0438
_refine_ls_wR_factor_gt     0.1021
_refine_ls_wR_factor_ref     0.1184
_refine_ls_goodness_of_fit_ref     0.990
_refine_ls_restrained_S_all     0.990
_refine_ls_number_reflns     8565
_refine_ls_number_parameters     572
_refine_ls_number_restraints     0
_refine_ls_hydrogen_treatment     constr
_refine_ls_weighting_scheme     calc
_refine_ls_weighting_details
             'w=1/[\s^2^(Fo^2^)+(0.0568P)^2^+32.4246P] where P=(Fo^2^+2Fc^2^)/3'
_atom_sites_solution_hydrogens     mixed
_atom_sites_solution_primary     iterative
_atom_sites_solution_secondary     difmap
_refine_ls_shift/su_max     0.000
_refine_ls_shift/su_mean     0.000
_refine_diff_density_max     1.450
_refine_diff_density_min     -1.340
_refine_ls_extinction_method     none
_refine_ls_extinction_coef     .
loop_
    _atom_type_symbol
    _atom_type_description
    _atom_type_scat_dispersion_real
    _atom_type_scat_dispersion_imag
    _atom_type_scat_source
    'C' 'C' 0.0033 0.0016
                         'International Tables Vol C Tables 4.2.6.8 and 6.1.1.4'
    'H' 'H' 0.0000 0.0000
                         'International Tables Vol C Tables 4.2.6.8 and 6.1.1.4'
    'N' 'N' 0.0061 0.0033
                         'International Tables Vol C Tables 4.2.6.8 and 6.1.1.4'
    'O' 'O' 0.0106 0.0060
                         'International Tables Vol C Tables 4.2.6.8 and 6.1.1.4'
    'Ru' 'Ru' -1.2594 0.8363
                         'International Tables Vol C Tables 4.2.6.8 and 6.1.1.4'
    'Re' 'Re' -1.0185 7.2310
                         'International Tables Vol C Tables 4.2.6.8 and 6.1.1.4'
    'Br' 'Br' -0.2901 2.4595
                         'International Tables Vol C Tables 4.2.6.8 and 6.1.1.4'
    'P' 'P' 0.1023 0.0942
                         'International Tables Vol C Tables 4.2.6.8 and 6.1.1.4'
_computing_data_collection
;
APEX2 (Bruker, 2007)
;
_computing_cell_refinement
;
APEX2 (Bruker, 2007)
;
_computing_data_reduction
;
SAINT (Bruker, 2013)
;
_computing_structure_solution
;
<i>SHELXT2014/4</i> (Sheldrick, 2015a)
;
_computing_structure_refinement
;
<i>SHELXL2018/3</i> (Sheldrick, 2015b)
;
_computing_molecular_graphics
;
ORTEP-3 for Windows (Farrugia, 2012) and Mercury (Macrae <i>et al.</i>,
2020)
;
_computing_publication_material     ?
loop_
    _atom_site_type_symbol
    _atom_site_label
    _atom_site_fract_x
    _atom_site_fract_y
    _atom_site_fract_z
    _atom_site_U_iso_or_equiv
    _atom_site_adp_type
    _atom_site_calc_flag
    _atom_site_occupancy
    _atom_site_disorder_assembly
    _atom_site_disorder_group
    Re Re1 -0.05570(3) -0.18588(2) 0.11322(2) 0.03581(11) Uani d 1 . .
    Ru Ru1 0.48233(5) 0.25106(4) 0.22334(3) 0.02682(15) Uani d 1 . .
    Ru Ru2 0.66214(5) 0.27893(4) 0.04193(3) 0.02792(16) Uani d 1 . .
    Br Br1 0.04222(9) -0.12082(7) 0.20632(4) 0.0584(3) Uani d 1 . .
    Br Br2 0.04855(10) -0.10735(7) 0.05355(5) 0.0667(3) Uani d 1 . .
    Br Br3 -0.16673(10) -0.23895(6) 0.01809(4) 0.0595(3) Uani d 1 . .
    Br Br4 -0.17972(8) -0.24939(6) 0.17119(4) 0.0518(3) Uani d 1 . .
    P P1 0.35033(15) 0.33600(12) 0.18506(8) 0.0268(4) Uani d 1 . .
    P P2 0.40014(16) 0.15060(12) 0.17422(9) 0.0318(5) Uani d 1 . .
    P P3 0.79305(16) 0.20690(12) 0.09819(8) 0.0279(4) Uani d 1 . .
    P P4 0.72619(16) 0.39303(12) 0.07922(9) 0.0294(4) Uani d 1 . .
    O O101 0.0961(8) -0.3111(6) 0.1265(5) 0.110(4) Uani d 1 . .
    N N1 0.1390(6) 0.3853(4) 0.1485(3) 0.0434(18) Uani d 1 . .
    N N2 0.2668(7) 0.4759(5) 0.2046(4) 0.054(2) Uani d 1 . .
    N N3 0.2747(6) 0.4471(5) 0.1013(4) 0.050(2) Uani d 1 . .
    N N4 0.2311(6) 0.0505(4) 0.1466(4) 0.055(2) Uani d 1 . .
    N N6 0.3384(9) 0.0693(5) 0.0709(4) 0.072(3) Uani d 1 . .
    N N7 0.8856(6) 0.1427(4) 0.2069(3) 0.048(2) Uani d 1 . .
    N N8 0.8650(5) 0.0578(4) 0.1213(3) 0.0384(17) Uani d 1 . .
    N N9 1.0030(5) 0.1578(4) 0.1354(3) 0.0389(17) Uani d 1 . .
    N N10 0.7525(8) 0.5001(5) 0.1692(4) 0.063(2) Uani d 1 . .
    N N11 0.6862(10) 0.5468(5) 0.0695(5) 0.079(3) Uani d 1 . .
    N N12 0.8770(8) 0.5093(5) 0.1015(5) 0.068(3) Uani d 1 . .
    C C10 0.2299(9) 0.0593(6) 0.0845(6) 0.075(4) Uani d 1 . .
    H H10A 0.185518 0.102699 0.069690 0.090 Uiso calc 1 . .
    H H10B 0.196148 0.015088 0.063481 0.090 Uiso calc 1 . .
    C C11 0.4070(11) 0.0061(7) 0.0987(7) 0.088(4) Uani d 1 . .
    H H11A 0.379585 -0.040178 0.078516 0.106 Uiso calc 1 . .
    H H11B 0.479829 0.013789 0.092099 0.106 Uiso calc 1 . .
    N N13 0.5859(5) 0.2744(4) 0.1114(3) 0.0363(16) Uani d 1 . .
    N N101 0.0350(7) -0.2596(5) 0.1217(4) 0.057(2) Uani d 1 . .
    C C1 0.2033(6) 0.3182(5) 0.1677(4) 0.043(2) Uani d 1 . .
    H H1A 0.187494 0.280371 0.136628 0.052 Uiso calc 1 . .
    H H1B 0.181946 0.297768 0.202646 0.052 Uiso calc 1 . .
    C C2 0.3562(7) 0.3865(5) 0.1154(4) 0.044(2) Uani d 1 . .
    H H2A 0.427904 0.408071 0.118761 0.053 Uiso calc 1 . .
    H H2B 0.344982 0.350473 0.082962 0.053 Uiso calc 1 . .
    C C3 0.3459(8) 0.4201(5) 0.2319(4) 0.053(3) Uani d 1 . .
    H H3A 0.329067 0.404229 0.269273 0.063 Uiso calc 1 . .
    H H3B 0.417142 0.443326 0.240483 0.063 Uiso calc 1 . .
    C C7 0.2643(7) 0.1199(6) 0.1800(5) 0.053(3) Uani d 1 . .
    H H7A 0.262715 0.111570 0.221448 0.064 Uiso calc 1 . .
    H H7B 0.212869 0.159678 0.165259 0.064 Uiso calc 1 . .
    C C8 0.3864(9) 0.1426(6) 0.0934(4) 0.057(3) Uani d 1 . .
    H H8A 0.340877 0.183277 0.074070 0.069 Uiso calc 1 . .
    H H8B 0.457243 0.147751 0.083554 0.069 Uiso calc 1 . .
    C C9 0.4687(8) 0.0597(5) 0.1959(6) 0.064(3) Uani d 1 . .
    H H9A 0.542754 0.062672 0.190220 0.077 Uiso calc 1 . .
    H H9B 0.471397 0.050991 0.237786 0.077 Uiso calc 1 . .
    N N5 0.4139(8) -0.0044(5) 0.1616(5) 0.071(3) Uani d 1 . .
    C C4 0.1629(7) 0.4158(6) 0.0938(4) 0.048(2) Uani d 1 . .
    H H4A 0.111021 0.455341 0.079097 0.057 Uiso calc 1 . .
    H H4B 0.153739 0.376066 0.064165 0.057 Uiso calc 1 . .
    C C5 0.1567(8) 0.4440(6) 0.1932(4) 0.055(3) Uani d 1 . .
    H H5A 0.142735 0.423527 0.229964 0.066 Uiso calc 1 . .
    H H5B 0.105007 0.484405 0.180683 0.066 Uiso calc 1 . .
    C C6 0.2891(9) 0.5031(5) 0.1497(5) 0.061(3) Uani d 1 . .
    H H6A 0.363300 0.521225 0.156964 0.074 Uiso calc 1 . .
    H H6B 0.242057 0.545789 0.136630 0.074 Uiso calc 1 . .
    C C12 0.3026(9) -0.0125(5) 0.1703(5) 0.064(3) Uani d 1 . .
    H H12A 0.304399 -0.016960 0.212516 0.077 Uiso calc 1 . .
    H H12B 0.272252 -0.058858 0.151518 0.077 Uiso calc 1 . .
    C C13 0.8036(8) 0.1997(5) 0.1790(4) 0.043(2) Uani d 1 . .
    H H13A 0.823328 0.248627 0.196916 0.051 Uiso calc 1 . .
    H H13B 0.733433 0.186003 0.186840 0.051 Uiso calc 1 . .
    C C14 0.7814(7) 0.1043(5) 0.0826(4) 0.038(2) Uani d 1 . .
    H H14A 0.710386 0.087306 0.087148 0.046 Uiso calc 1 . .
    H H14B 0.786260 0.095862 0.041597 0.046 Uiso calc 1 . .
    C C15 0.9390(6) 0.2153(5) 0.0987(4) 0.0356(19) Uani d 1 . .
    H H15A 0.950021 0.210954 0.058339 0.043 Uiso calc 1 . .
    H H15B 0.964059 0.264882 0.113423 0.043 Uiso calc 1 . .
    C C16 0.8588(8) 0.0680(5) 0.1841(4) 0.049(2) Uani d 1 . .
    H H16A 0.785748 0.056039 0.188513 0.058 Uiso calc 1 . .
    H H16B 0.907554 0.032285 0.207982 0.058 Uiso calc 1 . .
    C C17 0.9918(7) 0.1643(6) 0.1968(4) 0.049(2) Uani d 1 . .
    H H17A 1.006169 0.216183 0.209553 0.059 Uiso calc 1 . .
    H H17B 1.046353 0.132840 0.221310 0.059 Uiso calc 1 . .
    C C18 0.9748(7) 0.0812(5) 0.1149(4) 0.041(2) Uani d 1 . .
    H H18A 1.027553 0.046580 0.137183 0.049 Uiso calc 1 . .
    H H18B 0.979171 0.077487 0.073475 0.049 Uiso calc 1 . .
    C C19 0.7220(10) 0.4204(6) 0.1561(4) 0.061(3) Uani d 1 . .
    H H19A 0.649346 0.412212 0.162738 0.073 Uiso calc 1 . .
    H H19B 0.771012 0.388218 0.183392 0.073 Uiso calc 1 . .
    C C20 0.6489(11) 0.4732(6) 0.0421(5) 0.077(4) Uani d 1 . .
    H H20A 0.655078 0.473891 0.000761 0.092 Uiso calc 1 . .
    H H20B 0.572964 0.466475 0.043119 0.092 Uiso calc 1 . .
    C C21 0.8624(9) 0.4296(6) 0.0794(6) 0.069(3) Uani d 1 . .
    H H21A 0.915554 0.397600 0.104395 0.083 Uiso calc 1 . .
    H H21B 0.875592 0.427327 0.039412 0.083 Uiso calc 1 . .
    C C22 0.8613(9) 0.5136(6) 0.1613(5) 0.065(3) Uani d 1 . .
    H H22A 0.883435 0.563405 0.176712 0.078 Uiso calc 1 . .
    H H22B 0.909056 0.477218 0.185063 0.078 Uiso calc 1 . .
    C C23 0.6783(10) 0.5495(7) 0.1312(6) 0.075(4) Uani d 1 . .
    H H23A 0.691530 0.600858 0.145481 0.090 Uiso calc 1 . .
    H H23B 0.604921 0.536233 0.134178 0.090 Uiso calc 1 . .
    C C24 0.7978(14) 0.5580(7) 0.0637(5) 0.087(5) Uani d 1 . .
    H H24A 0.817520 0.610183 0.073033 0.104 Uiso calc 1 . .
    H H24B 0.802066 0.549376 0.022668 0.104 Uiso calc 1 . .
    C C25 0.5470(5) 0.2690(4) 0.1518(3) 0.0225(15) Uani d 1 . .
    C C26 0.5553(8) 0.3156(5) 0.3068(4) 0.046(2) Uani d 1 . .
    H H26 0.555150 0.370530 0.312146 0.055 Uiso calc 1 . .
    C C27 0.4748(8) 0.2631(7) 0.3181(4) 0.053(3) Uani d 1 . .
    H H27 0.409889 0.276314 0.333130 0.063 Uiso calc 1 . .
    C C28 0.5087(9) 0.1890(6) 0.3085(4) 0.054(3) Uani d 1 . .
    H H28 0.473025 0.142054 0.316367 0.065 Uiso calc 1 . .
    C C29 0.6103(7) 0.1955(6) 0.2917(4) 0.045(2) Uani d 1 . .
    H H29 0.656417 0.153412 0.284591 0.053 Uiso calc 1 . .
    C C30 0.6369(7) 0.2727(6) 0.2907(4) 0.050(3) Uani d 1 . .
    H H30 0.704052 0.292920 0.281675 0.060 Uiso calc 1 . .
    C C31 0.5113(8) 0.2551(7) -0.0273(4) 0.061(3) Uani d 1 . .
    H H31 0.438182 0.249096 -0.019477 0.074 Uiso calc 1 . .
    C C32 0.5831(10) 0.1982(7) -0.0281(4) 0.062(3) Uani d 1 . .
    H H32 0.568991 0.144879 -0.021077 0.075 Uiso calc 1 . .
    C C33 0.6779(10) 0.2255(8) -0.0420(4) 0.068(4) Uani d 1 . .
    H H33 0.739328 0.195217 -0.048791 0.081 Uiso calc 1 . .
    C C34 0.6636(10) 0.3038(8) -0.0516(4) 0.074(4) Uani d 1 . .
    H H34 0.713939 0.337921 -0.065857 0.089 Uiso calc 1 . .
    C C35 0.5567(9) 0.3237(7) -0.0416(4) 0.064(3) Uani d 1 . .
    H H35 0.521157 0.373131 -0.047466 0.077 Uiso calc 1 . .
    O O1M -0.1667(5) -0.0925(4) 0.1036(3) 0.0546(17) Uani d 1 A 1
    H H1m -0.145698 -0.046869 0.108187 0.082 Uiso d 1 A 1
    C C1EB -0.2859(10) -0.0942(7) 0.0884(6) 0.076(3) Uani d 0.5 A 1
    H H101 -0.296961 -0.144748 0.071928 0.091 Uiso calc 0.5 A 1
    H H102 -0.301292 -0.099033 0.127783 0.091 Uiso calc 0.5 A 1
    C C2E -0.3839(19) -0.0593(14) 0.0584(12) 0.076(3) Uani d 0.5 A 1
    H H2e1 -0.405709 -0.021893 0.083727 0.114 Uiso calc 0.5 A 1
    H H2e2 -0.439669 -0.096818 0.048511 0.114 Uiso calc 0.5 A 1
    H H2e3 -0.372188 -0.035670 0.022699 0.114 Uiso calc 0.5 A 1
    C C1EA -0.2859(10) -0.0942(7) 0.0884(6) 0.076(3) Uani d 0.5 B 2
    H H1eA -0.319631 -0.056188 0.058329 0.114 Uiso d 0.5 B 2
    H H1eB -0.320451 -0.093614 0.121497 0.114 Uiso d 0.5 B 2
    H H1eC -0.314444 -0.146063 0.065667 0.114 Uiso d 0.5 B 2
loop_
    _atom_site_aniso_label
    _atom_site_aniso_U_11
    _atom_site_aniso_U_22
    _atom_site_aniso_U_33
    _atom_site_aniso_U_12
    _atom_site_aniso_U_13
    _atom_site_aniso_U_23
    Re1 0.0446(2) 0.0355(2) 0.02719(18) -0.00580(16) 0.00707(14) -0.00453(14)
    Ru1 0.0259(3) 0.0327(3) 0.0212(3) -0.0019(3) 0.0033(2) 0.0023(3)
    Ru2 0.0300(3) 0.0349(4) 0.0180(3) 0.0006(3) 0.0031(2) -0.0007(3)
    Br1 0.0624(6) 0.0696(7) 0.0382(5) -0.0096(5) -0.0010(4) -0.0183(5)
    Br2 0.0934(8) 0.0612(7) 0.0558(6) -0.0312(6) 0.0394(6) -0.0125(5)
    Br3 0.0914(8) 0.0437(6) 0.0345(5) -0.0140(5) -0.0078(5) -0.0047(4)
    Br4 0.0577(6) 0.0529(6) 0.0480(6) -0.0077(5) 0.0184(4) 0.0064(4)
    P1 0.0280(10) 0.0299(11) 0.0227(10) -0.0032(9) 0.0056(8) -0.0018(8)
    P2 0.0303(10) 0.0297(11) 0.0330(11) -0.0023(9) 0.0010(8) 0.0038(9)
    P3 0.0303(10) 0.0310(11) 0.0222(10) 0.0000(9) 0.0054(8) 0.0006(8)
    P4 0.0339(11) 0.0292(11) 0.0242(10) 0.0016(9) 0.0038(8) 0.0049(8)
    O101 0.093(7) 0.097(8) 0.141(10) 0.045(6) 0.028(6) 0.009(7)
    N1 0.037(4) 0.046(5) 0.044(4) 0.003(4) 0.002(3) 0.003(4)
    N2 0.063(5) 0.046(5) 0.045(5) 0.015(4) -0.005(4) -0.015(4)
    N3 0.056(5) 0.047(5) 0.051(5) 0.014(4) 0.018(4) 0.022(4)
    N4 0.043(4) 0.033(4) 0.082(7) -0.010(4) -0.007(4) 0.010(4)
    N6 0.102(8) 0.053(6) 0.056(6) -0.038(6) 0.007(5) -0.019(5)
    N7 0.064(5) 0.047(5) 0.030(4) 0.024(4) 0.006(3) 0.006(3)
    N8 0.037(4) 0.030(4) 0.048(4) 0.009(3) 0.007(3) 0.003(3)
    N9 0.030(4) 0.049(4) 0.037(4) 0.004(3) 0.005(3) 0.005(3)
    N10 0.091(7) 0.053(6) 0.047(5) -0.018(5) 0.018(5) -0.010(4)
    N11 0.104(8) 0.040(5) 0.078(7) 0.010(5) -0.013(6) 0.008(5)
    N12 0.067(6) 0.050(6) 0.093(8) -0.018(5) 0.032(5) -0.013(5)
    C10 0.072(8) 0.048(7) 0.087(9) -0.025(6) -0.029(7) -0.001(6)
    C11 0.083(9) 0.055(8) 0.127(13) -0.015(7) 0.023(8) -0.051(8)
    N13 0.031(4) 0.034(4) 0.039(4) 0.001(3) -0.005(3) -0.003(3)
    N101 0.053(5) 0.062(6) 0.054(5) -0.006(5) 0.011(4) -0.003(4)
    C1 0.032(4) 0.050(6) 0.046(5) 0.000(4) 0.002(4) 0.018(4)
    C2 0.051(5) 0.038(5) 0.048(5) 0.009(4) 0.022(4) 0.012(4)
    C3 0.060(6) 0.041(5) 0.047(6) 0.009(5) -0.011(5) -0.020(4)
    C7 0.038(5) 0.045(6) 0.075(7) -0.010(4) 0.009(5) 0.010(5)
    C8 0.082(7) 0.051(6) 0.037(5) -0.030(6) 0.008(5) -0.015(5)
    C9 0.052(6) 0.030(5) 0.097(9) -0.002(5) -0.014(6) 0.000(5)
    N5 0.062(6) 0.027(5) 0.111(9) 0.005(4) -0.012(5) -0.007(5)
    C4 0.051(5) 0.051(6) 0.036(5) 0.013(5) -0.004(4) -0.003(4)
    C5 0.055(6) 0.062(7) 0.050(6) 0.026(5) 0.018(5) -0.003(5)
    C6 0.058(6) 0.033(5) 0.089(9) 0.001(5) 0.005(6) 0.001(5)
    C12 0.081(8) 0.021(5) 0.083(8) -0.016(5) -0.001(6) 0.007(5)
    C13 0.060(6) 0.040(5) 0.030(5) 0.019(4) 0.013(4) -0.001(4)
    C14 0.040(5) 0.037(5) 0.037(5) 0.001(4) 0.008(4) -0.001(4)
    C15 0.031(4) 0.039(5) 0.034(5) 0.001(4) 0.002(3) -0.005(4)
    C16 0.055(6) 0.046(6) 0.048(6) 0.016(5) 0.019(4) 0.022(5)
    C17 0.038(5) 0.053(6) 0.047(6) 0.007(4) -0.014(4) 0.001(5)
    C18 0.042(5) 0.031(5) 0.052(6) 0.009(4) 0.013(4) 0.006(4)
    C19 0.091(8) 0.057(7) 0.036(5) -0.030(6) 0.016(5) -0.008(5)
    C20 0.102(9) 0.043(6) 0.064(8) 0.016(6) -0.030(7) 0.003(5)
    C21 0.056(6) 0.041(6) 0.122(11) -0.014(5) 0.044(7) -0.008(6)
    C22 0.076(8) 0.043(6) 0.062(7) -0.011(6) -0.018(6) 0.008(5)
    C23 0.072(8) 0.067(8) 0.091(10) -0.012(7) 0.029(7) -0.038(7)
    C24 0.171(15) 0.040(7) 0.054(7) -0.015(8) 0.032(8) 0.019(5)
    C25 0.018(3) 0.029(4) 0.022(4) -0.005(3) 0.007(3) 0.005(3)
    C26 0.057(6) 0.044(5) 0.031(5) -0.013(5) -0.003(4) -0.005(4)
    C27 0.048(5) 0.083(8) 0.027(5) 0.001(5) 0.007(4) -0.006(5)
    C28 0.075(7) 0.054(6) 0.029(5) -0.016(6) 0.002(5) 0.014(4)
    C29 0.044(5) 0.052(6) 0.033(5) 0.010(5) -0.004(4) 0.003(4)
    C30 0.035(5) 0.083(8) 0.027(5) -0.009(5) -0.006(4) 0.002(5)
    C31 0.049(6) 0.093(9) 0.038(6) -0.004(6) -0.001(4) -0.023(6)
    C32 0.084(8) 0.061(7) 0.040(6) -0.020(7) 0.008(5) -0.023(5)
    C33 0.080(8) 0.090(9) 0.027(5) 0.048(7) -0.005(5) -0.018(5)
    C34 0.078(8) 0.128(12) 0.014(5) -0.028(8) 0.002(5) 0.008(6)
    C35 0.076(8) 0.069(8) 0.033(5) 0.011(6) -0.022(5) -0.010(5)
    O1M 0.056(4) 0.038(4) 0.066(5) -0.001(3) 0.004(3) -0.006(3)
    C1EB 0.067(7) 0.067(7) 0.093(9) -0.012(6) 0.017(6) -0.002(6)
    C2E 0.067(7) 0.067(7) 0.093(9) -0.012(6) 0.017(6) -0.002(6)
    C1EA 0.067(7) 0.067(7) 0.093(9) -0.012(6) 0.017(6) -0.002(6)
_geom_special_details
;
 All esds (except the esd in the dihedral angle between two l.s. planes)
 are estimated using the full covariance matrix.  The cell esds are taken
 into account individually in the estimation of esds in distances, angles
 and torsion angles; correlations between esds in cell parameters are only
 used when they are defined by crystal symmetry.  An approximate (isotropic)
 treatment of cell esds is used for estimating esds involving l.s. planes.
;
loop_
    _geom_bond_atom_site_label_1
    _geom_bond_atom_site_label_2
    _geom_bond_site_symmetry_2
    _geom_bond_distance
    _geom_bond_publ_flag
    Re1 N101 . 1.720(10) ?
    Re1 O1M . 2.147(6) ?
    Re1 Br2 . 2.5085(10) ?
    Re1 Br4 . 2.5200(10) ?
    Re1 Br1 . 2.5206(10) ?
    Re1 Br3 . 2.5245(10) ?
    Ru1 C25 . 2.008(7) ?
    Ru1 C28 . 2.212(9) ?
    Ru1 C27 . 2.214(9) ?
    Ru1 C29 . 2.235(8) ?
    Ru1 P2 . 2.243(2) ?
    Ru1 C30 . 2.258(8) ?
    Ru1 C26 . 2.261(8) ?
    Ru1 P1 . 2.281(2) ?
    Ru2 N13 . 2.030(8) ?
    Ru2 C33 . 2.198(9) ?
    Ru2 C34 . 2.202(9) ?
    Ru2 C32 . 2.229(9) ?
    Ru2 C35 . 2.245(9) ?
    Ru2 C31 . 2.255(9) ?
    Ru2 P3 . 2.268(2) ?
    Ru2 P4 . 2.277(2) ?
    P1 C1 . 1.840(8) ?
    P1 C3 . 1.846(9) ?
    P1 C2 . 1.850(8) ?
    P2 C7 . 1.827(9) ?
    P2 C8 . 1.838(9) ?
    P2 C9 . 1.846(10) ?
    P3 C13 . 1.841(8) ?
    P3 C15 . 1.843(8) ?
    P3 C14 . 1.853(9) ?
    P4 C20 . 1.831(10) ?
    P4 C21 . 1.834(10) ?
    P4 C19 . 1.847(9) ?
    O101 N101 . 1.183(11) ?
    N1 C5 . 1.447(12) ?
    N1 C1 . 1.456(11) ?
    N1 C4 . 1.458(12) ?
    N2 C6 . 1.434(14) ?
    N2 C3 . 1.451(12) ?
    N2 C5 . 1.470(13) ?
    N3 C6 . 1.473(13) ?
    N3 C2 . 1.476(11) ?
    N3 C4 . 1.491(12) ?
    N4 C10 . 1.435(15) ?
    N4 C7 . 1.465(13) ?
    N4 C12 . 1.466(12) ?
    N6 C10 . 1.475(16) ?
    N6 C11 . 1.478(17) ?
    N6 C8 . 1.479(12) ?
    N7 C16 . 1.437(12) ?
    N7 C17 . 1.457(12) ?
    N7 C13 . 1.491(11) ?
    N8 C16 . 1.475(11) ?
    N8 C18 . 1.480(11) ?
    N8 C14 . 1.482(10) ?
    N9 C17 . 1.454(12) ?
    N9 C18 . 1.454(11) ?
    N9 C15 . 1.458(11) ?
    N10 C23 . 1.437(16) ?
    N10 C22 . 1.440(14) ?
    N10 C19 . 1.476(13) ?
    N11 C23 . 1.446(16) ?
    N11 C24 . 1.453(17) ?
    N11 C20 . 1.482(14) ?
    N12 C22 . 1.433(14) ?
    N12 C24 . 1.462(16) ?
    N12 C21 . 1.498(13) ?
    C11 N5 . 1.444(17) ?
    N13 C25 . 1.142(10) ?
    C9 N5 . 1.473(13) ?
    N5 C12 . 1.464(14) ?
    C26 C30 . 1.388(14) ?
    C26 C27 . 1.441(14) ?
    C27 C28 . 1.410(15) ?
    C28 C29 . 1.417(14) ?
    C29 C30 . 1.409(14) ?
    C31 C32 . 1.357(16) ?
    C31 C35 . 1.411(16) ?
    C32 C33 . 1.387(16) ?
    C33 C34 . 1.410(17) ?
    C34 C35 . 1.456(16) ?
    O1M C1EB . 1.471(13) ?
    C1EB C2E . 1.43(3) ?
loop_
    _geom_angle_atom_site_label_1
    _geom_angle_atom_site_label_2
    _geom_angle_atom_site_label_3
    _geom_angle_site_symmetry_1
    _geom_angle_site_symmetry_3
    _geom_angle
    _geom_angle_publ_flag
    N101 Re1 O1M . . 178.9(3) ?
    N101 Re1 Br2 . . 94.1(3) ?
    O1M Re1 Br2 . . 85.44(19) ?
    N101 Re1 Br4 . . 94.1(3) ?
    O1M Re1 Br4 . . 86.33(19) ?
    Br2 Re1 Br4 . . 171.77(4) ?
    N101 Re1 Br1 . . 93.0(3) ?
    O1M Re1 Br1 . . 85.96(18) ?
    Br2 Re1 Br1 . . 89.58(4) ?
    Br4 Re1 Br1 . . 90.10(4) ?
    N101 Re1 Br3 . . 93.0(3) ?
    O1M Re1 Br3 . . 87.99(18) ?
    Br2 Re1 Br3 . . 89.45(4) ?
    Br4 Re1 Br3 . . 90.01(4) ?
    Br1 Re1 Br3 . . 173.93(4) ?
    C25 Ru1 C28 . . 142.5(4) ?
    C25 Ru1 C27 . . 154.2(3) ?
    C28 Ru1 C27 . . 37.2(4) ?
    C25 Ru1 C29 . . 106.9(3) ?
    C28 Ru1 C29 . . 37.1(4) ?
    C27 Ru1 C29 . . 61.3(4) ?
    C25 Ru1 P2 . . 86.3(2) ?
    C28 Ru1 P2 . . 91.3(3) ?
    C27 Ru1 P2 . . 117.6(3) ?
    C29 Ru1 P2 . . 101.4(3) ?
    C25 Ru1 C30 . . 95.6(3) ?
    C28 Ru1 C30 . . 61.6(4) ?
    C27 Ru1 C30 . . 60.9(3) ?
    C29 Ru1 C30 . . 36.5(4) ?
    P2 Ru1 C30 . . 136.4(3) ?
    C25 Ru1 C26 . . 117.0(3) ?
    C28 Ru1 C26 . . 62.5(4) ?
    C27 Ru1 C26 . . 37.5(4) ?
    C29 Ru1 C26 . . 61.1(4) ?
    P2 Ru1 C26 . . 153.3(2) ?
    C30 Ru1 C26 . . 35.8(3) ?
    C25 Ru1 P1 . . 88.1(2) ?
    C28 Ru1 P1 . . 129.4(3) ?
    C27 Ru1 P1 . . 98.1(3) ?
    C29 Ru1 P1 . . 157.7(3) ?
    P2 Ru1 P1 . . 95.97(8) ?
    C30 Ru1 P1 . . 127.6(3) ?
    C26 Ru1 P1 . . 97.5(3) ?
    N13 Ru2 C33 . . 145.0(4) ?
    N13 Ru2 C34 . . 151.6(4) ?
    C33 Ru2 C34 . . 37.4(5) ?
    N13 Ru2 C32 . . 109.3(4) ?
    C33 Ru2 C32 . . 36.5(4) ?
    C34 Ru2 C32 . . 60.9(4) ?
    N13 Ru2 C35 . . 113.3(4) ?
    C33 Ru2 C35 . . 62.8(4) ?
    C34 Ru2 C35 . . 38.2(4) ?
    C32 Ru2 C35 . . 60.6(4) ?
    N13 Ru2 C31 . . 94.7(3) ?
    C33 Ru2 C31 . . 60.9(4) ?
    C34 Ru2 C31 . . 61.5(4) ?
    C32 Ru2 C31 . . 35.2(4) ?
    C35 Ru2 C31 . . 36.6(4) ?
    N13 Ru2 P3 . . 86.25(19) ?
    C33 Ru2 P3 . . 94.2(3) ?
    C34 Ru2 P3 . . 121.3(4) ?
    C32 Ru2 P3 . . 102.5(3) ?
    C35 Ru2 P3 . . 156.9(3) ?
    C31 Ru2 P3 . . 134.9(3) ?
    N13 Ru2 P4 . . 85.8(2) ?
    C33 Ru2 P4 . . 128.6(4) ?
    C34 Ru2 P4 . . 96.7(4) ?
    C32 Ru2 P4 . . 155.8(3) ?
    C35 Ru2 P4 . . 96.4(3) ?
    C31 Ru2 P4 . . 127.9(3) ?
    P3 Ru2 P4 . . 97.13(7) ?
    C1 P1 C3 . . 96.6(5) ?
    C1 P1 C2 . . 96.5(4) ?
    C3 P1 C2 . . 97.4(5) ?
    C1 P1 Ru1 . . 126.3(3) ?
    C3 P1 Ru1 . . 114.4(3) ?
    C2 P1 Ru1 . . 119.8(3) ?
    C7 P2 C8 . . 99.0(5) ?
    C7 P2 C9 . . 96.6(5) ?
    C8 P2 C9 . . 98.5(6) ?
    C7 P2 Ru1 . . 122.8(4) ?
    C8 P2 Ru1 . . 120.6(3) ?
    C9 P2 Ru1 . . 114.4(3) ?
    C13 P3 C15 . . 97.8(4) ?
    C13 P3 C14 . . 96.6(4) ?
    C15 P3 C14 . . 96.9(4) ?
    C13 P3 Ru2 . . 120.6(3) ?
    C15 P3 Ru2 . . 124.4(3) ?
    C14 P3 Ru2 . . 115.0(3) ?
    C20 P4 C21 . . 97.7(6) ?
    C20 P4 C19 . . 97.3(6) ?
    C21 P4 C19 . . 96.7(5) ?
    C20 P4 Ru2 . . 113.5(4) ?
    C21 P4 Ru2 . . 125.0(4) ?
    C19 P4 Ru2 . . 121.1(3) ?
    C5 N1 C1 . . 112.1(7) ?
    C5 N1 C4 . . 108.7(8) ?
    C1 N1 C4 . . 111.3(7) ?
    C6 N2 C3 . . 111.5(8) ?
    C6 N2 C5 . . 108.7(8) ?
    C3 N2 C5 . . 110.8(8) ?
    C6 N3 C2 . . 110.6(8) ?
    C6 N3 C4 . . 107.7(8) ?
    C2 N3 C4 . . 110.6(7) ?
    C10 N4 C7 . . 112.1(8) ?
    C10 N4 C12 . . 109.5(10) ?
    C7 N4 C12 . . 110.8(8) ?
    C10 N6 C11 . . 107.6(9) ?
    C10 N6 C8 . . 111.2(9) ?
    C11 N6 C8 . . 110.6(9) ?
    C16 N7 C17 . . 109.7(7) ?
    C16 N7 C13 . . 112.1(7) ?
    C17 N7 C13 . . 109.3(7) ?
    C16 N8 C18 . . 107.6(7) ?
    C16 N8 C14 . . 110.3(6) ?
    C18 N8 C14 . . 110.3(7) ?
    C17 N9 C18 . . 108.8(7) ?
    C17 N9 C15 . . 110.8(7) ?
    C18 N9 C15 . . 113.2(7) ?
    C23 N10 C22 . . 109.8(9) ?
    C23 N10 C19 . . 110.3(9) ?
    C22 N10 C19 . . 110.3(9) ?
    C23 N11 C24 . . 110.5(10) ?
    C23 N11 C20 . . 111.6(10) ?
    C24 N11 C20 . . 107.9(11) ?
    C22 N12 C24 . . 109.1(9) ?
    C22 N12 C21 . . 110.1(9) ?
    C24 N12 C21 . . 109.4(10) ?
    N4 C10 N6 . . 113.8(8) ?
    N5 C11 N6 . . 116.1(10) ?
    C25 N13 Ru2 . . 176.3(7) ?
    O101 N101 Re1 . . 178.6(10) ?
    N1 C1 P1 . . 113.5(6) ?
    N3 C2 P1 . . 113.1(6) ?
    N2 C3 P1 . . 113.4(6) ?
    N4 C7 P2 . . 112.5(7) ?
    N6 C8 P2 . . 111.6(7) ?
    N5 C9 P2 . . 112.7(7) ?
    C11 N5 C12 . . 106.9(9) ?
    C11 N5 C9 . . 111.3(10) ?
    C12 N5 C9 . . 110.9(9) ?
    N1 C4 N3 . . 113.3(7) ?
    N1 C5 N2 . . 113.8(7) ?
    N2 C6 N3 . . 115.1(8) ?
    N5 C12 N4 . . 114.0(8) ?
    N7 C13 P3 . . 112.5(5) ?
    N8 C14 P3 . . 114.2(6) ?
    N9 C15 P3 . . 112.3(6) ?
    N7 C16 N8 . . 114.5(7) ?
    N9 C17 N7 . . 114.3(7) ?
    N9 C18 N8 . . 113.6(7) ?
    N10 C19 P4 . . 112.9(7) ?
    N11 C20 P4 . . 113.0(7) ?
    N12 C21 P4 . . 112.5(7) ?
    N12 C22 N10 . . 115.9(9) ?
    N10 C23 N11 . . 114.2(9) ?
    N11 C24 N12 . . 114.9(9) ?
    N13 C25 Ru1 . . 175.5(7) ?
    C30 C26 C27 . . 106.4(9) ?
    C30 C26 Ru1 . . 72.0(5) ?
    C27 C26 Ru1 . . 69.4(5) ?
    C28 C27 C26 . . 108.9(9) ?
    C28 C27 Ru1 . . 71.4(5) ?
    C26 C27 Ru1 . . 73.0(5) ?
    C27 C28 C29 . . 106.7(9) ?
    C27 C28 Ru1 . . 71.5(5) ?
    C29 C28 Ru1 . . 72.3(5) ?
    C30 C29 C28 . . 108.3(9) ?
    C30 C29 Ru1 . . 72.6(5) ?
    C28 C29 Ru1 . . 70.6(5) ?
    C26 C30 C29 . . 109.6(8) ?
    C26 C30 Ru1 . . 72.2(5) ?
    C29 C30 Ru1 . . 70.8(5) ?
    C32 C31 C35 . . 109.4(10) ?
    C32 C31 Ru2 . . 71.4(6) ?
    C35 C31 Ru2 . . 71.4(5) ?
    C31 C32 C33 . . 110.7(11) ?
    C31 C32 Ru2 . . 73.4(6) ?
    C33 C32 Ru2 . . 70.5(6) ?
    C32 C33 C34 . . 106.9(10) ?
    C32 C33 Ru2 . . 73.0(6) ?
    C34 C33 Ru2 . . 71.4(6) ?
    C33 C34 C35 . . 107.8(11) ?
    C33 C34 Ru2 . . 71.2(6) ?
    C35 C34 Ru2 . . 72.5(6) ?
    C31 C35 C34 . . 105.2(10) ?
    C31 C35 Ru2 . . 72.1(6) ?
    C34 C35 Ru2 . . 69.3(5) ?
    C1EB O1M Re1 . . 128.3(6) ?
    C2E C1EB O1M . . 147.8(14) ?
loop_
    _geom_torsion_atom_site_label_1
    _geom_torsion_atom_site_label_2
    _geom_torsion_atom_site_label_3
    _geom_torsion_atom_site_label_4
    _geom_torsion_site_symmetry_1
    _geom_torsion_site_symmetry_2
    _geom_torsion_site_symmetry_3
    _geom_torsion_site_symmetry_4
    _geom_torsion
    _geom_torsion_publ_flag
    C7 N4 C10 N6 . . . . 67.9(11) ?
    C12 N4 C10 N6 . . . . -55.4(11) ?
    C11 N6 C10 N4 . . . . 53.3(12) ?
    C8 N6 C10 N4 . . . . -68.0(12) ?
    C10 N6 C11 N5 . . . . -54.7(12) ?
    C8 N6 C11 N5 . . . . 67.0(13) ?
    C5 N1 C1 P1 . . . . -59.7(9) ?
    C4 N1 C1 P1 . . . . 62.2(9) ?
    C3 P1 C1 N1 . . . . 48.0(7) ?
    C2 P1 C1 N1 . . . . -50.2(7) ?
    Ru1 P1 C1 N1 . . . . 175.0(5) ?
    C6 N3 C2 P1 . . . . 58.7(9) ?
    C4 N3 C2 P1 . . . . -60.6(9) ?
    C1 P1 C2 N3 . . . . 49.7(8) ?
    C3 P1 C2 N3 . . . . -47.8(8) ?
    Ru1 P1 C2 N3 . . . . -171.5(5) ?
    C6 N2 C3 P1 . . . . -60.1(10) ?
    C5 N2 C3 P1 . . . . 61.1(10) ?
    C1 P1 C3 N2 . . . . -49.3(8) ?
    C2 P1 C3 N2 . . . . 48.1(8) ?
    Ru1 P1 C3 N2 . . . . 175.7(6) ?
    C10 N4 C7 P2 . . . . -59.8(10) ?
    C12 N4 C7 P2 . . . . 62.8(10) ?
    C8 P2 C7 N4 . . . . 47.8(8) ?
    C9 P2 C7 N4 . . . . -52.0(8) ?
    Ru1 P2 C7 N4 . . . . -176.6(5) ?
    C10 N6 C8 P2 . . . . 59.5(11) ?
    C11 N6 C8 P2 . . . . -60.0(12) ?
    C7 P2 C8 N6 . . . . -48.0(9) ?
    C9 P2 C8 N6 . . . . 50.1(9) ?
    Ru1 P2 C8 N6 . . . . 175.1(7) ?
    C7 P2 C9 N5 . . . . 50.9(10) ?
    C8 P2 C9 N5 . . . . -49.2(10) ?
    Ru1 P2 C9 N5 . . . . -178.5(8) ?
    N6 C11 N5 C12 . . . . 55.5(12) ?
    N6 C11 N5 C9 . . . . -65.7(13) ?
    P2 C9 N5 C11 . . . . 58.3(12) ?
    P2 C9 N5 C12 . . . . -60.5(12) ?
    C5 N1 C4 N3 . . . . 56.5(10) ?
    C1 N1 C4 N3 . . . . -67.4(10) ?
    C6 N3 C4 N1 . . . . -54.3(10) ?
    C2 N3 C4 N1 . . . . 66.7(10) ?
    C1 N1 C5 N2 . . . . 66.4(10) ?
    C4 N1 C5 N2 . . . . -57.0(10) ?
    C6 N2 C5 N1 . . . . 55.9(11) ?
    C3 N2 C5 N1 . . . . -67.0(10) ?
    C3 N2 C6 N3 . . . . 67.6(11) ?
    C5 N2 C6 N3 . . . . -54.8(11) ?
    C2 N3 C6 N2 . . . . -66.8(11) ?
    C4 N3 C6 N2 . . . . 54.2(11) ?
    C11 N5 C12 N4 . . . . -55.5(12) ?
    C9 N5 C12 N4 . . . . 66.0(13) ?
    C10 N4 C12 N5 . . . . 56.9(11) ?
    C7 N4 C12 N5 . . . . -67.2(12) ?
    C16 N7 C13 P3 . . . . -61.3(9) ?
    C17 N7 C13 P3 . . . . 60.6(9) ?
    C15 P3 C13 N7 . . . . -49.0(7) ?
    C14 P3 C13 N7 . . . . 48.9(7) ?
    Ru2 P3 C13 N7 . . . . 173.0(5) ?
    C16 N8 C14 P3 . . . . 59.5(8) ?
    C18 N8 C14 P3 . . . . -59.3(8) ?
    C13 P3 C14 N8 . . . . -49.6(7) ?
    C15 P3 C14 N8 . . . . 49.1(6) ?
    Ru2 P3 C14 N8 . . . . -177.7(5) ?
    C17 N9 C15 P3 . . . . -61.0(8) ?
    C18 N9 C15 P3 . . . . 61.6(8) ?
    C13 P3 C15 N9 . . . . 49.0(7) ?
    C14 P3 C15 N9 . . . . -48.7(6) ?
    Ru2 P3 C15 N9 . . . . -175.4(4) ?
    C17 N7 C16 N8 . . . . -54.2(10) ?
    C13 N7 C16 N8 . . . . 67.5(10) ?
    C18 N8 C16 N7 . . . . 54.6(9) ?
    C14 N8 C16 N7 . . . . -65.7(10) ?
    C18 N9 C17 N7 . . . . -54.8(10) ?
    C15 N9 C17 N7 . . . . 70.3(10) ?
    C16 N7 C17 N9 . . . . 53.9(10) ?
    C13 N7 C17 N9 . . . . -69.3(10) ?
    C17 N9 C18 N8 . . . . 56.1(9) ?
    C15 N9 C18 N8 . . . . -67.6(9) ?
    C16 N8 C18 N9 . . . . -55.5(9) ?
    C14 N8 C18 N9 . . . . 64.8(9) ?
    C23 N10 C19 P4 . . . . 61.3(11) ?
    C22 N10 C19 P4 . . . . -60.2(11) ?
    C20 P4 C19 N10 . . . . -48.6(10) ?
    C21 P4 C19 N10 . . . . 50.1(10) ?
    Ru2 P4 C19 N10 . . . . -171.8(7) ?
    C23 N11 C20 P4 . . . . -59.0(14) ?
    C24 N11 C20 P4 . . . . 62.6(12) ?
    C21 P4 C20 N11 . . . . -50.6(11) ?
    C19 P4 C20 N11 . . . . 47.2(11) ?
    Ru2 P4 C20 N11 . . . . 175.8(9) ?
    C22 N12 C21 P4 . . . . 60.6(12) ?
    C24 N12 C21 P4 . . . . -59.3(12) ?
    C20 P4 C21 N12 . . . . 48.4(10) ?
    C19 P4 C21 N12 . . . . -49.9(10) ?
    Ru2 P4 C21 N12 . . . . 174.3(7) ?
    C24 N12 C22 N10 . . . . 52.2(12) ?
    C21 N12 C22 N10 . . . . -67.9(12) ?
    C23 N10 C22 N12 . . . . -53.9(12) ?
    C19 N10 C22 N12 . . . . 67.9(12) ?
    C22 N10 C23 N11 . . . . 52.8(12) ?
    C19 N10 C23 N11 . . . . -69.0(12) ?
    C24 N11 C23 N10 . . . . -52.0(13) ?
    C20 N11 C23 N10 . . . . 68.0(13) ?
    C23 N11 C24 N12 . . . . 50.9(14) ?
    C20 N11 C24 N12 . . . . -71.3(13) ?
    C22 N12 C24 N11 . . . . -50.4(13) ?
    C21 N12 C24 N11 . . . . 70.2(13) ?
    C30 C26 C27 C28 . . . . -0.2(10) ?
    Ru1 C26 C27 C28 . . . . 62.7(6) ?
    C30 C26 C27 Ru1 . . . . -63.0(6) ?
    C26 C27 C28 C29 . . . . 0.4(10) ?
    Ru1 C27 C28 C29 . . . . 64.2(6) ?
    C26 C27 C28 Ru1 . . . . -63.8(6) ?
    C27 C28 C29 C30 . . . . -0.4(10) ?
    Ru1 C28 C29 C30 . . . . 63.2(6) ?
    C27 C28 C29 Ru1 . . . . -63.6(6) ?
    C27 C26 C30 C29 . . . . 0.0(10) ?
    Ru1 C26 C30 C29 . . . . -61.3(6) ?
    C27 C26 C30 Ru1 . . . . 61.3(6) ?
    C28 C29 C30 C26 . . . . 0.3(10) ?
    Ru1 C29 C30 C26 . . . . 62.2(6) ?
    C28 C29 C30 Ru1 . . . . -61.9(6) ?
    C35 C31 C32 C33 . . . . 0.5(12) ?
    Ru2 C31 C32 C33 . . . . -61.0(7) ?
    C35 C31 C32 Ru2 . . . . 61.6(7) ?
    C31 C32 C33 C34 . . . . -1.1(11) ?
    Ru2 C32 C33 C34 . . . . -63.8(7) ?
    C31 C32 C33 Ru2 . . . . 62.8(7) ?
    C32 C33 C34 C35 . . . . 1.2(11) ?
    Ru2 C33 C34 C35 . . . . -63.7(6) ?
    C32 C33 C34 Ru2 . . . . 64.9(7) ?
    C32 C31 C35 C34 . . . . 0.2(11) ?
    Ru2 C31 C35 C34 . . . . 61.8(6) ?
    C32 C31 C35 Ru2 . . . . -61.6(7) ?
    C33 C34 C35 C31 . . . . -0.8(10) ?
    Ru2 C34 C35 C31 . . . . -63.7(7) ?
    C33 C34 C35 Ru2 . . . . 62.8(6) ?
    Re1 O1M C1EB C2E . . . . -144(3) ?
loop_
    _geom_hbond_atom_site_label_D
    _geom_hbond_atom_site_label_H
    _geom_hbond_atom_site_label_A
    _geom_hbond_site_symmetry_A
    _geom_hbond_distance_DH
    _geom_hbond_distance_HA
    _geom_hbond_distance_DA
    _geom_hbond_angle_DHA
    _geom_hbond_publ_flag
    C10 H10A Br3 3 0.97 3.12 3.944(12) 143.1 yes
    C10 H10B Br2 . 0.97 2.83 3.709(10) 150.4 yes
    C1 H1B Br4 2 0.97 3.03 3.967(9) 163.3 yes
    C7 H7B N9 1_455 0.97 2.59 3.309(11) 130.9 yes
    C8 H8A Br3 3 0.97 2.89 3.772(12) 151.3 yes
    C4 H4B Br3 3 0.97 3.10 4.062(10) 169.3 yes
    C5 H5A Br1 2 0.97 3.10 3.918(10) 142.9 yes
    C18 H18A N4 1_655 0.97 2.53 3.208(11) 126.9 yes
    C18 H18B Br2 3_655 0.97 2.92 3.858(9) 162.5 yes
    C19 H19B Br1 2_655 0.97 3.09 3.938(11) 146.9 yes
    C22 H22B Br1 2_655 0.97 3.00 3.861(10) 148.3 yes
    C23 H23A Br4 1_665 0.97 3.10 4.007(12) 156.0 yes
    C24 H24A Br3 1_665 0.97 2.98 3.799(11) 142.9 yes
    O1M H1m N8 1_455 0.85 1.88 2.709(9) 165.5 yes
    C1EB H101 Br3 . 0.97 2.80 3.527(13) 132.2 yes
    C2E H2e3 N6 3 0.96 2.36 3.15(3) 139.5 yes
_shelx_space_group_comment
;
The symmetry employed for this shelxl refinement is uniquely defined
by the following loop, which should always be used as a source of
symmetry information in preference to the above space-group names.
They are only intended as comments.
;
_shelx_estimated_absorpt_T_min     ?
_shelx_estimated_absorpt_T_max     ?
_shelx_hkl_file
;
   2   0   0  387.76   17.50
   2   0   0  399.86   17.50
  -2   0   0  398.36   17.60
   3   0   0  206.08   11.70
   3   0   0  194.88   11.70
  -3   0   0  201.98   11.90
   4   0   0   38.90    5.70
  -4   0   0   36.90    6.20
   4   0   0   38.60    6.00
  -4   0   0   41.40    6.30
   5   0   0    4.50    5.10
  -5   0   0    1.60    4.70
   5   0   0   -0.30    4.60
  -5   0   0   -0.70    3.80
   6   0   0 1185.48   50.69
  -6   0   0 1077.39   50.39
   6   0   0 1165.68   49.60
  -6   0   0 1174.48   49.20
  -7   0   0 1130.59   47.30
   7   0   0 1161.98   47.90
   7   0   0 1111.39   49.00
  -7   0   0  923.31   48.10
   8   0   0  696.93   36.20
  -8   0   0  757.52   34.70
   8   0   0  762.12   35.50
   9   0   0 1081.59   45.70
  -9   0   0  922.31   46.00
   9   0   0  832.22   45.50
  -9   0   0 1068.69   44.60
  10   0   0  618.64   31.90
 -10   0   0  596.94   30.40
 -10   0   0  577.64   32.60
 -11   0   0  225.08   26.10
 -11   0   0  228.28   16.60
  11   0   0  249.38   19.80
 -12   0   0   -3.30    6.10
  12   0   0    7.70    8.80
  12   0   0    6.00    9.00
 -12   0   0   -5.20    9.80
  13   0   0  258.27   23.00
  13   0   0  271.67   22.00
 -13   0   0  277.97   24.80
  14   0   0  -21.20   10.40
  14   0   0   -8.20   11.20
 -14   0   0  -23.00   11.20
 -14   0   0   -4.90    7.90
   2  -1   0 1864.31   76.69
   2  -1   0 1979.50   76.79
  -2  -1   0 1885.81   78.79
  -2  -1   0 2013.70   78.69
   2   1   0 1990.00   78.89
  -2   1   0 1937.61   76.79
   2   1   0 1948.11   79.29
  -3  -1   0   29.30    5.80
   3  -1   0   25.20    4.00
  -3  -1   0   19.90    5.70
   3  -1   0   22.50    3.60
  -3   1   0   26.70    3.80
   3   1   0   25.80    6.10
   3   1   0   23.40    5.80
   4  -1   0 1322.17   53.69
   4  -1   0 1306.77   53.79
  -4  -1   0 1261.47   56.09
  -4  -1   0 1292.47   55.19
  -4   1   0 1345.47   54.09
   4   1   0 1322.17   56.09
   4   1   0 1337.27   55.79
  -5  -1   0    1.00    5.80
   5  -1   0    6.40    3.90
   5  -1   0    2.90    4.10
   5   1   0    5.70    5.50
   5   1   0    2.80    5.70
  -5   1   0    0.50    4.10
  -6  -1   0   13.10    6.00
  -6  -1   0   16.90    6.60
   6  -1   0   11.30    4.80
   6  -1   0   20.30    5.40
  -6   1   0   17.20    5.30
   6   1   0   17.20    6.30
   6   1   0   24.60    7.00
  -7  -1   0  259.97   19.60
  -7  -1   0  305.27   19.70
   7  -1   0  312.47   17.30
   7  -1   0  328.07   18.30
  -7   1   0  255.87   17.50
   7   1   0  317.17   20.30
   7   1   0  339.07   19.60
  -8  -1   0   97.99   13.90
   8  -1   0  111.69   11.80
  -8  -1   0  112.79   15.90
   8  -1   0  138.49   12.20
   8   1   0   91.29   13.40
   8   1   0  108.29   13.80
  -8   1   0  102.59   11.60
  -9  -1   0   13.20    7.60
  -9  -1   0    5.60   11.30
   9  -1   0    1.40    5.50
   9  -1   0    7.40    6.30
   9   1   0   10.60    8.00
  -9   1   0    7.90    5.50
  10  -1   0 1067.09   47.40
 -10  -1   0 1001.20   50.89
 -10  -1   0 1015.30   53.19
  10   1   0 1033.50   49.00
 -10   1   0 1062.09   48.20
 -11  -1   0   14.90   11.10
  11  -1   0    4.50    7.70
 -11  -1   0    2.60    9.40
  11  -1   0    8.10    7.00
  11   1   0   -5.80    8.20
  11   1   0    3.60    8.80
 -11   1   0    4.50    8.20
 -12  -1   0  284.17   24.40
 -12  -1   0  307.67   24.90
  12  -1   0  268.27   19.90
  12  -1   0  289.77   21.00
  12   1   0  285.87   23.10
  12   1   0  239.08   22.00
 -12   1   0  291.27   22.40
 -12   1   0  255.47   17.10
 -13  -1   0   17.60    9.30
  13  -1   0   15.80    8.80
 -13  -1   0    7.20   11.60
  13  -1   0   14.10    8.70
 -13   1   0   15.00   10.00
  13   1   0   14.00   11.70
  13   1   0   -3.20   10.80
 -13   1   0    7.90    6.90
  14  -1   0   30.90   10.80
 -14  -1   0   26.00    9.20
  14  -1   0   33.00    9.60
  14   1   0    8.90   11.70
 -14   1   0   19.30    7.60
 -14   1   0   25.40   10.30
  14   1   0   44.70   20.40
   1  -2   0   57.29    6.30
   1  -2   0   60.49    5.40
  -2  -2   0 2376.36  100.59
  -2  -2   0 2601.04  101.09
   2  -2   0 2547.15   97.39
   2  -2   0 2403.86   97.29
  -2   2   0 2540.35   97.29
   2   2   0 2530.15  100.99
   2   2   0 2480.35  100.69
  -2   2   0 2325.17   97.19
  -3  -2   0  520.05   26.90
   3  -2   0  527.15   22.20
   3  -2   0  499.55   22.80
   3   2   0  537.35   27.00
   3   2   0  576.04   27.50
  -3   2   0  536.45   22.00
  -3   2   0  559.24   22.20
  -4  -2   0   17.10    8.70
   4  -2   0   14.30    3.40
  -4  -2   0    5.80    6.40
  -4   2   0   16.00    2.90
  -4   2   0   17.60    3.30
   4   2   0   15.40    6.50
   4   2   0   21.10    7.30
  -5  -2   0   22.70    7.40
   5  -2   0   24.30    4.20
   5  -2   0   27.20    4.40
  -5  -2   0   24.10    7.80
  -5   2   0   26.50    3.60
   5   2   0   34.50    8.30
  -5   2   0   24.20    4.30
   5   2   0   33.40    8.00
   6  -2   0 1395.26   55.29
   6  -2   0 1385.16   55.69
  -6  -2   0 1183.48   59.29
   6   2   0 1397.76   59.39
   6   2   0 1342.97   60.09
  -6   2   0 1345.57   54.59
  -6   2   0 1288.37   55.49
   7  -2   0 1778.92   71.19
  -7  -2   0 1715.63   73.59
   7  -2   0 1834.72   70.49
  -7  -2   0 1450.65   83.09
  -7   2   0 1474.35   70.39
   7   2   0 1842.42   74.59
  -7   2   0 1775.52   69.69
   7   2   0 1749.22   75.49
   8  -2   0  591.14   25.90
   8  -2   0  549.05   26.40
  -8  -2   0  460.35   29.80
  -8  -2   0  555.44   29.80
  -8   2   0  472.85   25.50
   8   2   0  555.84   29.90
   8   2   0  467.05   29.90
  -8   2   0  548.45   24.40
  -9  -2   0  130.09   17.40
   9  -2   0  173.08   13.20
  -9  -2   0  155.88   18.00
   9   2   0  189.28   18.50
  -9   2   0  163.98   13.20
   9   2   0  112.29   15.80
  -9   2   0  169.08   11.10
 -10  -2   0   43.20   12.10
  10  -2   0   38.90    7.40
 -10  -2   0   41.30   11.20
  10  -2   0   51.59    8.40
 -10   2   0   70.79    8.30
  10   2   0   50.89   11.90
  10   2   0   24.90    9.10
 -10   2   0   46.50    8.00
 -11  -2   0   17.10   10.10
  11  -2   0    2.50    6.30
 -11  -2   0   19.60   10.40
  11  -2   0    4.70    6.70
  11   2   0    1.70    8.80
 -11   2   0   12.60    6.90
  11   2   0    7.40    9.50
 -11   2   0   11.40    5.40
 -12  -2   0   65.49   14.60
  12  -2   0   49.99    9.10
  12  -2   0   50.39    8.60
 -12  -2   0   36.40   13.40
 -12   2   0   52.89    9.10
  12   2   0   42.30   11.80
  12   2   0   15.00   10.40
 -12   2   0   34.00    6.50
  13  -2   0   68.79   11.20
 -13  -2   0   47.30   13.90
  13  -2   0   65.99   10.40
 -13  -2   0   80.99   17.70
  13   2   0   31.00   12.80
 -13   2   0   70.59   10.10
  13   2   0   52.19   13.30
  14  -2   0   -3.10    8.80
 -14  -2   0    4.60   15.70
 -14   2   0   -6.80    7.70
 -14   2   0    0.40    6.30
  14   2   0  -13.40   12.40
  14   2   0   -9.60   13.00
   0  -3   0   -7.30    5.60
   0  -3   0   -6.50    4.40
   0   3   0    2.80    4.90
   0   3   0   -2.90    4.80
   1  -3   0  135.59    9.60
   1  -3   0  124.19   10.00
  -1  -3   0  127.69   12.50
  -1  -3   0  118.49   14.10
   1   3   0  120.19   12.60
   1   3   0  127.69   13.70
  -1   3   0  118.79    8.40
  -2  -3   0 5000.50  216.98
   2  -3   0 5575.04  214.08
  -2  -3   0 5719.03  218.08
   2   3   0 5452.25  217.58
   2   3   0 5195.08  217.48
  -2   3   0 5686.03  213.58
   3  -3   0  557.04   22.00
   3  -3   0  491.55   21.70
  -3  -3   0  548.45   28.80
  -3  -3   0  455.25   27.00
  -3   3   0  506.05   21.50
   3   3   0  516.75   28.10
   3   3   0  520.35   28.00
  -3   3   0  559.84   21.70
   4  -3   0   62.29    4.90
   4  -3   0   67.59    5.60
  -4  -3   0   67.49   10.20
  -4  -3   0   62.19   10.20
   4   3   0   77.59   11.20
  -4   3   0   68.89    4.50
  -4   3   0   71.79    4.70
   4   3   0   49.80    9.50
  -5  -3   0 1535.25   65.49
   5  -3   0 1494.05   59.69
  -5  -3   0 1286.97   64.99
   5   3   0 1594.44   66.39
  -5   3   0 1588.44   59.69
  -5   3   0 1448.26   59.09
   5   3   0 1423.56   65.69
   6  -3   0   91.49    7.50
   6  -3   0   92.69    7.50
  -6  -3   0  102.19   14.80
  -6  -3   0   73.49   11.30
  -6   3   0   83.59    6.00
   6   3   0   93.69   12.80
  -6   3   0   76.99    7.00
   6   3   0   98.99   15.00
  -7  -3   0  553.84   34.60
   7  -3   0  715.33   30.00
   7  -3   0  727.03   29.30
   7   3   0  656.83   36.00
  -7   3   0  696.83   28.30
  -7   3   0  559.04   28.70
   7   3   0  744.13   36.40
  -8  -3   0  364.26   27.50
  -8  -3   0  454.35   27.40
   8  -3   0  505.15   22.10
   8  -3   0  470.25   22.80
   8   3   0  524.55   29.50
  -8   3   0  447.86   21.60
   8   3   0  402.46   27.70
  -8   3   0  483.45   20.70
  -9  -3   0   96.39   15.30
  -9  -3   0   94.59   15.10
   9  -3   0   99.59   10.00
   9   3   0   71.89   13.20
  -9   3   0  105.79    7.90
   9   3   0   92.29   13.80
  -9   3   0  120.99    9.30
  10  -3   0  461.45   22.70
 -10  -3   0  405.96   30.30
 -10  -3   0  429.76   28.40
 -10   3   0  515.15   25.20
 -10   3   0  443.66   20.80
  10   3   0  462.65   30.10
 -11  -3   0  140.79   20.50
  11  -3   0  113.89   16.00
  11  -3   0  123.19   11.90
 -11  -3   0  110.89   17.70
  11   3   0  132.59   19.80
 -11   3   0  136.69    9.30
  11   3   0  109.69   15.60
 -11   3   0  145.59   11.00
 -12  -3   0   53.19   14.60
 -12  -3   0   76.39   12.90
  12  -3   0   63.59    8.30
 -12   3   0   65.89    7.40
  12   3   0   49.90   13.00
 -12   3   0   74.39    9.20
  12   3   0   56.79   13.70
  13  -3   0   -4.00    6.70
 -13  -3   0   -1.10   11.00
  13  -3   0  -11.20    7.70
  13   3   0   -6.90   14.30
  13   3   0  -17.00   12.20
  14  -3   0   16.40    6.80
 -14  -3   0   -8.10   14.80
 -14  -3   0   19.50   12.10
  14  -3   0   28.40    7.70
  14   3   0   22.30   13.70
  14   3   0  -11.80   14.20
   0  -4   0 1587.84   68.19
   0  -4   0 1669.93   68.29
   0   4   0 1556.44   68.39
   0   4   0 1627.04   68.39
   1  -4   0 2173.18   91.19
  -1  -4   0 2418.66   93.59
   1  -4   0 1937.21   90.69
  -1  -4   0 2214.88   93.39
  -1   4   0 2229.28   90.79
   1   4   0 2190.38   93.29
   1   4   0 2475.15   93.69
  -2  -4   0  493.45   28.90
  -2  -4   0  452.15   27.50
   2  -4   0  508.65   23.50
   2  -4   0  572.04   23.20
  -2   4   0  571.94   22.80
   2   4   0  493.35   28.10
   2   4   0  453.85   27.80
  -3  -4   0 3012.60  120.39
   3  -4   0 3062.99  114.39
   3  -4   0 2912.61  113.99
  -3  -4   0 2627.64  119.09
   3   4   0 2831.02  119.99
  -3   4   0 3141.39  113.99
   3   4   0 2844.82  119.69
  -3   4   0 2581.24  113.99
  -4  -4   0    2.00    7.20
  -4  -4   0   11.90    9.20
   4  -4   0   16.00    2.90
   4  -4   0   19.00    3.30
   4   4   0    9.00    8.80
  -4   4   0   19.40    2.70
  -4   4   0   17.30    2.60
   4   4   0    9.60    9.20
   5  -4   0   83.99    5.90
  -5  -4   0  100.19   13.80
   5  -4   0   72.99    5.60
  -5  -4   0   51.59   10.90
  -5   4   0   78.79    4.30
  -5   4   0   83.89    5.00
   5   4   0   61.29   11.10
   5   4   0   72.59   12.20
  -6  -4   0 1709.53   73.09
   6  -4   0 1631.14   64.89
   6  -4   0 1551.44   64.89
   6   4   0 1469.15   72.49
   6   4   0 1749.03   74.29
  -7  -4   0  104.69   16.50
   7  -4   0   78.49    8.70
  -7  -4   0   64.69   12.20
   7  -4   0   89.69    7.00
   7   4   0   92.99   14.50
  -7   4   0   84.09    5.30
   7   4   0   66.29   12.80
  -8  -4   0  -11.90    7.40
   8  -4   0    7.40    3.60
   8   4   0    0.80    8.10
  -8   4   0    7.80    2.40
   8   4   0    3.50   10.10
   9  -4   0   18.90    4.40
  -9  -4   0   15.70    9.40
  -9  -4   0   16.10    9.80
   9  -4   0    4.50    9.70
   9   4   0    1.30    8.80
   9   4   0   19.40   11.30
  10  -4   0   70.89    8.10
  10  -4   0   50.29    8.30
 -10  -4   0   67.19   13.60
 -10  -4   0   62.79   12.70
  10   4   0   60.89   13.80
 -11  -4   0    6.90    9.10
  11  -4   0   17.40    6.40
  11  -4   0   18.20    5.10
 -11  -4   0   15.60   11.50
  11   4   0    6.00   11.10
  11   4   0   -1.90   11.50
  12  -4   0  142.59   11.20
 -12  -4   0  175.68   21.60
  12  -4   0  157.58   10.90
 -12  -4   0  125.19   18.70
  12   4   0  131.79   18.40
  12   4   0  161.18   23.00
  13  -4   0   -7.30    5.20
  13  -4   0   -4.10    4.60
 -13  -4   0    1.60   10.80
 -13  -4   0  -14.60   13.40
  13   4   0  -24.30   13.80
  13   4   0   -2.70   13.10
 -14  -4   0   15.00   12.80
 -14  -4   0  -35.50   16.20
  14   4   0  -21.40   15.30
  14   4   0  -19.50   12.90
   0  -5   0    5.30    7.20
   0  -5   0   -5.00    6.30
   0   5   0    1.00    7.50
   0   5   0   -7.00    6.20
  -1  -5   0  304.17   20.80
  -1  -5   0  294.37   21.60
   1  -5   0  267.87   18.30
  -1   5   0  316.87   18.10
   1   5   0  277.07   20.80
   1   5   0  317.97   21.30
  -1   5   0  282.47   18.80
   2  -5   0  947.61   43.40
  -2  -5   0 1046.80   47.80
  -2  -5   0  976.70   48.10
   2   5   0 1009.00   47.60
  -2   5   0  984.00   42.90
   2   5   0 1065.99   48.40
   3  -5   0  260.57   14.30
  -3  -5   0  242.68   20.10
   3  -5   0  265.87   13.10
  -3  -5   0  240.38   22.20
  -3   5   0  286.37   13.10
   3   5   0  199.78   20.80
   3   5   0  228.38   20.20
  -4  -5   0 1399.86   70.19
   4  -5   0 1639.64   63.49
  -4  -5   0 1671.93   72.39
   4  -5   0 1639.64   63.99
   4   5   0 1506.05   71.69
  -4   5   0 1724.93   63.29
   4   5   0 1421.46   70.49
   5  -5   0   47.40    5.50
   5  -5   0   60.19    5.70
  -5  -5   0   27.80   10.30
  -5  -5   0   55.19   12.60
   5   5   0   38.00   10.80
  -5   5   0   59.19    4.20
   5   5   0   43.00   12.70
   6  -5   0  324.97   13.80
  -6  -5   0  354.16   26.10
  -6  -5   0  237.68   21.90
   6   5   0  241.08   22.50
   6   5   0  339.57   26.40
  -7  -5   0  362.96   26.20
   7  -5   0  299.77   14.10
   7  -5   0  328.37   13.70
  -7  -5   0  242.98   23.00
   7   5   0  243.18   22.60
   7   5   0  319.57   27.40
  -8  -5   0    3.60    9.90
   8  -5   0    2.30    3.50
  -8  -5   0   15.00   10.60
   8  -5   0    9.80    2.70
   8   5   0   -5.90    8.00
   8   5   0   -1.70   10.40
   9  -5   0    7.80    3.10
  -9  -5   0   14.20    9.80
   9  -5   0   16.00    3.00
   9   5   0    3.40    9.50
   9   5   0    6.20   12.40
  10  -5   0  325.77   13.80
  10  -5   0  297.07   13.90
 -10  -5   0  315.77   26.20
 -10  -5   0  279.57   25.80
  10   5   0  222.18   24.40
  10   5   0  341.27   29.60
 -11  -5   0  166.88   23.30
 -11  -5   0  153.68   20.90
  11   5   0  133.99   19.80
  11   5   0  106.89   16.70
 -12  -5   0   -2.70   11.10
  12   5   0   -9.10   11.90
  12   5   0   -0.60   12.50
 -13  -5   0   99.99   17.10
 -13  -5   0  100.69   16.70
  13   5   0   93.29   18.10
  13   5   0  160.28   25.10
 -14  -5   0   46.50   20.00
 -14  -5   0   11.40   14.10
  14   5   0    1.80   14.30
  14   5   0   17.90   16.70
   0  -6   0 1593.64   70.99
   0  -6   0 1642.24   71.39
   0   6   0 1639.74   70.69
   0   6   0 1639.24   71.79
   1  -6   0  130.99   14.60
  -1  -6   0  145.29   17.50
   1  -6   0  111.19   13.90
  -1  -6   0  159.18   16.50
  -1   6   0  156.38   17.80
   1   6   0  156.38   17.30
   1   6   0  143.99   16.50
  -1   6   0  136.09   14.80
  -2  -6   0  285.67   23.50
   2  -6   0  377.16   19.30
  -2  -6   0  310.47   22.10
   2  -6   0  265.67   18.30
  -2   6   0  325.47   18.00
   2   6   0  337.77   23.70
   2   6   0  277.07   22.00
   3  -6   0 1584.94   70.79
  -3  -6   0 1835.72   76.99
  -3  -6   0 1684.43   77.49
   3   6   0 1725.53   77.09
   3   6   0 1721.63   76.79
   4  -6   0  172.38   11.70
  -4  -6   0  162.88   18.00
  -4  -6   0  194.68   22.50
   4  -6   0  204.58   10.60
  -4   6   0  159.18   10.40
   4   6   0  147.89   18.70
  -4   6   0  212.88   10.50
   4   6   0  123.09   20.10
   5  -6   0   17.90    4.10
   5  -6   0   15.00    3.50
  -5  -6   0   24.30   12.50
  -5   6   0   16.10    3.20
   5   6   0   12.10    9.00
   5   6   0    5.30   10.90
  -5   6   0   20.00    3.10
   6  -6   0 2346.37   92.29
  -6  -6   0 2525.55  104.29
  -6  -6   0 1967.80  100.69
   6   6   0 2419.96  104.39
  -7  -6   0   37.00   12.50
  -7  -6   0   16.10    9.80
   7   6   0   -0.90    8.90
   7   6   0   11.30   12.40
  -8  -6   0   14.30   11.60
  -8  -6   0   36.10   12.70
   8   6   0   23.40   14.00
   8   6   0   18.80   11.20
  -9  -6   0   17.20   10.60
   9   6   0    7.20   14.30
   9   6   0    2.60   10.00
 -10  -6   0    4.50   10.70
 -10  -6   0    5.50   11.90
  10   6   0    1.60   10.50
  10   6   0   -6.30   15.10
 -11  -6   0   35.00   13.20
 -11  -6   0   20.70   13.70
  11   6   0   39.70   12.30
  11   6   0   27.60   16.30
 -12  -6   0  -16.50   15.40
 -12  -6   0   65.39   16.80
  12   6   0   17.40   17.80
 -13  -6   0    5.20   15.80
 -13  -6   0   12.50   14.00
  13   6   0    6.80   14.90
  13   6   0    1.20   15.70
   0  -7   0  -10.70    7.60
   0  -7   0   -5.70    7.20
   0   7   0   -5.20    7.40
   0   7   0   -3.90    7.20
   1  -7   0   43.70    9.50
  -1  -7   0   33.40   10.60
   1  -7   0   39.20    8.80
  -1  -7   0   37.20   10.20
   1   7   0   53.49   11.50
  -1   7   0   53.49   10.20
   1   7   0   33.80   10.40
  -1   7   0   33.20    9.40
   2  -7   0   12.70    6.40
  -2  -7   0   17.70    9.20
  -2  -7   0   23.00   11.40
   2  -7   0   10.90    6.80
   2   7   0   11.70   10.00
  -2   7   0   23.50    6.70
  -2   7   0   26.60    7.20
   2   7   0   10.60    8.80
  -3  -7   0  591.14   33.30
   3  -7   0  514.85   27.20
  -3  -7   0  473.75   34.00
  -3   7   0  594.24   26.40
   3   7   0  496.25   32.70
   3   7   0  591.24   34.40
  -4  -7   0 4226.18  185.18
   4  -7   0 5222.58  176.88
  -4  -7   0 4862.91  185.48
   4  -7   0 3873.11  177.08
   4   7   0 4248.08  184.88
   4   7   0 4182.08  184.08
  -5  -7   0 1939.41   87.49
   5  -7   0 2050.89   77.99
  -5  -7   0 1986.10   89.79
   5   7   0 1606.04   87.19
  -5   7   0 2012.90   77.99
   6  -7   0 1295.77   51.69
   6  -7   0 1075.19   50.19
  -6  -7   0 1311.27   61.19
   6   7   0 1133.69   59.99
   6   7   0 1293.97   63.79
  -7  -7   0   -4.50    9.00
   7  -7   0    4.30    3.00
  -7  -7   0    7.00   12.60
   7  -7   0    6.20    2.40
   7   7   0   -3.20   13.00
   7   7   0   -6.00    8.80
  -8  -7   0  138.49   18.50
  -8  -7   0  175.28   25.20
   8   7   0  124.69   20.90
   8   7   0  105.39   18.30
  -9  -7   0   19.40   13.10
  -9  -7   0    5.50   11.20
   9   7   0    3.00   14.60
 -10  -7   0  143.09   19.30
  10   7   0  155.08   24.90
  10   7   0  127.69   19.20
 -11  -7   0  159.38   24.60
  11   7   0  147.59   21.00
  11   7   0  197.98   30.90
 -12  -7   0  -13.90   13.80
 -12  -7   0  -10.20   14.70
  12   7   0  -21.10   15.40
  12   7   0   25.40   15.50
 -13  -7   0  323.67   34.30
 -13  -7   0  236.98   29.60
  13   7   0  327.47   34.60
  13   7   0  345.97   33.20
   0  -8   0  292.27   22.60
   0  -8   0  292.27   23.10
   0   8   0  336.27   23.60
   0   8   0  266.67   21.50
   1  -8   0  379.06   25.00
   1  -8   0  378.56   24.60
  -1  -8   0  400.86   27.60
  -1  -8   0  385.16   26.10
  -1   8   0  366.26   24.00
  -1   8   0  367.26   24.90
   1   8   0  380.26   26.50
   1   8   0  370.76   25.70
   2  -8   0   -0.60    6.30
  -2  -8   0   -8.20    7.90
  -2  -8   0   -3.20   10.10
   2  -8   0   -4.60    6.70
   2   8   0    1.30    9.30
  -2   8   0    3.20    5.90
   2   8   0    1.10    9.20
   3  -8   0  760.82   38.80
  -3  -8   0  813.32   43.90
   3  -8   0  948.81   39.20
  -3  -8   0  729.73   44.70
   3   8   0  800.92   44.60
  -3   8   0  944.01   38.40
   3   8   0  704.03   43.30
  -3   8   0  851.11   38.20
  -4  -8   0   34.20   13.70
  -4  -8   0   72.89   16.60
   4  -8   0   54.09    8.30
   4  -8   0   67.09    7.80
  -4   8   0   80.69    8.40
   4   8   0   44.50   14.20
   4   8   0   34.90   11.90
  -5  -8   0  -25.40   11.10
   5  -8   0    1.20    5.10
  -5  -8   0  -20.20    8.50
   5  -8   0    9.40    3.30
   5   8   0    9.90   10.70
  -5   8   0   12.50    4.10
   5   8   0   -1.60   12.10
  -5   8   0    7.30    4.30
   6  -8   0  548.15   24.70
  -6  -8   0  535.95   35.70
   6  -8   0  537.95   25.80
  -6  -8   0  530.45   38.80
  -6   8   0  598.34   23.70
   6   8   0  468.05   47.90
  -6   8   0  567.04   23.70
  -7  -8   0  112.29   18.40
   7  -8   0  102.59    7.30
  -7  -8   0  137.79   21.70
   7  -8   0  113.69    8.40
   7   8   0   73.39   15.80
   7   8   0   92.59   19.20
  -8  -8   0  169.18   21.60
  -8  -8   0  152.38   22.50
   8   8   0   93.09   21.40
   8   8   0  128.39   18.90
  -9  -8   0   45.50   18.10
   9   8   0   37.20   18.10
   9   8   0   36.40   13.60
  10   8   0   78.49   22.30
  10   8   0   95.99   17.00
 -11  -8   0   26.50   16.60
 -11  -8   0  -16.50   15.40
  11   8   0   19.50   18.30
  11   8   0   33.30   35.00
 -12  -8   0   68.99   20.60
 -12  -8   0   -2.70   16.70
  12   8   0   61.99   19.50
  12   8   0    9.60   17.00
 -13  -8   0  -17.00   19.00
 -13  -8   0   41.00   20.10
  13   8   0    1.90   19.10
  13   8   0    6.20   18.00
   0  -9   0   -3.30    9.00
   0  -9   0  -10.90    7.90
   0   9   0    5.00    8.00
   0   9   0  -15.20    8.40
   1  -9   0  413.46   27.40
  -1  -9   0  458.65   30.50
  -1  -9   0  424.26   29.00
   1  -9   0  449.66   28.10
  -1   9   0  415.26   26.60
  -1   9   0  449.36   28.40
   1   9   0  427.96   29.10
   1   9   0  457.45   30.00
   2  -9   0   62.39   10.90
  -2  -9   0   50.49   13.60
   2  -9   0   51.49   10.30
  -2  -9   0   64.49   12.10
  -2   9   0   48.30    9.70
   2   9   0   63.39   13.30
  -2   9   0   76.29   11.50
   2   9   0   41.70   21.20
   3  -9   0  293.97   19.20
  -3  -9   0  286.97   28.00
   3  -9   0  286.07   20.50
  -3  -9   0  280.57   24.60
   3   9   0  287.67   25.50
  -3   9   0  314.67   19.00
  -3   9   0  313.87   20.00
   3   9   0  264.87   25.90
   4  -9   0 2294.07   87.59
   4  -9   0 2079.49   88.49
  -4  -9   0 2128.89   95.49
  -4  -9   0 1784.12   95.39
  -4   9   0 2149.58   87.39
  -4   9   0 2295.47   86.99
   4   9   0 2068.39   96.29
   4   9   0 1917.61   94.69
   5  -9   0  428.56   20.90
  -5  -9   0  433.76   31.40
   5  -9   0  427.56   23.50
  -5   9   0  453.25   21.60
   5   9   0  352.36   30.20
  -5   9   0  475.35   21.20
   5   9   0  360.66   32.30
   6  -9   0  356.56   17.60
  -6  -9   0  336.87   33.50
   6  -9   0  361.66   20.00
  -6   9   0  368.66   17.30
   6   9   0  302.57   27.90
  -6   9   0  371.56   17.00
   7  -9   0   -8.30    4.30
  -7  -9   0  -14.30   10.00
  -7  -9   0  -11.90   13.40
   7  -9   0   -5.80    4.00
   7   9   0  -15.90   10.80
  -8  -9   0   25.60   17.60
   8   9   0   -3.90   18.10
   8   9   0    9.70   12.60
  -9  -9   0    2.90   17.80
   9   9   0   -4.70   13.20
  10   9   0   22.60   20.10
  10   9   0   29.10   18.10
 -11  -9   0  229.98   34.70
 -11  -9   0   99.99   22.40
  11   9   0  169.18   29.30
  11   9   0  174.88   40.00
 -12  -9   0  -15.70   19.40
 -12  -9   0   -2.90   19.30
  12   9   0   12.40   19.30
  12   9   0  -10.40   19.00
 -13  -9   0  253.07   40.70
  13   9   0  233.88   36.50
  13   9   0  257.97   38.00
   0 -10   0   -3.50    8.30
   0 -10   0    3.60   10.60
   0  10   0   -7.40    8.70
   0  10   0    0.60    8.80
   1 -10   0 1133.19   53.59
  -1 -10   0 1106.39   54.69
   1 -10   0 1012.30   51.89
  -1 -10   0 1055.39   53.79
   1  10   0 1003.80   52.89
   1  10   0 1073.09   54.39
  -1  10   0 1132.29   53.79
  -1  10   0 1000.30   50.79
  -2 -10   0   22.10   11.20
   2 -10   0   36.10   10.40
   2 -10   0   20.70    8.80
  -2 -10   0   26.90   13.30
  -2  10   0   25.30    8.80
   2  10   0   43.70   12.70
   2  10   0   39.30   11.80
  -2  10   0   32.80   10.00
  -3 -10   0 1467.65   71.49
   3 -10   0 1449.26   64.59
   3 -10   0 1461.05   64.69
  -3 -10   0 1480.85   70.09
   3  10   0 1422.36   69.99
  -3  10   0 1582.44   67.89
   3  10   0 1336.77   68.99
  -3  10   0 1210.78   71.89
   4 -10   0   30.60    8.80
  -4 -10   0   29.40   11.50
  -4 -10   0   24.30   15.30
   4 -10   0   29.90    6.60
   4  10   0   32.70   12.00
   4  10   0   25.30   14.20
  -4  10   0   31.70    6.70
  -4  10   0   28.10    9.20
  -5 -10   0  -18.70   12.80
   5 -10   0    1.20    7.20
   5 -10   0   10.10    3.80
  -5 -10   0   -3.30   10.60
   5  10   0   12.00   10.90
   5  10   0    5.90   13.70
  -5  10   0    0.50    4.40
  -6 -10   0  639.84   41.60
   6 -10   0  649.24   29.10
   6 -10   0  693.93   32.10
   6  10   0  509.55   43.50
   6  10   0  581.04   40.20
  -6  10   0  671.53   29.20
  -6  10   0  678.83   28.90
   7 -10   0   20.60   10.00
  -7 -10   0   -6.90   17.10
   7 -10   0   26.00    6.50
  -7 -10   0   15.40   12.20
  -7  10   0   17.10    3.30
  -7  10   0   18.90    2.60
   7  10   0   -0.60   12.80
  -8 -10   0  226.08   30.40
   8  10   0  189.78   28.10
  -9 -10   0  -26.50   19.60
 -10 -10   0  148.69   28.60
  10  10   0  162.88   24.20
  11  10   0   46.00   18.50
  11  10   0   54.19   21.90
 -12 -10   0  102.29   19.00
 -12 -10   0  122.79   26.50
  12  10   0   91.89   25.30
  12  10   0  130.29   22.20
   0 -11   0   -8.70    8.10
   0 -11   0   -3.80   10.40
   0  11   0   -5.00    8.50
   0  11   0   -8.30    8.70
   1 -11   0 1405.26   63.39
   1 -11   0 1233.18   61.39
  -1 -11   0 1268.37   63.79
  -1 -11   0 1247.98   63.09
   1  11   0 1326.57   64.19
   1  11   0 1185.98   61.79
  -1  11   0 1187.38   59.89
  -1  11   0 1408.96   63.69
  -2 -11   0   30.60   14.00
   2 -11   0    5.30    7.70
   2 -11   0   29.50   10.70
  -2 -11   0   40.00   14.80
  -2  11   0   20.30    8.70
   2  11   0   10.50   10.60
   2  11   0   26.70   12.70
  -2  11   0   20.10    8.90
  -3 -11   0    4.40   10.50
   3 -11   0   24.30    9.80
   3 -11   0   24.70    8.20
  -3 -11   0    8.30   12.90
   3  11   0   20.00   12.20
  -3  11   0    7.40    7.70
   3  11   0   39.30   13.80
  -3  11   0   24.20   10.50
  -4 -11   0   98.29   19.20
  -4 -11   0   85.19   16.30
   4 -11   0   88.09   11.20
   4 -11   0  101.89   15.50
   4  11   0  103.19   18.80
   4  11   0   82.19   15.90
  -4  11   0   95.19   13.80
  -4  11   0  116.09   12.50
  -5 -11   0    1.10   15.10
   5 -11   0   12.80    4.70
   5 -11   0    0.30    7.40
  -5  11   0    3.20    5.40
   5  11   0   -3.30   11.50
   5  11   0    9.80   14.40
  -6 -11   0   99.19   17.00
   6 -11   0  117.29   14.90
   6 -11   0   97.69    9.10
  -6 -11   0   82.09   20.10
  -6  11   0  104.19   10.00
  -6  11   0  113.69   10.60
   6  11   0   83.79   20.40
   7 -11   0  353.76   23.00
  -7 -11   0  396.06   33.50
  -7  11   0  393.66   17.70
   7  11   0  304.07   37.00
  -7  11   0  411.16   18.00
   7  11   0  353.06   36.60
  -8 -11   0   35.40   20.70
   8 -11   0   66.79    8.60
   8 -11   0   45.60    6.10
   8  11   0   67.39   18.90
   8  11   0   42.80   21.80
  -9 -11   0  -37.10   21.00
   9  11   0  -14.40   15.00
 -10 -11   0   57.19   26.70
  10  11   0   73.89   19.20
  10  11   0   15.60   22.50
 -11 -11   0  -44.20   21.50
  11  11   0   27.60   19.10
  11  11   0  -25.00   18.80
 -12 -11   0   25.70   25.00
  12  11   0    6.40   21.60
  12  11   0  -47.00   20.00
   0 -12   0  366.96   27.70
   0 -12   0  292.57   27.80
   0  12   0  347.17   27.80
   0  12   0  322.87   26.00
   1 -12   0   58.39   12.00
  -1 -12   0   69.29   16.70
   1 -12   0   65.39   12.90
  -1 -12   0   52.69   12.30
  -1  12   0   60.39   12.30
   1  12   0   58.09   13.90
  -1  12   0   56.29   12.50
   1  12   0   45.00   12.80
  -2 -12   0   83.89   17.70
  -2 -12   0   97.69   16.70
   2 -12   0   78.79   12.40
   2 -12   0   75.09   13.60
   2  12   0   79.99   17.00
   2  12   0   65.49   15.30
  -2  12   0   69.89   12.00
  -2  12   0   70.99   13.60
   3 -12   0  642.94   36.10
  -3 -12   0  711.53   45.20
  -3 -12   0  626.14   40.20
   3 -12   0  682.03   37.20
  -3  12   0  642.44   36.20
   3  12   0  623.14   41.30
  -3  12   0  670.83   36.60
   4 -12   0   -3.50    6.60
  -4 -12   0    3.80   11.50
   4 -12   0    9.20    8.80
  -4 -12   0   -4.90   13.60
   4  12   0    1.30   13.10
   4  12   0    6.60   13.30
  -4  12   0   10.90    7.70
  -4  12   0    8.50   10.50
   5 -12   0   -1.40    8.60
  -5 -12   0    6.20   16.70
   5 -12   0   -3.30    4.90
  -5 -12   0   10.40   13.30
  -5  12   0    4.30    4.90
   5  12   0    9.70   13.60
   5  12   0    2.20   15.40
  -5  12   0    3.10    5.80
  -6 -12   0  264.07   34.80
  -6 -12   0  185.18   25.10
   6 -12   0  237.98   19.30
   6 -12   0  185.28   13.00
  -6  12   0  194.08   13.80
   6  12   0  158.68   23.40
   6  12   0  189.08   28.60
  -6  12   0  212.18   14.90
  -7 -12   0   12.60   13.90
   7 -12   0    8.30    7.50
  -7 -12   0   -3.90   17.70
   7 -12   0    4.40    5.70
  -7  12   0   11.90    4.20
  -7  12   0    9.20    4.70
   7  12   0    8.70   17.40
   7  12   0    1.50   14.40
  -8 -12   0    1.50   21.50
  -8 -12   0   12.40   15.20
   8 -12   0   32.00    6.80
   8 -12   0   23.20    4.80
   8  12   0   20.30   19.90
   8  12   0    1.50   14.70
  -9 -12   0   32.00   25.80
   9  12   0   72.49   18.80
   9  12   0   47.10   30.10
 -10 -12   0  -13.80   25.30
  10  12   0   18.50   18.40
  10  12   0  -13.60   21.00
 -11 -12   0   22.40   18.90
  11  12   0   -2.10   19.40
  11  12   0   18.10   20.60
   0 -13   0   10.60   13.00
   0 -13   0   -4.40    8.90
   0  13   0   10.90   11.50
   0  13   0   10.40   10.90
   1 -13   0  532.35   34.30
   1 -13   0  487.05   34.90
  -1 -13   0  548.95   37.50
  -1 -13   0  502.05   40.10
   1  13   0  566.44   36.70
  -1  13   0  474.25   32.40
  -1  13   0  532.05   37.30
   1  13   0  515.25   35.70
  -2 -13   0  235.38   28.10
   2 -13   0  206.18   21.00
  -2 -13   0  223.88   24.20
   2 -13   0  221.68   23.50
  -2  13   0  212.48   20.60
   2  13   0  211.88   25.30
   2  13   0  181.48   25.10
   3 -13   0  121.29   17.40
  -3 -13   0  184.88   29.40
  -3 -13   0  133.29   19.90
   3 -13   0  155.68   21.30
   3  13   0  177.28   24.60
  -3  13   0  158.98   18.90
  -3  13   0  188.08   25.30
   3  13   0  188.88   24.90
   4 -13   0    7.20    9.30
  -4 -13   0    7.80   14.40
   4 -13   0    4.10    7.40
  -4 -13   0   11.00   14.80
   4  13   0   12.90   14.60
   4  13   0   25.90   16.00
  -4  13   0   -1.20   12.60
  -4  13   0    5.00    9.00
  -5 -13   0   41.90   15.80
  -5 -13   0   73.29   20.30
   5 -13   0   53.99   12.60
   5 -13   0   50.29    9.10
  -5  13   0   63.69   10.10
   5  13   0   80.09   20.30
  -5  13   0   74.89   10.60
   5  13   0   41.30   16.60
   6 -13   0   16.60   10.50
  -6 -13   0   -6.60   13.40
   6 -13   0   16.20    4.90
  -6 -13   0   58.99   19.40
   6  13   0   21.30   15.80
   6  13   0   20.40   18.20
  -6  13   0   12.20    6.30
  -6  13   0   12.10    7.10
  -7 -13   0  360.16   41.60
   7 -13   0  421.16   25.30
   7 -13   0  385.66   20.50
  -7 -13   0  427.06   36.40
  -7  13   0  366.76   19.70
   7  13   0  368.46   36.70
  -7  13   0  375.76   20.40
   7  13   0  449.16   41.10
   8 -13   0   76.79    9.80
   8 -13   0   62.29    9.70
  -8 -13   0   89.19   19.20
  -8 -13   0   77.09   26.60
   8  13   0  114.29   25.30
   8  13   0   76.89   18.90
  -9 -13   0  -16.20   16.60
  -9 -13   0  -31.40   22.90
   9  13   0  -16.20   19.40
   9  13   0   23.60   18.10
 -10 -13   0   43.10   18.70
  10  13   0   80.29   21.40
  10  13   0   53.19   23.10
  11  13   0   -4.40   21.80
  11  13   0  -22.40   22.30
   0 -14   0  973.30   51.89
   0 -14   0  893.41   52.09
   0  14   0  960.30   51.99
   0  14   0  876.61   49.90
  -1 -14   0  434.36   32.50
   1 -14   0  433.16   33.00
  -1 -14   0  372.36   34.10
   1 -14   0  454.85   31.80
  -1  14   0  451.25   32.10
  -1  14   0  392.66   29.80
   1  14   0  405.46   32.00
   1  14   0  388.86   32.20
  -2 -14   0  529.15   36.60
   2 -14   0  509.65   33.70
   2 -14   0  473.35   34.80
  -2 -14   0  510.15   40.00
  -2  14   0  459.55   31.80
   2  14   0  458.85   36.00
   2  14   0  529.55   37.70
  -2  14   0  482.75   33.90
   3 -14   0  114.39   17.70
  -3 -14   0  142.69   23.50
   3 -14   0  115.89   17.10
   3  14   0  170.08   26.70
   3  14   0  137.29   21.40
  -3  14   0  129.09   20.60
  -3  14   0  128.19   18.50
  -4 -14   0  465.35   39.40
   4 -14   0  397.76   29.80
  -4 -14   0  328.57   32.10
   4 -14   0  371.16   25.70
  -4  14   0  351.36   26.90
   4  14   0  402.06   34.30
  -4  14   0  365.66   28.50
   4  14   0  394.06   36.90
   5 -14   0   45.30   12.90
   5 -14   0   32.60    7.80
  -5 -14   0   66.19   22.20
  -5 -14   0   24.80   17.80
  -5  14   0   19.70   10.10
   5  14   0   28.00   18.20
  -5  14   0   52.69   11.20
   5  14   0   32.80   16.30
  -6 -14   0   43.70   20.80
  -6 -14   0   -8.80   13.70
   6 -14   0   -4.00    5.40
   6 -14   0   -6.00    9.70
   6  14   0   -0.10   14.80
  -6  14   0    7.50   10.10
   6  14   0   -0.90   18.00
   7 -14   0  105.59   13.90
   7 -14   0   89.39   11.00
  -7 -14   0   98.99   18.50
  -7 -14   0  149.29   28.50
  -7  14   0  108.59   13.30
  -7  14   0  103.89   10.90
   7  14   0   91.79   21.60
   7  14   0  106.59   24.70
   8 -14   0   50.19    9.40
  -8 -14   0   36.70   17.20
  -8 -14   0   96.69   26.90
   8 -14   0   62.69   10.30
   8  14   0  104.49   26.30
   8  14   0   53.29   19.10
  -8  14   0   81.59    7.30
  -8  14   0   62.89    5.90
  -9 -14   0  445.16   55.19
  -9 -14   0  649.64   65.99
   9  14   0  565.54   46.50
   9  14   0  593.04   51.29
 -10 -14   0  -25.30   30.70
 -10 -14   0   81.39   21.50
  10  14   0   20.40   23.20
  10  14   0   57.59   22.20
   0 -15   0    9.50   11.60
   0 -15   0   42.90   16.00
   0  15   0    5.90   12.30
   0  15   0   30.20   12.10
  -1 -15   0  439.86   33.10
   1 -15   0  405.16   34.40
  -1 -15   0  429.96   37.00
   1 -15   0  479.75   33.40
  -1  15   0  423.16   32.10
  -1  15   0  408.76   32.30
   1  15   0  468.05   35.00
  -2 -15   0   60.79   15.90
  -2 -15   0   90.49   20.40
   2 -15   0   63.49   13.30
   2 -15   0   63.59   15.60
  -2  15   0   61.79   13.20
  -2  15   0   43.50   12.80
   2  15   0   67.39   17.30
  -3 -15   0   41.90   19.10
   3 -15   0   65.39   13.50
  -3 -15   0   30.80   15.30
   3 -15   0   49.40   15.20
  -3  15   0   43.20   14.00
   3  15   0   31.20   16.80
  -3  15   0   40.00   12.30
   3  15   0   37.70   16.90
  -4 -15   0   18.00   16.10
   4 -15   0   44.80   14.80
  -4 -15   0   65.19   22.00
   4 -15   0   16.00    8.70
  -4  15   0   21.60   11.60
   4  15   0   43.90   18.60
   4  15   0   17.90   15.60
  -4  15   0   42.60   12.50
   5 -15   0    4.90   11.70
   5 -15   0   -3.00    7.30
  -5 -15   0   42.40   20.10
  -5 -15   0   -7.50   14.10
   5  15   0  -11.60   15.30
  -5  15   0   -6.30   11.80
  -5  15   0   -1.40    9.90
   5  15   0   34.80   19.00
  -6 -15   0   24.30   15.70
  -6 -15   0   63.89   23.50
   6 -15   0   13.60    7.10
   6 -15   0   17.10   11.40
  -6  15   0   19.00   10.10
   6  15   0   19.00   18.00
   6  15   0   66.59   21.50
  -7 -15   0  473.15   49.00
   7 -15   0  396.06   22.10
   7 -15   0  464.15   29.00
  -7 -15   0  328.57   35.70
   7  15   0  366.06   39.50
   7  15   0  459.35   61.49
  -7  15   0  383.16   22.00
  -7  15   0  444.66   24.50
  -8 -15   0   71.79   20.50
   8 -15   0   86.69   15.10
  -8 -15   0  119.29   32.30
   8 -15   0   85.39   12.20
   8  15   0  156.08   27.40
  -8  15   0   99.59    8.70
  -8  15   0  121.79   10.80
   8  15   0  101.09   22.00
   9 -15   0   16.40    5.60
  -9 -15   0    8.60   20.00
   9  15   0   27.50   21.80
   9  15   0    9.40   21.60
 -10 -15   0  -37.20   31.40
  10  15   0   41.20   24.30
  10  15   0   29.50   24.20
   0 -16   0  656.43   44.80
   0 -16   0  635.24   42.20
   0  16   0  624.74   42.00
  -1 -16   0  248.78   30.10
  -1 -16   0  316.77   33.40
   1 -16   0  264.07   30.40
   1 -16   0  286.97   43.20
  -1  16   0  249.78   26.90
   1  16   0  275.87   30.60
  -1  16   0  304.77   28.00
   2 -16   0  395.66   31.70
   2 -16   0  400.96   34.00
  -2 -16   0  415.26   38.30
  -2 -16   0  392.26   35.20
  -2  16   0  419.66   30.80
  -2  16   0  426.86   32.40
   2  16   0  429.46   36.40
  -3 -16   0  371.66   34.00
   3 -16   0  355.06   33.30
  -3 -16   0  387.06   39.30
   3 -16   0  327.17   28.00
   3  16   0  374.46   36.00
  -3  16   0  375.46   28.60
  -3  16   0  394.76   30.50
   4 -16   0  140.99   20.00
  -4 -16   0  160.38   23.70
  -4 -16   0  186.78   27.30
   4 -16   0  119.29   18.50
   4  16   0  111.09   20.90
  -4  16   0  129.09   17.40
  -4  16   0  128.39   20.30
   5 -16   0   26.00   14.30
   5 -16   0   21.40    9.60
  -5 -16   0   53.79   21.50
  -5 -16   0   11.30   16.30
   5  16   0   80.79   22.30
  -5  16   0   49.30   27.80
   5  16   0   45.30   17.40
  -5  16   0   29.40   11.00
   6 -16   0   -0.30   12.70
   6 -16   0   13.70    8.70
  -6 -16   0  -11.20   16.30
   6  16   0   26.60   20.30
  -6  16   0   10.20    6.40
   6  16   0   21.40   18.60
  -6  16   0  -12.90   10.30
  -7 -16   0   72.79   28.40
  -7 -16   0   38.60   18.70
   7 -16   0   41.10    7.70
   7 -16   0   67.39   14.10
  -7  16   0   58.99    8.80
   7  16   0   56.99   20.20
   7  16   0  104.59   24.40
  -7  16   0   55.59   10.30
  -8 -16   0   22.20   27.10
   8 -16   0   43.80   12.20
  -8 -16   0   41.80   21.20
  -8  16   0   64.39    9.20
   8  16   0  114.69   24.80
   8  16   0   42.40   20.20
  -9 -16   0  305.47   44.60
   9 -16   0  316.87   17.00
   9 -16   0  370.16   18.70
   9  16   0  297.57   43.70
   0 -17   0   39.40   17.30
   0 -17   0   -8.50   13.80
   0  17   0  -10.10   12.70
  -1 -17   0  279.97   33.80
   1 -17   0  266.87   32.00
   1 -17   0  206.58   25.80
  -1  17   0  231.28   27.20
   1  17   0  251.87   30.50
   2 -17   0   73.19   18.20
  -2 -17   0   92.59   25.10
  -2 -17   0   83.49   18.10
   2 -17   0   57.49   14.70
  -2  17   0   65.59   15.60
   2  17   0   92.69   20.70
  -3 -17   0  113.09   21.30
   3 -17   0   91.69   20.00
   3 -17   0  108.29   17.90
  -3  17   0   94.59   20.00
   3  17   0  115.29   23.40
  -3  17   0   98.39   16.00
   4 -17   0   45.70   13.10
  -4 -17   0   75.99   19.70
  -4 -17   0   65.79   23.10
   4 -17   0   65.79   18.20
  -4  17   0   67.69   15.80
  -4  17   0   72.59   14.00
   4  17   0   59.39   16.40
   4  17   0   85.39   22.50
   5 -17   0   52.59   12.60
   5 -17   0   80.59   16.50
  -5 -17   0   76.69   18.50
  -5 -17   0   90.99   25.30
   5  17   0   78.29   19.80
  -5  17   0   57.39   13.80
  -5  17   0   84.79   18.00
   5  17   0   90.59   22.90
  -6 -17   0   33.40   18.70
  -6 -17   0   75.89   25.70
   6 -17   0   36.70    9.40
   6 -17   0   40.00   14.90
  -6  17   0   36.70   12.50
   6  17   0   65.59   23.10
   6  17   0  -15.40   17.50
  -6  17   0   21.60    8.40
   7 -17   0  262.87   19.70
   7 -17   0  292.37   28.50
  -7 -17   0  261.67   40.30
  -7 -17   0  336.97   45.70
   7  17   0  282.57   41.60
  -7  17   0  243.18   22.20
  -7  17   0  295.07   19.40
   7  17   0  381.96   40.10
  -8 -17   0  -24.30   26.30
  -8 -17   0  -10.20   22.90
   8 -17   0  -32.20   16.90
   8  17   0   -3.60   21.90
  -8  17   0    5.80    6.30
  -8  17   0   12.70    8.50
   8  17   0   37.90   22.60
   0 -18   0   16.20   18.80
   0 -18   0   -4.90   15.20
   0  18   0   14.10   15.20
   0  18   0  -26.80   18.10
  -1 -18   0   -0.30   15.20
  -1 -18   0   32.20   19.50
   1 -18   0    9.20   15.50
   1 -18   0   -0.70   13.10
   1  18   0   16.00   17.10
  -1  18   0    5.10   14.30
  -2 -18   0  151.38   25.80
   2 -18   0  154.08   21.00
   2 -18   0  107.19   22.60
  -2 -18   0  105.29   20.90
  -2  18   0  143.49   20.80
   2  18   0  173.98   26.70
  -3 -18   0  305.17   34.00
  -3 -18   0  347.47   39.10
   3 -18   0  228.78   34.90
   3 -18   0  285.57   29.70
   3  18   0  413.66   39.30
  -3  18   0  352.76   28.80
  -4 -18   0   34.00   19.20
   4 -18   0   17.50   22.60
  -4 -18   0   60.09   23.50
   4 -18   0   11.30   13.60
  -4  18   0   42.70   12.40
   4  18   0   -0.70   16.10
   4  18   0   68.79   22.40
   5 -18   0  -23.40   11.20
  -5 -18   0   -8.00   18.80
  -5 -18   0   34.70   22.00
  -5  18   0    9.20   12.60
   6 -18   0   -7.50   10.20
  -6 -18   0  -16.70   21.60
  -6  18   0   41.40   10.50
   6  18   0  -17.10   19.50
   6  18   0   57.39   21.50
   7 -18   0   14.00   17.70
  -7 -18   0  -24.00   22.10
  -7 -18   0   11.30   25.50
   7 -18   0   -6.70    9.60
   7  18   0   39.60   21.90
   7  18   0  -15.20   21.80
  -7  18   0   21.00   11.90
  -7  18   0   19.40    7.90
   0 -19   0  -15.50   16.40
   0 -19   0   -9.60   17.60
   0  19   0   -5.10   15.20
   1 -19   0   87.89   18.50
  -1 -19   0   76.39   18.90
   1 -19   0   72.09   21.30
  -1 -19   0  108.79   22.60
   1  19   0   97.89   20.90
  -1  19   0   60.39   17.40
   2 -19   0  -38.70   16.40
  -2 -19   0   13.00   17.10
   2 -19   0  -30.00   14.70
  -2  19   0   14.40   13.70
  -2  19   0   -3.80   14.40
   2  19   0   27.10   19.40
  -3 -19   0   35.00   18.80
   3 -19   0    8.40   17.90
   3 -19   0  -14.10   17.00
  -3 -19   0   53.39   20.90
   3  19   0  -18.30   16.60
  -3  19   0   58.99   15.60
  -3  19   0   12.80   15.50
   3  19   0   53.69   20.70
  -4 -19   0  -21.80   18.80
   4 -19   0  -27.70   13.50
  -4 -19   0   -1.00   21.40
   4 -19   0   -4.50   16.40
   4  19   0  -27.90   17.30
  -4  19   0  -23.70   15.40
  -4  19   0   28.30   13.10
   4  19   0   24.10   21.60
   5 -19   0  -32.40   15.50
  -5 -19   0  -28.80   19.80
  -5 -19   0    1.00   21.30
   5 -19   0  -10.60   12.60
  -5  19   0   -2.10   14.10
  -5  19   0   -6.00   11.10
   5  19   0   10.10   20.60
   0 -20   0   39.40   17.50
   0 -20   0   64.09   20.90
   0  20   0   56.29   18.60
  -1 -20   0   19.70   18.20
   1 -20   0    8.90   19.60
  -1 -20   0   -6.20   17.00
   1 -20   0   23.80   19.30
  -1  20   0   -2.60   16.30
   1  20   0  -38.90   16.40
  -1  20   0   15.80   16.90
   1  20   0   22.80   17.90
  -2 -20   0   20.40   19.10
  -2 -20   0  -36.90   18.60
   2 -20   0  -21.80   16.90
   2 -20   0  -20.10   18.10
  -2  20   0   -4.60   16.50
  -2  20   0    6.80   14.80
   2  20   0   29.30   30.60
   2  20   0   33.20   20.70
  -3 -20   0  133.89   21.00
   3 -20   0  157.48   24.80
   3 -20   0  172.98   22.10
  -3 -20   0  171.18   28.20
  -3  20   0  237.18   28.60
   3  20   0  253.87   38.50
  -3  20   0   98.29   21.70
   4 -20   0   35.40   16.20
  -4 -20   0   44.20   22.70
   4 -20   0   61.49   18.80
  -4 -20   0   -9.30   20.40
  -4  20   0  -19.70   19.30
   4  20   0  104.59   23.30
  -4  20   0   84.99   15.30
  14   0  -1   -0.20   10.70
 -14   0   1   -0.20   10.50
  14   0  -1    1.10    9.40
 -14   0   1   -3.40    7.80
  13   0  -1   -4.50    8.60
  13   0  -1   10.30    9.80
 -13   0   1   -2.50   10.40
 -13   0   1   -0.50   10.00
 -12   0   1    1.20    9.20
  12   0  -1    4.90    8.30
  12   0  -1   -6.70    8.10
  11   0  -1    4.20    7.60
 -11   0   1    3.20   10.90
  11   0  -1    1.40    7.00
 -11   0   1   10.20    5.30
 -10   0   1    6.10    5.10
 -10   0   1    4.20    7.30
  10   0  -1   -2.70    6.30
  10   0  -1   -1.20    6.90
   9   0  -1   -5.80    6.50
  -9   0   1    3.70    4.70
  -9   0   1   -0.10    6.50
   8   0  -1   -2.90    6.20
  -8   0   1    4.70    4.90
   8   0  -1   -9.70    4.60
  -8   0   1   -1.20    5.40
  -7   0   1   -2.60    3.70
  -7   0   1   -3.10    4.40
   7   0  -1   -7.20    4.70
   7   0  -1   -7.30    4.50
  -6   0   1   -1.00    3.30
  -6   0   1   -2.10    4.00
   6   0  -1   -2.50    4.70
   6   0  -1   -8.00    4.50
  -5   0   1   -2.90    4.10
   5   0  -1    0.30    4.80
   5   0  -1   -1.00    4.70
   4   0  -1   -2.50    4.40
  -4   0   1    1.10    4.40
  -4   0   1   -2.50    2.60
   4   0  -1   -0.40    4.50
   3   0  -1   -5.10    3.90
  -3   0   1   -2.80    3.50
   3   0  -1   -0.70    4.40
  -2   0   1   -1.50    2.40
   2   0  -1   -0.30    2.80
   2   0  -1   -4.50    3.50
  -2   0  -1   -1.70    2.90
   2   0   1    1.80    3.00
   2   0   1    5.20    4.80
  -2   0  -1   -2.60    2.70
  -3   0  -1   -1.40    3.60
  -3   0  -1    1.70    3.70
   3   0   1   -1.20    4.30
  -4   0  -1   -0.40    3.90
   4   0   1   -3.60    4.40
  -4   0  -1   -1.00    4.10
   4   0   1    0.30    4.30
   5   0   1    2.90    5.00
  -5   0  -1   -3.50    4.60
   5   0   1    2.00    4.80
  -5   0  -1   -1.20    4.50
  -6   0  -1    2.50    5.10
   6   0   1   -2.60    4.70
  -6   0  -1    6.10    5.20
   6   0   1   -3.00    5.00
  -7   0  -1   -2.70    5.30
   7   0   1    2.40    5.60
   7   0   1   -2.30    5.60
  -7   0  -1   -1.90    5.30
   8   0   1  -12.30    5.20
  -8   0  -1   -2.10    6.60
   8   0   1   -7.30    6.50
  -8   0  -1    6.20    6.20
  -9   0  -1   -2.40    6.80
  -9   0  -1    3.70    6.60
   9   0   1    0.80    6.60
   9   0   1   -0.70    7.30
 -10   0  -1    9.00    7.00
  10   0   1   -1.10    7.50
 -10   0  -1  -11.50    7.30
  10   0   1   -9.20    6.70
 -11   0  -1   -0.90    6.80
 -11   0  -1    4.40    9.70
  11   0   1    4.90    9.10
  11   0   1   -4.20    7.50
 -12   0  -1   -9.00   10.00
 -12   0  -1    5.90    6.90
  12   0   1  -10.20    9.90
  12   0   1   -3.30    9.00
  13   0   1   -9.90   10.20
  13   0   1    1.10   10.10
 -13   0  -1    1.80   11.70
  14   0   1   -3.20   12.10
  14   0   1    1.20   11.10
 -14   0  -1  -24.10   11.70
  14  -1  -1   -8.60    8.70
  14  -1  -1    7.90    9.90
 -14  -1   1  -11.90   11.10
  14   1  -1   -2.10   12.20
 -14   1   1    3.00    9.20
 -14   1   1    6.80    7.00
  14   1  -1   -6.70   10.70
 -13  -1   1   29.70    8.80
  13  -1  -1   29.20    8.40
  13  -1  -1   32.80    9.30
 -13  -1   1   40.30   13.10
  13   1  -1   32.90   11.90
 -13   1   1   11.20    8.80
 -13   1   1   25.90    7.40
  12  -1  -1   19.00    9.00
 -12  -1   1   21.10    9.00
 -12  -1   1   10.50   10.30
  12  -1  -1   13.70    7.20
 -12   1   1   24.80    6.50
  12   1  -1   -0.50    9.40
  12   1  -1   34.30   10.60
 -11  -1   1   35.20    9.70
 -11  -1   1   27.20   11.20
  11  -1  -1   36.20    7.00
  11  -1  -1   47.40    9.00
  11   1  -1   31.20    9.20
 -11   1   1   35.70    8.30
 -11   1   1   24.40    5.90
  11   1  -1   31.40    9.50
  10  -1  -1   -5.50    5.50
 -10  -1   1    5.60    8.70
  10  -1  -1   -0.70    6.90
 -10  -1   1   -4.40    7.90
  10   1  -1   -8.60    6.60
 -10   1   1   -0.10    6.50
  10   1  -1    3.60    8.10
 -10   1   1    2.70    5.50
   9  -1  -1   98.39   11.60
   9  -1  -1   59.69    8.80
  -9  -1   1   69.49   10.60
  -9  -1   1   81.29   11.50
   9   1  -1   50.19    9.60
   9   1  -1   79.19   11.10
  -9   1   1   91.39   14.90
  -8  -1   1   25.00    7.80
   8  -1  -1   17.00    5.50
  -8  -1   1   21.50    7.40
   8  -1  -1   29.20    6.30
   8   1  -1   37.40    8.20
   8   1  -1   15.60    7.20
  -8   1   1   28.20    6.20
   7  -1  -1  147.09   10.90
  -7  -1   1  124.09   13.40
   7   1  -1  146.89   13.60
  -7   1   1  108.69   10.70
   7   1  -1   81.89   12.40
  -6  -1   1   48.00    8.10
   6  -1  -1   51.49    7.60
   6  -1  -1   43.50    6.60
  -6  -1   1   66.09   10.00
   6   1  -1   52.99    8.70
   6   1  -1   59.59    8.40
  -6   1   1   51.99    7.60
   5  -1  -1  990.90   43.30
   5  -1  -1 1153.68   42.70
  -5  -1   1 1154.88   45.00
  -5  -1   1  896.11   45.00
  -5   1   1  973.30   42.90
   5   1  -1  910.21   45.30
  -4  -1   1  120.79   12.00
  -4  -1   1  173.28   12.50
   4  -1  -1  139.89    9.70
   4  -1  -1  167.88    9.30
   4   1  -1  175.78   13.80
  -4   1   1  139.09    9.30
   4   1  -1  120.39   12.60
  -3  -1   1   70.29    9.40
   3  -1  -1   62.99    6.10
   3   1  -1   54.19    7.60
   3   1  -1   72.09   11.00
  -2  -1   1  254.67   14.40
   2  -1  -1  267.77   10.90
   2   1  -1  234.28   14.10
   2   1  -1  202.38   16.40
  -2  -1  -1 2900.01  112.39
   2  -1   1 2802.42  111.09
   2  -1   1 2634.84  112.89
  -2  -1  -1 2753.72  112.09
   2   1   1 2907.21  112.39
   2   1   1 2844.32  112.29
  -2   1  -1 2808.12  110.99
   3  -1   1   32.60    4.80
  -3  -1  -1   33.60    6.20
  -3  -1  -1   33.90    5.90
   3  -1   1   29.90    4.30
  -3   1  -1   37.70    5.80
   3   1   1   42.50    6.60
   3   1   1   30.80    6.00
  -4  -1  -1   95.39   10.60
  -4  -1  -1   87.19   10.50
   4  -1   1   94.19    8.70
   4   1   1  104.39   10.80
   4   1   1  104.09   10.70
  -4   1  -1  104.09    8.40
   5  -1   1   -2.30    3.80
  -5  -1  -1   -4.40    5.70
   5  -1   1    0.00    4.50
  -5  -1  -1   -4.30    5.20
   5   1   1    3.70    5.70
  -5   1  -1   -0.20    4.00
  -5   1  -1    1.00    2.40
   5   1   1   -0.70    5.10
  -6  -1  -1  120.49   13.20
   6  -1   1  131.79   11.20
  -6  -1  -1  116.79   18.80
   6  -1   1  136.89   11.40
   6   1   1  142.09   13.30
   6   1   1  145.19   13.60
  -6   1  -1  147.79   11.40
  -7  -1  -1   55.49    9.10
   7  -1   1   80.39   10.60
   7  -1   1   58.99    8.20
  -7   1  -1   64.79    7.50
   7   1   1   79.19   11.80
   7   1   1   72.99   10.10
  -7   1  -1   71.09    8.90
   8  -1   1  242.78   16.90
  -8  -1  -1  209.18   18.50
  -8  -1  -1  242.38   25.10
   8  -1   1  250.07   16.80
   8   1   1  238.98   18.50
  -8   1  -1  233.58   17.20
   8   1   1  232.98   18.00
  -8   1  -1  202.78   13.60
   9  -1   1   90.09   13.10
  -9  -1  -1   51.19   10.30
  -9  -1  -1   72.99   15.50
   9  -1   1   85.49   11.40
  -9   1  -1   66.69    9.90
   9   1   1   76.29   11.90
   9   1   1   71.59   10.90
  -9   1  -1   59.59    7.80
 -10  -1  -1   46.30   16.90
  10  -1   1   47.00    8.40
  10  -1   1   44.20    9.50
 -10   1  -1   23.10    8.40
  10   1   1   52.49   10.40
  11  -1   1  147.19   16.40
  11  -1   1  126.09   14.40
 -11  -1  -1  140.39   19.20
  11   1   1  164.78   18.50
 -12  -1  -1    8.70   12.00
  12  -1   1   14.30   10.00
  12  -1   1   17.40    8.30
  12   1   1   15.00   10.20
  12   1   1    6.90    9.70
 -12   1  -1   15.30   10.00
 -13  -1  -1    7.40   12.40
  13  -1   1   -3.30    9.00
 -13  -1  -1   -2.80   12.40
  13  -1   1   -0.90    9.10
  13   1   1   -9.90   10.90
 -13   1  -1    0.70    7.00
 -13   1  -1   -5.60   10.50
  13   1   1   -4.40   11.40
  14  -1   1   13.00   11.20
  14  -1   1    2.50   10.40
 -14  -1  -1   -1.30   10.50
 -14   1  -1    5.60   10.80
  14   1   1   17.00   14.60
 -14   1  -1   17.20    8.10
  14   1   1  -10.70   12.30
  14  -2  -1   18.60   10.70
  14  -2  -1   18.10    8.70
 -14  -2   1    7.90   16.70
  14   2  -1   11.20   13.90
  14   2  -1   -9.10   11.70
 -14   2   1    7.60    5.30
  13  -2  -1   42.50    8.80
  13  -2  -1   38.70   19.20
 -13  -2   1   45.20   14.20
 -13   2   1   58.59    8.70
 -13   2   1   41.90    6.30
  13   2  -1   49.20   12.50
  13   2  -1   51.39   12.70
 -12  -2   1   61.29   14.30
  12  -2  -1   82.79   12.80
  12  -2  -1  107.29   13.80
 -12  -2   1   68.69   16.00
 -12   2   1   64.59    9.00
 -12   2   1  100.09   12.10
  12   2  -1   76.69   13.00
  12   2  -1   82.69   13.90
  11  -2  -1  118.49   12.80
  11  -2  -1  137.39   13.20
 -11  -2   1  133.49   20.10
 -11  -2   1  108.59   15.40
 -11   2   1  141.79   10.40
  11   2  -1  162.58   18.50
  11   2  -1  112.89   17.30
 -11   2   1  141.59   12.70
 -10  -2   1  828.42   42.70
  10  -2  -1  809.22   38.50
  10  -2  -1  873.21   38.00
  10   2  -1  831.82   42.60
 -10   2   1  928.81   38.40
 -10   2   1  810.92   36.20
  10   2  -1  758.92   42.90
  -9  -2   1  323.07   23.30
   9  -2  -1  241.98   16.80
   9  -2  -1  323.57   17.60
  -9  -2   1  287.17   22.50
  -9   2   1  298.67   15.60
  -9   2   1  327.27   17.20
   9   2  -1  317.37   22.70
   8  -2  -1  283.67   16.00
  -8  -2   1  242.88   20.30
  -8   2   1  297.17   15.50
   8   2  -1  294.97   21.40
  -8   2   1  283.97   14.50
  -7  -2   1  149.99   16.20
   7  -2  -1  198.68   12.00
  -7  -2   1  211.88   17.90
   7   2  -1  191.08   17.60
  -7   2   1  208.88   11.80
  -7   2   1  191.68   10.80
   6  -2  -1   -0.50    3.60
   6  -2  -1    0.60    3.60
  -6  -2   1    4.90    7.90
  -6  -2   1   -7.60    5.30
   6   2  -1    1.90    6.80
  -6   2   1    7.10    3.20
   6   2  -1   -4.90    5.80
  -6   2   1    3.70    2.90
  -5  -2   1   20.30    7.60
   5  -2  -1   28.50    4.00
   5  -2  -1   27.50    4.10
  -5  -2   1   27.90   10.70
  -5   2   1   32.00    4.20
  -5   2   1   36.30    4.80
   5   2  -1   24.60    7.30
   5   2  -1   23.20    8.00
   4  -2  -1  133.99    7.80
  -4  -2   1  115.29   13.10
   4  -2  -1  155.18    7.60
   4   2  -1  107.89   13.40
  -4   2   1  160.48    7.20
   4   2  -1  124.49   14.90
  -4   2   1  141.69    6.70
  -3  -2   1  704.33   31.90
   3   2  -1  602.04   31.70
   3   2  -1  675.63   32.70
  -2  -2   1    0.30    6.60
  -2  -2   1    6.70    5.60
   2   2  -1    3.50    6.10
   2   2  -1    7.40    6.90
   1  -2  -1 2118.09   80.09
   1  -2  -1 1877.01   79.69
   1  -2   1  277.77   12.80
   1  -2   1  299.57   13.10
  -1  -2  -1  329.57   15.70
  -1  -2  -1  259.37   14.80
   1   2   1  279.87   15.70
  -1   2  -1  245.08   14.60
   1   2   1  265.87   17.30
  -2  -2  -1 1152.88   47.50
   2  -2   1 1049.70   44.70
  -2   2  -1 1097.79   44.70
   2   2   1 1115.99   47.50
   2   2   1 1113.19   47.20
   3  -2   1  490.75   21.90
  -3  -2  -1  501.55   25.60
  -3  -2  -1  504.95   25.20
   3  -2   1  478.15   21.60
  -3   2  -1  502.05   21.60
   3   2   1  510.55   25.20
   3   2   1  510.25   25.30
   4  -2   1   75.09    7.50
   4  -2   1   67.79    6.80
  -4  -2  -1   70.89   11.30
  -4   2  -1   80.19    6.80
   4   2   1   72.49    9.40
   4   2   1   72.59   11.20
   5  -2   1  156.38   10.50
  -5  -2  -1  149.39   14.30
  -5  -2  -1  149.49   14.20
   5   2   1  150.08   14.10
  -5   2  -1  155.08   10.00
   5   2   1  154.88   13.90
  -6  -2  -1   -0.20    5.90
   6  -2   1   10.20    4.60
   6  -2   1    4.30    4.10
  -6  -2  -1    4.10    7.00
  -6   2  -1    4.30    4.20
   6   2   1    7.70    6.90
   6   2   1   -0.50    6.80
   7  -2   1  153.08   12.30
   7  -2   1  152.98   11.80
  -7  -2  -1  147.89   16.00
  -7  -2  -1  151.48   15.80
  -7   2  -1  157.18   12.30
   7   2   1  155.68   16.10
   7   2   1  159.58   15.50
   8  -2   1  364.36   19.80
   8  -2   1  376.26   20.00
  -8  -2  -1  326.77   24.00
  -8  -2  -1  338.47   23.20
   8   2   1  364.66   23.70
   8   2   1  348.37   24.10
  -8   2  -1  357.96   20.30
   9  -2   1  131.99   12.20
   9  -2   1  159.78   13.20
  -9  -2  -1  140.79   16.80
  -9   2  -1  147.79   11.50
  -9   2  -1  114.99   12.40
   9   2   1  168.78   17.60
   9   2   1   96.99   15.70
  10  -2   1  173.08   14.90
 -10  -2  -1  187.18   19.60
  10  -2   1  233.28   15.90
 -10  -2  -1  164.88   20.20
 -10   2  -1  197.18   12.80
 -10   2  -1  183.48   15.80
  10   2   1  152.18   17.80
  10   2   1  215.68   20.60
  11  -2   1    2.90    6.60
  11  -2   1    2.40    7.50
 -11  -2  -1    9.50   10.40
 -11  -2  -1   10.30   10.50
 -11   2  -1    9.00    7.90
  11   2   1   -2.50    9.40
 -11   2  -1   14.20    5.50
  11   2   1    2.20    8.60
  12  -2   1    5.60    7.30
  12  -2   1   -5.60    8.10
 -12  -2  -1   -0.80   11.20
 -12  -2  -1    1.10   10.40
 -12   2  -1    0.80    5.40
  12   2   1   -3.60   10.20
  12   2   1    1.80   10.90
  13  -2   1   51.89    9.70
  13  -2   1   53.79   10.30
 -13  -2  -1   48.40   14.80
 -13   2  -1   48.00   10.40
  13   2   1   22.20   12.30
 -13   2  -1   35.90    7.20
  13   2   1   44.60   13.30
 -14  -2  -1   52.19   20.50
  14  -2   1   36.00   10.40
  14  -2   1   22.70   12.10
 -14   2  -1   26.30    9.60
  14   2   1   23.80   13.30
  14   2   1   43.20   14.70
 -14   2  -1   33.10    7.40
  14  -3  -1    3.00    6.20
  14  -3  -1   16.70    5.90
 -14  -3   1   34.20   13.90
 -14  -3   1   11.40   13.90
  14   3  -1   36.10   13.20
  14   3  -1   11.40   12.60
  13  -3  -1   72.99   10.70
  13  -3  -1   73.79   10.20
 -13  -3   1   83.99   14.90
  13   3  -1   91.69   16.50
  13   3  -1  104.49   16.40
  12  -3  -1   25.60    6.30
 -12  -3   1   24.10   12.80
 -12  -3   1   32.10   11.60
  12  -3  -1   25.00    7.70
  12   3  -1    4.60   11.00
  12   3  -1   22.10   12.00
 -11  -3   1    8.70   11.50
  11  -3  -1   31.10   10.90
  11  -3  -1   28.20    6.10
 -11  -3   1   33.20   10.50
 -11   3   1   34.60    5.20
  11   3  -1    6.00   10.10
  11   3  -1   27.10   12.10
 -11   3   1   27.70    5.20
 -10  -3   1   14.10   10.70
 -10  -3   1    6.10    9.20
  10  -3  -1    6.90    5.10
 -10   3   1   11.90    3.50
  10   3  -1   12.20    8.10
 -10   3   1   13.20    3.80
  10   3  -1    5.90    9.90
  -9  -3   1  414.46   28.60
   9  -3  -1  399.36   19.70
   9  -3  -1  385.56   21.40
  -9   3   1  392.16   18.00
  -9   3   1  446.26   18.80
   9   3  -1  430.56   28.30
   8  -3  -1   41.70    6.60
   8  -3  -1   23.20    5.70
  -8  -3   1   27.90    9.90
  -8  -3   1   21.50    8.90
  -8   3   1   42.40    4.80
   8   3  -1   20.30    9.10
   8   3  -1   35.80   11.10
  -8   3   1   55.39    5.40
  -7  -3   1  258.37   20.80
  -7  -3   1  314.27   21.80
   7  -3  -1  276.47   13.70
  -7   3   1  296.77   12.70
   7   3  -1  271.97   22.50
  -7   3   1  254.57   12.20
   6  -3  -1  824.22   30.00
  -6  -3   1  823.22   38.20
  -6  -3   1  629.54   36.20
   6  -3  -1  608.64   30.10
   5  -3  -1   10.80    2.50
   5  -3  -1    7.60    2.70
  -5  -3   1   11.70    8.90
  -5  -3   1   12.90    7.10
   5   3  -1    4.70    7.40
   5   3  -1   14.90    8.40
  -4  -3   1   22.40    9.90
  -4  -3   1   13.90    7.20
   4   3  -1    8.20    7.80
   4   3  -1   14.50    9.10
  -3  -3   1   39.10    8.80
   3  -3  -1   41.60    5.00
  -3  -3   1   32.50    9.80
   3   3  -1   42.60    9.20
   3   3  -1   29.20    9.40
  -2  -3   1    6.10    6.70
  -2  -3   1    2.60    8.40
   2  -3  -1    6.50    3.30
   2   3  -1    7.60    7.80
   2   3  -1    8.50    7.60
  -1  -3   1  650.63   34.10
  -1  -3   1  807.32   34.60
   1   3  -1  791.22   34.60
  -1   3   1  849.22   32.40
  -1   3   1  683.43   31.10
   1   3  -1  656.73   34.00
   0  -3  -1 1840.12   75.19
   0  -3   1 1802.82   75.39
   0  -3  -1 1957.50   75.69
   0   3   1 1835.52   75.19
   0   3  -1 1860.71   75.59
   0   3  -1 1738.33   75.09
   0   3   1 1861.91   75.29
  -1  -3  -1 5425.36  216.08
  -1  -3  -1 5705.63  216.58
   1  -3   1 5351.56  214.48
   1  -3   1 5256.67  214.38
  -1   3  -1 5247.67  214.38
   1   3   1 5512.25  216.18
  -1   3  -1 5320.47  214.28
   1   3   1 5659.83  216.48
  -2  -3  -1 1843.12   77.09
   2  -3   1 1807.12   73.89
   2  -3   1 1743.93   73.69
  -2  -3  -1 1834.92   76.99
   2   3   1 1930.91   77.49
   2   3   1 1865.21   76.99
  -2   3  -1 1856.91   73.79
  -3  -3  -1  281.07   18.70
   3  -3   1  261.67   13.20
   3  -3   1  268.47   13.50
  -3  -3  -1  286.97   19.10
   3   3   1  286.17   18.70
  -3   3  -1  283.07   13.10
   3   3   1  269.57   18.00
  -4  -3  -1  439.76   25.30
   4  -3   1  454.65   20.40
   4  -3   1  434.36   20.10
  -4  -3  -1  467.25   25.50
  -4   3  -1  459.75   20.00
   4   3   1  496.85   25.90
  -4   3  -1  434.56   19.80
   4   3   1  468.35   25.80
   5  -3   1   79.19    7.50
  -5  -3  -1   77.29   10.80
   5  -3   1   71.09    6.70
  -5  -3  -1   60.89   10.40
  -5   3  -1   64.59    6.40
   5   3   1   87.19   11.70
   5   3   1   64.49   10.70
  -5   3  -1   64.19    6.10
  -6  -3  -1   18.40    8.30
   6  -3   1   24.80    5.00
   6   3   1   28.40    9.10
  -6   3  -1   30.70    4.90
  -6   3  -1   28.20    4.20
   6   3   1   27.70    9.00
  -7  -3  -1    2.90    7.60
   7  -3   1    6.80    4.30
   7  -3   1    4.70    4.00
  -7  -3  -1  -10.10    6.80
  -7   3  -1    5.50    4.20
  -7   3  -1    2.40    3.40
   7   3   1    2.30    8.40
   7   3   1   -6.30    6.90
  -8  -3  -1  609.84   33.20
  -8  -3  -1  529.75   34.20
   8  -3   1  637.94   28.70
   8  -3   1  646.74   29.00
  -8   3  -1  633.94   29.00
  -8   3  -1  638.24   27.60
   8   3   1  564.34   34.00
   8   3   1  657.73   34.80
  -9  -3  -1  412.76   27.00
   9  -3   1  463.75   22.90
   9  -3   1  479.75   22.70
   9   3   1  397.16   28.10
  -9   3  -1  459.25   21.00
   9   3   1  478.95   29.00
  -9   3  -1  376.66   22.10
  10  -3   1   49.99    7.60
 -10  -3  -1   31.00   10.10
 -10  -3  -1   24.40   11.40
  10  -3   1   35.30    7.20
 -10   3  -1   58.19    7.50
  10   3   1   64.99   12.80
 -10   3  -1   45.70    7.30
 -11  -3  -1  134.69   21.00
 -11  -3  -1  171.88   19.00
  11  -3   1  152.88   13.60
 -11   3  -1  152.68   11.20
  11   3   1  154.78   20.40
 -11   3  -1  165.48   13.70
  12  -3   1  134.79   17.70
 -12  -3  -1  196.88   20.70
  12  -3   1  152.48   14.00
 -12  -3  -1  150.88   23.40
 -12   3  -1  187.88   14.20
  12   3   1  155.18   22.20
 -12   3  -1  153.08   11.20
  12   3   1  104.89   15.50
  13  -3   1   17.90    8.20
 -13  -3  -1   27.40   13.00
  13   3   1    9.20   23.80
  13   3   1   26.00   13.50
 -13   3  -1   23.00    5.60
 -13   3  -1   26.30    7.30
  14  -3   1  -15.60    8.30
  14  -3   1   15.10    8.10
 -14  -3  -1    1.90   15.30
 -14  -3  -1   -7.80   11.60
  14   3   1   47.10   15.30
  14   3   1    3.00   13.30
 -14   3  -1    1.50    1.10
 -14  -4   1   25.00   13.00
 -14  -4   1    5.70   15.20
  14   4  -1   11.90   14.70
  14   4  -1   38.40   14.20
 -13  -4   1    9.90   11.40
  13   4  -1   -0.20   16.10
  13   4  -1    5.60   13.30
 -12  -4   1   67.29   17.20
  12  -4  -1   90.99    7.60
  12  -4  -1  100.79    7.00
 -12  -4   1   92.79   14.50
  12   4  -1   81.89   15.80
  12   4  -1   70.09   13.60
 -11  -4   1  297.67   24.70
  11  -4  -1  316.57   14.90
 -11  -4   1  291.67   27.90
  11  -4  -1  303.47   14.80
  11   4  -1  320.07   28.10
  11   4  -1  288.47   25.80
  10  -4  -1  220.48   12.00
 -10  -4   1  226.18   21.60
  10  -4  -1  231.48   12.30
 -10  -4   1  266.87   23.90
  10   4  -1  272.47   24.60
  10   4  -1  185.88   20.90
  -9  -4   1    2.10   16.60
   9  -4  -1    7.20    3.20
   9  -4  -1    2.60    2.90
   9   4  -1  -13.80    7.70
   9   4  -1   -1.70   10.00
  -8  -4   1   50.89   11.60
   8  -4  -1   58.49    5.10
   8  -4  -1   62.19    6.00
  -8  -4   1   44.50   10.80
   8   4  -1   58.29   14.20
   8   4  -1   27.10   10.60
   7  -4  -1   18.00    3.00
  -7  -4   1   19.50    8.90
   7  -4  -1   16.60    2.50
  -7  -4   1   26.20   10.80
   7   4  -1    4.50    8.50
   7   4  -1   17.30   11.00
  -6  -4   1  147.69   17.40
  -6  -4   1  188.08   20.10
   6   4  -1  151.78   20.10
  -5  -4   1   20.50    8.30
  -5  -4   1   32.50   11.00
   5   4  -1   16.80   10.20
   5   4  -1   10.80    8.60
   4  -4  -1 1240.78   45.00
  -4  -4   1 1145.89   54.29
  -4  -4   1 1084.29   52.59
   4  -4  -1 1223.18   45.50
   4   4  -1  935.41   52.19
   3  -4  -1 1871.81   72.89
   3  -4  -1 1859.61   72.19
  -3  -4   1 1716.43   78.29
  -3   4   1 1919.41   72.09
  -3   4   1 1998.10   71.99
   3   4  -1 1470.25   77.89
  -2  -4   1  687.23   35.20
   2  -4  -1  782.62   31.20
  -2  -4   1  636.24   36.00
  -2   4   1  785.82   31.10
   2   4  -1  649.43   35.40
   2   4  -1  628.04   35.20
   1  -4  -1  799.82   31.90
  -1  -4   1  705.83   33.80
  -1  -4   1  628.94   34.00
  -1   4   1  683.73   31.70
   1   4  -1  700.53   33.90
   1   4  -1  608.04   34.00
   0  -4  -1  242.18   15.70
   0  -4  -1  257.77   17.00
   0  -4   1  228.88   16.00
   0  -4   1  240.58   16.30
   0   4   1  247.18   16.80
   0   4   1  239.58   15.80
   0   4  -1  207.88   17.70
   0   4  -1  252.87   16.50
  -1  -4  -1  165.48   15.20
  -1  -4  -1  158.78   14.30
   1  -4   1  182.38   12.00
   1  -4   1  168.78   12.40
   1   4   1  187.48   15.10
   1   4   1  162.38   15.20
  -1   4  -1  156.08   11.70
  -1   4  -1  175.08   11.80
   2  -4   1   -2.30    3.50
   2  -4   1    0.00    4.10
  -2  -4  -1   -5.80    6.90
  -2  -4  -1   -2.80    7.90
  -2   4  -1   -2.10    2.90
   2   4   1    5.00    7.00
  -2   4  -1   -0.70    3.50
   2   4   1   -4.70    7.30
  -3  -4  -1  800.32   39.00
   3  -4   1  789.82   33.30
   3  -4   1  768.62   33.10
  -3  -4  -1  786.92   38.50
   3   4   1  802.92   39.20
   3   4   1  796.52   38.70
  -3   4  -1  773.42   33.00
  -4  -4  -1 1273.47   55.69
   4  -4   1 1160.88   49.20
  -4  -4  -1 1183.88   54.99
   4  -4   1 1171.18   49.30
   4   4   1 1242.08   55.69
   4   4   1 1229.98   55.29
  -4   4  -1 1154.78   48.90
  -4   4  -1 1243.18   49.20
   5  -4   1  383.96   18.00
  -5  -4  -1  420.56   25.20
  -5  -4  -1  366.86   24.60
   5  -4   1  364.76   17.80
  -5   4  -1  402.96   17.60
   5   4   1  396.86   25.20
  -5   4  -1  374.76   17.30
   5   4   1  423.66   25.90
  -6  -4  -1  346.87   26.60
  -6  -4  -1  358.86   24.00
   6  -4   1  323.07   16.30
   6  -4   1  347.87   16.70
  -6   4  -1  340.47   15.70
   6   4   1  338.07   24.00
  -6   4  -1  351.66   16.20
   6   4   1  362.26   25.00
  -7  -4  -1 1311.77   66.49
   7  -4   1 1388.16   59.39
   7  -4   1 1521.35   59.59
  -7   4  -1 1525.55   59.39
   7   4   1 1423.66   67.09
  -7   4  -1 1413.56   58.49
   7   4   1 1530.95   67.39
  -8  -4  -1  379.06   25.60
  -8  -4  -1  324.47   26.30
   8  -4   1  397.06   19.30
   8  -4   1  391.36   18.90
  -8   4  -1  379.56   18.60
   8   4   1  401.86   27.60
  -8   4  -1  387.36   17.50
   8   4   1  362.16   26.50
   9  -4   1   26.30    7.00
  -9  -4  -1   24.20    9.90
  -9  -4  -1   21.30   10.70
   9  -4   1   32.20    5.80
   9   4   1   18.50   10.30
  -9   4  -1   26.60    5.00
  -9   4  -1   36.80    5.70
   9   4   1   29.50   11.50
 -10  -4  -1  267.67   23.20
  10  -4   1  243.08   23.80
  10  -4   1  274.47   15.90
 -10  -4  -1  231.08   23.90
 -10   4  -1  277.17   13.50
 -10   4  -1  310.67   14.90
  10   4   1  312.77   26.10
  10   4   1  210.18   22.00
  11  -4   1   30.20    6.20
 -11  -4  -1   31.70   11.00
 -11  -4  -1   25.90   11.90
  11  -4   1   18.30   12.10
  11   4   1   27.40   12.20
 -11   4  -1   34.40    4.20
  11   4   1   11.10   11.20
  12  -4   1   12.50    5.90
 -12  -4  -1   22.00   11.20
  12  -4   1   12.40    8.00
  12   4   1    0.40   12.40
  12   4   1   24.20   13.50
  13  -4   1   -2.20    6.10
 -13  -4  -1   -7.80   13.70
  13  -4   1   -0.60    6.20
 -13  -4  -1    9.60   11.20
  13   4   1  -21.10   12.40
  13   4   1    4.00   13.80
  14  -4   1   73.19   11.00
 -14  -4  -1   79.69   15.50
  14  -4   1   64.49    9.80
 -14  -4  -1   49.50   19.40
  14   4   1  107.29   18.00
  14   4   1   82.29   17.00
 -14  -5   1  123.49   18.30
  14   5  -1  133.79   18.80
  14   5  -1   97.49   17.40
 -13  -5   1  102.59   17.00
  13   5  -1  104.79   18.50
  13   5  -1  107.49   17.40
 -12  -5   1   15.90   10.80
  12   5  -1    1.40   13.50
  12   5  -1   -1.10   12.40
 -11  -5   1   -8.30   13.30
 -11  -5   1    7.20   10.80
  11   5  -1   13.20   11.20
  11   5  -1  -22.70   12.40
 -10  -5   1   50.39   13.40
  10   5  -1   41.90   11.20
  10   5  -1   58.69   15.30
  -9  -5   1  398.66   28.80
  -9  -5   1  387.16   28.80
   9   5  -1  391.36   31.90
   9   5  -1  300.67   26.40
  -8  -5   1  239.78   23.50
  -8  -5   1  301.17   25.20
   8   5  -1  266.17   26.20
   8   5  -1  222.98   21.80
  -7  -5   1  204.78   20.70
  -7  -5   1  235.98   23.50
   7   5  -1  186.88   24.50
  -6  -5   1 1645.74   74.59
   6   5  -1 1791.72   77.39
   6   5  -1 1453.15   73.99
  -5  -5   1  853.51   42.30
  -5  -5   1  890.71   44.10
   5   5  -1  717.13   41.40
   5   5  -1  707.93   42.40
  -4  -5   1  402.86   27.70
   4  -5  -1  441.16   20.30
   4  -5  -1  440.06   19.20
  -4   5   1  450.85   18.80
  -4   5   1  493.95   18.90
  -3  -5   1  800.62   41.80
   3  -5  -1  861.91   36.20
   3  -5  -1  920.31   35.70
   3   5  -1  739.63   42.00
  -3   5   1  818.02   36.20
   3   5  -1  707.13   41.50
  -3   5   1  930.81   35.00
   2  -5  -1  442.06   21.70
   2  -5  -1  376.66   21.20
  -2  -5   1  396.56   26.90
  -2  -5   1  426.56   26.20
   2   5  -1  399.56   26.40
  -2   5   1  407.16   21.70
  -2   5   1  448.36   20.20
   2   5  -1  409.16   26.30
   1  -5  -1   18.60    6.80
   1  -5  -1   13.80    6.10
  -1  -5   1   21.00    8.60
  -1  -5   1   18.00    9.10
  -1   5   1   26.20    7.50
   1   5  -1   20.90    8.80
   1   5  -1   21.90    8.80
  -1   5   1   28.00    6.80
   0  -5  -1   10.40    7.40
   0  -5  -1   17.50    7.30
   0  -5   1   14.30    7.80
   0  -5   1   10.80    7.40
   0   5   1   26.30    8.30
   0   5  -1   12.40    7.80
   0   5  -1   14.00    7.90
   0   5   1   17.60    7.20
  -1  -5  -1  724.23   36.40
   1  -5   1  754.42   33.90
   1  -5   1  686.33   33.50
  -1  -5  -1  707.23   35.20
  -1   5  -1  682.83   33.30
   1   5   1  714.03   35.50
  -1   5  -1  807.02   34.00
   1   5   1  708.03   35.60
   2  -5   1  956.90   41.40
  -2  -5  -1  948.61   45.30
   2  -5   1  985.60   41.00
  -2  -5  -1  960.10   45.80
   2   5   1  930.41   45.40
  -2   5  -1  896.31   40.90
  -2   5  -1  971.20   40.80
   2   5   1  983.80   45.50
  -3  -5  -1   24.00    9.00
   3  -5   1   23.90    4.20
   3  -5   1   26.50    5.00
  -3  -5  -1   26.90   10.10
   3   5   1   24.10    9.80
  -3   5  -1   22.50    4.20
   3   5   1   17.80    8.90
   4  -5   1 1333.67   55.89
  -4  -5  -1 1331.47   62.59
  -4  -5  -1 1445.96   63.79
   4  -5   1 1373.76   56.19
   4   5   1 1351.86   62.69
   4   5   1 1445.66   64.09
  -4   5  -1 1376.86   55.79
  -4   5  -1 1317.37   55.79
   5  -5   1 1853.01   76.89
  -5  -5  -1 1768.02   83.89
   5  -5   1 1892.91   76.89
  -5  -5  -1 2008.70   84.89
   5   5   1 1852.71   84.19
   5   5   1 2081.59   85.99
  -5   5  -1 2011.10   76.69
  -5   5  -1 1825.72   76.49
  -6  -5  -1   56.19   11.30
  -6  -5  -1  102.29   15.00
   6  -5   1   67.99    6.90
   6  -5   1   76.19    7.10
  -6   5  -1   75.29    6.00
   6   5   1   72.49   12.30
   6   5   1   66.29   13.20
  -6   5  -1   76.69    5.60
  -7  -5  -1  203.38   21.00
   7  -5   1  215.38   11.60
   7   5   1  217.38   23.00
  -7   5  -1  221.68   11.00
   7   5   1  183.98   20.30
  -7   5  -1  210.48   10.20
  -8  -5  -1    4.80   13.00
   8  -5   1    5.80    3.70
  -8   5  -1    5.20    2.00
   8   5   1    2.10   10.40
  -8   5  -1   -0.10    2.70
   8   5   1  -12.70    8.40
   9  -5   1  300.57   14.60
   9  -5   1  296.87   16.90
  -9  -5  -1  240.88   24.40
  -9  -5  -1  291.77   24.10
   9   5   1  215.48   23.00
   9   5   1  304.77   26.90
  10  -5   1   37.70    5.10
 -10  -5  -1   39.50   12.40
 -10  -5  -1    4.00   11.30
  10  -5   1   29.10    6.50
  10   5   1   20.80   10.20
  10   5   1   52.39   16.00
  11  -5   1   -0.70    4.50
 -11  -5  -1    1.80   10.40
 -11  -5  -1    6.30   13.00
  11  -5   1    7.60    4.30
  11   5   1    7.10   12.30
  11   5   1   -1.50   11.70
  12  -5   1   96.79    8.70
 -12  -5  -1  100.29   16.20
  12  -5   1  114.89    9.10
  12   5   1   84.89   16.10
  12   5   1   86.79   29.40
 -13  -5  -1   23.60   15.40
 -13  -5  -1   32.40   13.40
  13   5   1   10.40   14.40
  13   5   1   49.20   15.70
 -13  -6   1   -8.60   15.70
 -13  -6   1   21.60   14.90
  13   6  -1   12.10   14.70
  13   6  -1  -33.40   29.70
 -12  -6   1   10.40   12.80
  12   6  -1    9.50   13.60
 -11  -6   1  150.78   20.70
 -11  -6   1  167.08   24.70
  11   6  -1  182.58   28.50
  11   6  -1  163.18   23.70
 -10  -6   1    3.30   11.20
  10   6  -1  -12.60   13.20
  10   6  -1   -2.30   10.50
  -9  -6   1   21.20   13.70
  -9  -6   1   21.40   12.10
   9   6  -1   28.90   11.20
   9   6  -1   18.00   14.60
  -8  -6   1  101.79   16.20
  -8  -6   1   52.49   16.70
   8   6  -1   62.99   13.80
   8   6  -1   51.59   16.20
  -7  -6   1  483.65   32.20
  -7  -6   1  480.15   30.10
   7   6  -1  385.56   32.70
   7   6  -1  329.27   27.80
  -6  -6   1  224.38   25.40
  -6  -6   1  263.67   22.00
   6   6  -1  196.08   21.70
   6   6  -1  181.68   23.90
   5  -6  -1    3.20    3.10
  -5  -6   1    7.50   10.00
   5  -6  -1    3.00    3.60
   5   6  -1    0.60    9.30
   5   6  -1  -16.20   10.00
   4  -6  -1  580.14   26.40
  -4  -6   1  534.35   33.40
   4  -6  -1  586.94   25.00
  -4   6   1  617.14   25.20
   4   6  -1  466.65   32.90
  -4   6   1  631.94   24.90
  -3  -6   1 1125.59   62.59
   3  -6  -1 1417.96   57.39
   3  -6  -1 1428.26   57.59
  -3  -6   1 1315.87   62.79
   3   6  -1 1367.36   63.89
  -3   6   1 1543.95   56.89
   3   6  -1 1254.77   63.09
  -2  -6   1   37.30   10.70
   2  -6  -1   32.90    7.80
   2  -6  -1   24.80    6.90
  -2  -6   1   13.80   10.30
   2   6  -1   39.40   10.80
   2   6  -1   27.70   10.20
  -2   6   1   31.00    7.50
  -2   6   1   34.20    6.30
  -1  -6   1    9.20    8.80
  -1  -6   1    3.60    8.40
   1  -6  -1    7.00    6.70
   1  -6  -1    7.60    7.20
  -1   6   1   10.90    8.50
   1   6  -1   15.50    8.70
  -1   6   1    9.70    6.60
   1   6  -1   12.20    8.80
   0  -6  -1    1.60    6.80
   0  -6   1   10.90    7.70
   0  -6   1   -4.50    6.90
   0  -6  -1    9.10    8.30
   0   6   1    2.90    7.70
   0   6  -1   -5.00    6.90
   0   6   1    0.10    6.90
   0   6  -1   14.90    8.10
   1  -6   1  689.23   38.20
  -1  -6  -1  795.82   41.50
   1  -6   1  908.01   39.70
  -1  -6  -1  824.62   40.70
  -1   6  -1  963.80   39.90
   1   6   1  864.51   41.40
   1   6   1  779.52   40.60
   2  -6   1   34.90    6.20
  -2  -6  -1   23.30   10.90
  -2  -6  -1   22.50    9.20
   2  -6   1   28.80    6.60
   2   6   1   25.60    9.80
  -2   6  -1   37.60    6.00
   2   6   1   18.90    9.00
  -2   6  -1   29.20    6.30
   3  -6   1  750.02   33.20
  -3  -6  -1  788.02   41.40
  -3  -6  -1  688.33   38.60
   3  -6   1  808.22   34.40
  -3   6  -1  778.32   33.20
   3   6   1  742.83   40.40
   3   6   1  740.93   39.70
   4  -6   1 1188.78   50.49
  -4  -6  -1 1280.17   59.79
  -4  -6  -1 1146.09   57.59
   4  -6   1 1233.98   51.19
   4   6   1 1196.58   58.89
  -4   6  -1 1273.17   50.49
   4   6   1 1191.78   57.39
   5  -6   1   58.39    7.40
  -5  -6  -1   68.19   14.10
   5  -6   1   42.40    6.30
  -5  -6  -1   33.20   12.90
  -5   6  -1   41.70    5.60
   5   6   1   45.30   11.80
  -5   6  -1   44.10    6.10
   5   6   1   50.49   14.00
   6  -6   1  738.33   30.20
   6  -6   1  669.83   29.90
  -6  -6  -1  612.94   38.70
  -6  -6  -1  790.92   41.20
  -6   6  -1  651.03   29.30
   6   6   1  736.73   41.60
   6   6   1  632.04   38.90
  -6   6  -1  731.63   29.20
   7  -6   1  542.35   22.90
  -7  -6  -1  594.44   35.10
  -7  -6  -1  446.46   32.20
   7   6   1  541.45   35.60
   7   6   1  441.86   32.30
   8  -6   1    4.70    3.20
  -8  -6  -1    0.00    9.10
   8  -6   1    3.40    4.00
   8   6   1    1.20   12.20
   8   6   1  -13.40    9.10
   9  -6   1   77.59    7.50
   9  -6   1  106.49    7.20
  -9  -6  -1   79.79   14.40
  -9  -6  -1   98.79   17.90
   9   6   1   72.29   14.40
   9   6   1   84.69   17.30
 -10  -6  -1   26.00   13.00
  10  -6   1   18.80    3.50
 -10  -6  -1   20.50   11.40
  10   6   1   30.70   15.40
  10   6   1   -5.40   11.40
 -11  -6  -1  205.18   25.80
  11   6   1  173.18   30.00
  11   6   1  189.58   28.50
 -12  -6  -1   38.20   15.10
 -12  -6  -1   31.70   13.00
  12   6   1   35.80   15.00
  12   6   1   54.59   16.70
 -13  -6  -1  -12.40   13.60
 -13  -6  -1   -4.60   16.60
  13   6   1  -14.30   15.10
  13   6   1   29.10   16.40
 -13  -7   1   -0.80   15.50
  13   7  -1   22.00   17.20
  13   7  -1   41.10   16.50
 -12  -7   1  -19.50   13.40
 -12  -7   1    9.90   15.10
  12   7  -1   26.10   16.70
  12   7  -1   -4.70   14.50
  11   7  -1    9.50   16.50
  11   7  -1   37.00   14.20
 -10  -7   1   12.10   13.00
 -10  -7   1  -15.40   14.20
  10   7  -1   -2.00   15.70
  10   7  -1   -1.70   12.60
  -9  -7   1   55.89   17.10
  -9  -7   1   41.30   12.50
   9   7  -1   48.70   16.20
   9   7  -1   31.30   16.70
  -8  -7   1  177.58   21.90
  -8  -7   1  236.28   27.70
   8   7  -1  176.78   22.60
   8   7  -1  194.48   26.30
  -7  -7   1    9.70   10.50
  -7  -7   1    7.50   12.80
   7   7  -1   -9.90   11.40
   7   7  -1    4.00   10.20
  -6  -7   1  203.78   26.80
  -6  -7   1  257.87   23.80
   6  -7  -1  300.17   12.50
   6   7  -1  258.67   24.10
  -5  -7   1   39.40   10.90
   5  -7  -1   52.59    8.10
   5  -7  -1   46.30    5.80
  -5   7   1   57.69    5.10
   5   7  -1   45.00   13.00
  -5   7   1   52.49    5.00
  -4  -7   1  198.48   20.90
   4  -7  -1  201.38   11.30
  -4  -7   1  140.69   19.80
   4  -7  -1  177.88   13.30
   4   7  -1  147.29   22.00
   4   7  -1  139.19   19.60
  -4   7   1  192.18   11.20
  -4   7   1  197.98   11.00
  -3  -7   1 1038.00   54.29
   3  -7  -1 1043.50   47.50
   3  -7  -1 1090.39   47.80
  -3  -7   1 1066.99   53.39
   3   7  -1 1058.79   53.69
  -3   7   1 1151.48   47.20
   3   7  -1 1062.59   53.79
   2  -7  -1  333.87   20.70
  -2  -7   1  331.77   24.10
  -2  -7   1  339.37   26.20
   2  -7  -1  334.17   20.90
   2   7  -1  321.47   24.40
  -2   7   1  320.37   19.80
   2   7  -1  333.37   25.20
  -2   7   1  345.17   21.20
  -1  -7   1  114.59   16.60
  -1  -7   1  117.99   17.50
   1  -7  -1  104.19   13.80
   1  -7  -1  125.79   15.00
  -1   7   1  117.79   15.10
   1   7  -1  110.39   15.70
  -1   7   1  109.89   14.30
   1   7  -1  105.29   17.00
   0  -7   1   -9.00    7.30
   0  -7   1    2.20    8.00
   0  -7  -1   -0.40    8.50
   0  -7  -1   -6.40    6.60
   0   7  -1   -3.90    6.90
   0   7   1   -0.30    7.60
   0   7  -1   -4.10    7.40
   0   7   1   -8.00    6.60
  -1  -7  -1 1119.39   49.60
   1  -7   1  989.80   46.40
   1  -7   1  831.82   45.00
  -1  -7  -1  977.40   47.30
   1   7   1  944.11   47.50
   1   7   1 1089.19   48.30
  -1   7  -1  934.61   45.40
  -2  -7  -1  254.67   22.30
   2  -7   1  246.48   17.20
  -2  -7  -1  245.18   20.30
  -2   7  -1  250.67   17.50
   2   7   1  258.07   21.20
   2   7   1  259.27   22.60
   3  -7   1    8.90    5.60
   3  -7   1   19.10    4.90
  -3  -7  -1    6.10   11.20
  -3  -7  -1   12.20   10.00
  -3   7  -1   11.00    4.60
   3   7   1   -7.50    9.20
   3   7   1    3.30    8.60
  -4  -7  -1   73.39   13.60
   4  -7   1   67.09    7.60
  -4  -7  -1   81.69   15.40
   4  -7   1   73.09    9.90
   4   7   1   73.49   12.90
   4   7   1   48.30   13.80
  -4   7  -1   51.19    8.00
   5  -7   1  456.65   21.10
  -5  -7  -1  395.76   28.90
  -5  -7  -1  422.26   31.90
   5  -7   1  423.86   20.10
  -5   7  -1  460.95   19.90
   5   7   1  403.56   29.40
  -5   7  -1  359.96   19.60
   5   7   1  420.06   32.30
  -6  -7  -1   96.89   16.20
   6  -7   1   96.59    8.40
   6  -7   1   74.99    7.50
  -6  -7  -1   65.79   13.10
  -6   7  -1   80.29    6.70
   6   7   1   54.99   15.70
   6   7   1   71.19   14.70
  -6   7  -1   53.59    6.10
  -7  -7  -1   19.20   12.60
   7  -7   1   10.20    3.70
  -7  -7  -1   -3.90   14.40
   7   7   1  -10.20    8.70
   7   7   1   -7.60   12.90
  -8  -7  -1   57.69   12.70
  -8  -7  -1  113.29   18.70
   8  -7   1   85.89    6.90
   8   7   1   71.59   17.40
   8   7   1   39.30   21.10
  -9  -7  -1   88.99   16.50
   9   7   1  103.39   16.80
   9   7   1  120.39   20.80
 -10  -7  -1    6.40   12.70
 -10  -7  -1    6.00   11.90
  10   7   1   -6.90   12.20
  10   7   1  -27.70   14.80
 -11  -7  -1   27.90   14.80
  11   7   1    5.40   15.70
  11   7   1    5.70   13.70
 -12  -7  -1  269.37   31.10
 -12  -7  -1  293.77   30.30
  12   7   1  236.78   31.80
  12   7   1  173.38   28.60
 -13  -7  -1    3.20   15.70
 -13  -7  -1    3.90   17.70
  13   7   1   27.90   17.10
  13   7   1   24.50   17.80
 -13  -8   1  -11.40   18.60
 -13  -8   1   27.10   18.20
  13   8  -1   32.60   20.00
  13   8  -1   37.10   19.70
 -12  -8   1   16.80   15.10
 -12  -8   1   50.09   19.50
  12   8  -1   51.69   17.30
  12   8  -1   81.59   22.80
  11   8  -1  108.99   19.50
 -10  -8   1  -11.40   16.70
  10   8  -1    6.50   13.20
  10   8  -1  -14.00   16.70
  -9  -8   1  -24.80   14.30
   9   8  -1  -29.70   14.70
   9   8  -1  -19.50   11.30
  -8  -8   1    6.60   14.60
  -8  -8   1   11.80   11.00
   8   8  -1   -7.10   14.00
   8   8  -1   -6.50   10.70
  -7  -8   1  144.09   22.30
  -7  -8   1  122.29   21.00
   7   8  -1  164.18   20.90
   7   8  -1  104.39   21.70
  -6  -8   1  154.98   20.20
  -6  -8   1   82.79   18.80
   6  -8  -1  136.29    9.80
   6   8  -1  113.09   20.70
   6   8  -1  113.29   26.90
   5  -8  -1  397.86   20.40
   5  -8  -1  371.76   18.10
  -5  -8   1  380.56   29.00
   5   8  -1  332.17   28.50
  -5   8   1  380.46   18.10
   5   8  -1  336.97   31.30
  -5   8   1  407.46   18.00
  -4  -8   1  -16.00   14.80
  -4  -8   1   -9.70   10.50
   4  -8  -1    3.30    5.80
   4  -8  -1   14.20    4.20
   4   8  -1    2.30   11.10
   4   8  -1   -3.10    9.00
  -4   8   1   10.70    4.40
   3  -8  -1   45.80    8.80
  -3  -8   1   40.60   11.60
   3  -8  -1   42.20    8.80
  -3  -8   1   55.69   14.20
   3   8  -1   24.50   11.30
  -3   8   1   47.40    7.50
   3   8  -1   39.90   12.80
  -3   8   1   56.29    8.60
   2  -8  -1   54.89    9.60
  -2  -8   1   50.39   13.10
   2  -8  -1   64.79   10.20
  -2  -8   1   60.69   13.00
   2   8  -1   44.90   11.50
   2   8  -1   62.09   13.00
  -2   8   1   46.00    9.20
  -2   8   1   61.49   12.80
  -1  -8   1  205.08   20.90
   1  -8  -1  222.38   19.10
  -1  -8   1  197.88   19.60
   1  -8  -1  228.18   18.60
   1   8  -1  206.78   21.40
   1   8  -1  203.38   19.90
  -1   8   1  207.98   18.50
  -1   8   1  221.08   19.00
   0  -8  -1  399.76   25.80
   0  -8   1  383.86   26.30
   0  -8  -1  428.96   27.20
   0  -8   1  371.66   26.20
   0   8  -1  425.56   27.10
   0   8  -1  401.76   25.50
   0   8   1  384.16   25.90
   0   8   1  404.96   25.60
  -1  -8  -1  375.16   26.20
  -1  -8  -1  341.47   23.50
   1  -8   1  267.87   21.90
   1  -8   1  310.17   22.20
  -1   8  -1  371.16   23.30
   1   8   1  394.06   25.40
  -1   8  -1  309.27   21.90
   1   8   1  279.07   22.50
   2  -8   1  407.96   22.00
   2  -8   1  271.87   20.60
  -2  -8  -1  329.17   24.30
  -2  -8  -1  336.17   27.00
   2   8   1  296.47   23.50
   2   8   1  365.86   26.50
  -3  -8  -1  171.48   19.00
   3  -8   1  154.08   14.40
  -3  -8  -1  188.38   21.70
  -3   8  -1  151.48   13.40
   3   8   1  176.58   19.70
   3   8   1  161.18   20.60
  -4  -8  -1   42.40   11.50
   4  -8   1   41.40    7.60
  -4  -8  -1   46.80   15.20
   4  -8   1   40.80    6.10
   4   8   1   43.70   11.90
   4   8   1   25.00   12.80
  -5  -8  -1  585.14   38.40
   5  -8   1  544.55   26.80
   5  -8   1  634.44   25.80
  -5  -8  -1  509.35   34.10
   5   8   1  551.14   37.50
   5   8   1  523.65   39.50
  -5   8  -1  488.55   25.20
  -6  -8  -1  252.27   23.60
   6  -8   1  226.18   14.80
   6  -8   1  275.47   13.90
  -6  -8  -1  295.87   27.60
   6   8   1  222.18   23.60
   6   8   1  240.18   27.50
  -6   8  -1  225.48   13.30
  -6   8  -1  272.77   13.30
  -7  -8  -1    1.20   12.40
  -7  -8  -1   -3.30   10.40
   7  -8   1   -4.20    3.80
  -7   8  -1    2.10    2.40
   7   8   1  -22.70   12.80
  -7   8  -1    0.50    2.10
   7   8   1  -16.30    9.10
  -8  -8  -1   79.99   18.20
   8  -8   1   48.10    6.60
   8  -8   1   59.89    5.40
  -8  -8  -1   39.00   13.50
   8   8   1   50.29   18.40
   8   8   1   40.00   13.90
   9   8   1   18.00   13.00
   9   8   1   16.90   16.20
 -10  -8  -1  -10.00   14.20
  10   8   1  -34.00   15.40
  10   8   1  -12.50   13.10
 -11  -8  -1   -5.30   13.10
 -11  -8  -1   17.80   16.00
  11   8   1   50.29   20.90
  11   8   1   38.00   16.90
 -12  -8  -1   35.00   19.00
 -12  -8  -1   21.00   17.60
  12   8   1    1.30   17.40
  12   8   1   18.50   17.80
 -13  -8  -1   14.40   19.70
 -13  -8  -1  -14.70   18.40
  13   8   1   48.90   17.80
  13   8   1   22.10   33.20
 -13  -9   1    4.20   20.10
 -13  -9   1  -66.59   29.30
  13   9  -1  -11.00   19.90
  13   9  -1   -2.00   20.50
 -12  -9   1   -9.20   20.10
  12   9  -1    8.40   23.40
  12   9  -1  -10.00   19.90
 -11  -9   1    7.60   16.30
  11   9  -1   65.79   18.00
  11   9  -1   29.80   22.20
 -10  -9   1   32.10   22.00
  10   9  -1   31.80   17.20
  10   9  -1   20.80   19.70
  -9  -9   1    1.00   16.70
   9   9  -1  -14.90   11.70
  -8  -9   1  -29.30   14.20
   8   9  -1  -21.20   11.30
  -7  -9   1   51.79   18.20
   7  -9  -1   83.99    5.80
  -7  -9   1  102.29   16.40
   7   9  -1   44.20   17.60
   7   9  -1  111.59   17.50
  -6  -9   1   52.49   17.40
   6  -9  -1   59.69    9.50
  -6  -9   1   70.19   15.60
   6  -9  -1   67.49    8.00
   6   9  -1   66.39   14.40
  -6   9   1   65.79    6.00
   6   9  -1   66.49   17.60
  -6   9   1   65.79    5.60
   5  -9  -1  501.85   24.80
  -5  -9   1  481.15   33.00
   5  -9  -1  445.26   21.80
  -5  -9   1  395.06   34.70
   5   9  -1  404.56   34.20
   5   9  -1  465.35   32.80
  -5   9   1  464.15   21.70
  -5   9   1  468.75   22.10
   4  -9  -1  984.00   43.70
  -4  -9   1  917.61   52.79
  -4  -9   1 1000.90   51.89
   4  -9  -1  981.70   44.70
   4   9  -1  960.70   52.99
   4   9  -1  946.51   51.99
  -4   9   1  970.50   42.90
  -3  -9   1   -5.10   10.70
   3  -9  -1    3.50    7.40
  -3  -9   1   -9.50    8.50
   3  -9  -1   -6.20    5.60
  -3   9   1   -4.10    5.20
   3   9  -1    4.50   10.90
   3   9  -1    7.60   11.20
  -3   9   1    6.20    6.40
   2  -9  -1   14.70    7.90
  -2  -9   1   10.40    8.90
  -2  -9   1   22.40   11.90
   2  -9  -1   29.10    9.10
  -2   9   1   19.40    9.00
   2   9  -1   10.50   18.20
  -2   9   1   20.70    8.50
   2   9  -1   11.60   10.00
   1  -9  -1  582.74   32.60
  -1  -9   1  577.54   34.70
   1  -9  -1  544.95   32.40
  -1  -9   1  540.65   34.10
  -1   9   1  540.85   31.50
   1   9  -1  609.64   35.40
   1   9  -1  555.04   33.20
  -1   9   1  594.84   33.20
   0  -9   1   36.10   11.10
   0  -9  -1   27.10   11.20
   0  -9  -1   56.09   11.80
   0  -9   1   41.80   12.10
   0   9   1   43.40   10.40
   0   9   1   42.50   11.50
   0   9  -1   46.10   10.80
   0   9  -1   37.30   11.60
   1  -9   1   -9.20    6.60
  -1  -9  -1   -0.60   10.00
  -1  -9  -1    7.60    8.20
   1  -9   1   -1.70    7.70
   1   9   1   -1.60    8.80
   1   9   1    0.60    7.90
  -1   9  -1  -11.40    7.30
  -1   9  -1   -0.80    7.70
   2  -9   1    0.00    7.60
  -2  -9  -1   13.30    8.80
  -2  -9  -1    6.80   11.20
   2  -9   1    0.40    6.80
  -2   9  -1    6.40    8.00
  -2   9  -1    9.30    6.70
   2   9   1    9.60   18.20
   2   9   1    6.00    9.90
  -3  -9  -1  876.51   50.19
  -3  -9  -1  927.51   48.70
  -3   9  -1  947.91   43.90
   3   9   1 1050.49   51.29
   3   9   1  846.22   48.30
  -4  -9  -1  214.58   21.30
   4  -9   1  231.68   14.30
  -4  -9  -1  151.98   22.30
   4   9   1  169.18   21.90
  -4   9  -1  244.48   14.80
   4   9   1  168.58   23.90
  -4   9  -1  207.48   14.30
  -5  -9  -1    9.50   13.90
  -5  -9  -1    5.30    9.70
   5  -9   1   15.60    6.50
  -5   9  -1   18.50    5.10
   5   9   1    6.00   10.80
   5   9   1   -8.40   12.20
   6  -9   1  105.99    8.40
  -6  -9  -1   82.39   18.90
   6   9   1   59.79   14.50
  -6   9  -1  103.79    8.70
   6   9   1   52.49   18.00
  -6   9  -1   88.79    8.40
   7  -9   1   10.70    5.10
  -7  -9  -1   30.20   15.50
   7  -9   1    9.80    7.60
  -7  -9  -1   26.40   11.80
   7   9   1   -2.70   11.20
  -7   9  -1   17.10    3.40
   7   9   1  -20.90   13.50
  -7   9  -1    9.20    3.20
   8  -9   1   65.59    8.40
  -8  -9  -1   65.29   20.30
   8  -9   1   61.69    6.40
   8   9   1   42.50   19.80
   8   9   1   46.50   14.90
   9   9   1  123.89   24.20
   9   9   1  112.69   21.30
 -10  -9  -1   11.60   18.70
  10   9   1   14.40   20.10
  10   9   1  -11.20   16.40
 -11  -9  -1  111.89   24.70
 -11  -9  -1   52.89   20.60
  11   9   1  111.39   25.50
  11   9   1   64.29   25.00
 -12  -9  -1   75.19   19.50
 -12  -9  -1   62.49   21.60
  12   9   1  100.59   24.10
  12   9   1   89.29   21.20
 -12 -10   1   63.99   21.00
  12  10  -1  109.69   22.50
  12  10  -1  134.29   25.60
  11  10  -1  -17.40   17.10
  11  10  -1   -8.90   19.40
 -10 -10   1   65.39   25.70
  10  10  -1   51.09   17.60
  -9 -10   1   26.40   21.40
   9  10  -1   25.10   19.90
  -8 -10   1  -22.40   16.00
   8  10  -1   14.20   15.00
   8  10  -1  -23.00   15.10
  -7 -10   1    5.40   16.40
   7 -10  -1   42.90    5.60
   7 -10  -1   48.30    6.10
  -7 -10   1   31.90   14.00
   7  10  -1   34.50   15.30
   7  10  -1   43.20   18.10
  -6 -10   1   11.50   12.40
   6 -10  -1    9.30    6.40
  -6 -10   1   21.20   15.10
   6 -10  -1    8.00    3.90
  -6  10   1    8.10    3.60
   6  10  -1   11.80   15.30
   6  10  -1   22.30   12.60
  -6  10   1   18.20    4.10
  -5 -10   1  666.73   40.80
   5 -10  -1  637.64   31.80
  -5 -10   1  630.34   43.20
   5 -10  -1  631.24   29.20
   5  10  -1  622.44   41.20
   5  10  -1  579.54   39.40
  -5  10   1  591.44   31.40
  -5  10   1  618.74   28.90
  -4 -10   1  125.19   18.00
  -4 -10   1  107.29   18.90
   4 -10  -1  131.99   15.40
   4 -10  -1  103.89   11.70
  -4  10   1  131.39   12.40
  -4  10   1  112.49   11.30
   4  10  -1  122.89   18.30
   4  10  -1  130.39   19.90
   3 -10  -1  240.88   19.10
  -3 -10   1  239.58   24.20
   3 -10  -1  269.07   20.70
  -3 -10   1  291.27   27.60
   3  10  -1  242.28   24.00
   3  10  -1  234.78   25.40
  -3  10   1  250.37   21.20
  -2 -10   1  421.76   31.10
  -2 -10   1  438.86   32.40
   2 -10  -1  410.66   27.10
   2 -10  -1  427.86   27.50
  -2  10   1  489.05   28.80
  -2  10   1  413.46   26.90
   2  10  -1  463.55   32.00
   2  10  -1  406.46   30.10
   1 -10  -1  -13.40    7.00
  -1 -10   1    0.30   10.40
  -1 -10   1   -8.80    8.70
   1 -10  -1   15.00   10.10
  -1  10   1    6.30    8.30
   1  10  -1  -20.10    8.60
  -1  10   1    0.50    8.10
   1  10  -1    4.90    9.70
   0 -10  -1    8.50    8.20
   0 -10   1   10.40    8.90
   0 -10  -1    4.00   10.10
   0 -10   1    5.00    9.80
   0  10  -1    8.20    9.20
   0  10   1    4.00    8.50
   0  10  -1   18.90    9.70
   0  10   1   10.20    8.90
  -1 -10  -1  149.88   18.00
   1 -10   1  147.99   18.20
   1 -10   1  187.88   19.50
  -1 -10  -1  198.78   22.10
  -1  10  -1  179.58   19.50
   1  10   1  180.98   20.40
  -1  10  -1  180.08   18.00
   1  10   1  160.38   18.60
  -2 -10  -1  529.95   34.10
  -2 -10  -1  579.54   37.70
   2 -10   1  537.75   31.80
   2 -10   1  505.75   31.30
  -2  10  -1  573.24   31.60
   2  10   1  561.34   35.60
   2  10   1  553.54   34.70
  -2  10  -1  614.74   32.00
  -3 -10  -1  283.37   24.30
   3 -10   1  266.17   21.10
  -3 -10  -1  282.07   29.10
   3 -10   1  349.96   20.70
  -3  10  -1  338.67   20.50
   3  10   1  239.68   24.70
   3  10   1  348.77   28.40
   4 -10   1  378.16   19.80
  -4 -10  -1  341.47   27.80
   4 -10   1  285.97   21.40
   4  10   1  345.97   30.80
   4  10   1  276.17   26.80
  -4  10  -1  362.86   21.80
  -4  10  -1  347.77   20.60
   5 -10   1  592.34   30.80
  -5 -10  -1  489.85   41.60
  -5 -10  -1  690.73   40.00
   5  10   1  550.54   37.60
   5  10   1  622.14   41.90
  -6 -10  -1  235.78   26.10
   6 -10   1  237.78   13.30
   6 -10   1  207.18   16.50
  -6 -10  -1  167.98   24.60
   6  10   1  175.88   23.70
  -6  10  -1  232.78   14.00
   6  10   1  161.78   25.50
  -6  10  -1  252.17   14.50
  -7 -10  -1   32.80   18.80
   7 -10   1   16.20    6.60
  -7 -10  -1    6.00   12.90
   7 -10   1   23.60    5.80
  -7  10  -1   22.20    4.40
   7  10   1   -0.40   11.90
   7  10   1  -22.00   15.50
  -7  10  -1   28.20    4.40
   8 -10   1  101.39    8.30
  -8 -10  -1   88.39   23.10
   8 -10   1  123.59   10.90
   8  10   1   54.59   21.80
   8  10   1   71.79   21.00
  -9 -10  -1    5.00   19.90
   9  10   1   10.10   15.50
  10  10   1  -39.10   19.00
  10  10   1    6.30   16.90
 -11 -10  -1   14.00   20.60
  11  10   1   19.80   18.60
  11  10   1    7.60   19.20
 -12 -10  -1   90.79   26.10
  12  10   1   80.29   24.80
  12  10   1  111.99   21.10
 -12 -11   1   -0.10   33.80
  12  11  -1   22.20   20.90
  12  11  -1  -40.80   21.00
 -11 -11   1  -16.70   24.60
  11  11  -1  -34.20   18.10
 -10 -11   1   55.99   26.40
  10  11  -1   81.09   20.10
  10  11  -1   47.50   23.40
  -9 -11   1  -17.80   19.60
   9  11  -1  -16.50   19.60
   9  11  -1   -8.10   14.30
  -8 -11   1  126.29   25.50
   8  11  -1  150.48   26.50
   8  11  -1  163.08   24.20
  -7 -11   1  524.95   36.90
   7 -11  -1  395.76   27.50
  -7 -11   1  447.96   39.60
   7 -11  -1  513.45   24.00
  -7  11   1  475.15   19.80
   7  11  -1  494.75   42.80
   7  11  -1  413.76   45.10
  -7  11   1  421.86   19.40
   6 -11  -1  256.37   18.10
   6 -11  -1  208.48   13.40
  -6 -11   1  219.88   28.00
  -6 -11   1  260.87   31.70
   6  11  -1  220.08   30.50
  -6  11   1  237.68   13.70
   6  11  -1  246.18   34.60
   5 -11  -1  263.27   19.70
   5 -11  -1  252.87   15.80
  -5 -11   1  284.67   32.00
   5  11  -1  253.27   28.60
  -5  11   1  250.77   15.90
   5  11  -1  213.08   26.00
  -4 -11   1  270.97   28.20
  -4 -11   1  201.98   24.20
   4 -11  -1  217.48   16.80
   4 -11  -1  250.47   20.30
   4  11  -1  215.48   25.90
   4  11  -1  245.88   26.00
  -4  11   1  247.38   17.40
  -4  11   1  228.78   17.40
  -3 -11   1  154.78   21.50
   3 -11  -1  115.69   15.30
  -3 -11   1  143.29   21.40
   3 -11  -1  156.18   18.30
   3  11  -1  107.29   17.50
  -3  11   1  141.89   19.30
  -3  11   1  131.59   16.30
   3  11  -1  136.89   19.50
   2 -11  -1  209.98   19.60
   2 -11  -1  226.98   21.50
  -2 -11   1  210.98   25.30
  -2 -11   1  225.88   28.30
  -2  11   1  213.68   19.40
   2  11  -1  176.48   24.10
   2  11  -1  214.78   23.50
  -2  11   1  213.18   20.50
  -1 -11   1   12.40   10.20
   1 -11  -1   -1.50    8.20
  -1 -11   1   18.10   11.10
   1 -11  -1    8.00   10.00
   1  11  -1    9.80    9.80
   1  11  -1   -1.10   10.90
  -1  11   1   19.40   10.50
  -1  11   1    0.30    8.00
   0 -11  -1  468.95   29.70
   0 -11   1  400.16   30.00
   0 -11  -1  453.45   31.50
   0 -11   1  445.06   30.80
   0  11  -1  444.16   29.40
   0  11   1  448.26   30.10
   0  11  -1  488.65   31.90
   0  11   1  428.96   29.50
  -1 -11  -1  352.86   27.20
   1 -11   1  340.37   27.10
  -1 -11  -1  401.36   30.00
   1 -11   1  373.26   27.40
   1  11   1  376.36   28.40
   1  11   1  357.16   27.30
  -1  11  -1  357.86   25.70
  -1  11  -1  403.76   28.40
  -2 -11  -1  269.97   27.80
   2 -11   1  300.17   23.40
  -2 -11  -1  256.77   28.30
   2 -11   1  271.07   22.00
  -2  11  -1  278.67   22.00
  -2  11  -1  286.47   22.40
   2  11   1  307.37   27.00
   2  11   1  299.07   25.30
  -3 -11  -1 1720.83   83.39
  -3 -11  -1 1717.13   81.09
   3 -11   1 1792.12   76.39
   3 -11   1 1613.44   75.89
   3  11   1 1463.65   79.69
  -3  11  -1 1849.61   75.99
  -3  11  -1 1660.73   75.79
   3  11   1 1860.11   82.99
   4 -11   1  315.57   23.10
  -4 -11  -1  327.87   27.60
  -4 -11  -1  310.67   33.40
   4 -11   1  358.06   20.80
  -4  11  -1  366.66   21.00
   4  11   1  306.07   31.30
  -4  11  -1  360.16   23.30
   4  11   1  308.07   27.50
  -5 -11  -1    8.10   16.80
   5 -11   1   10.70    8.10
   5 -11   1    9.70    4.40
  -5 -11  -1   -3.50   18.50
   5  11   1    2.70   12.80
  -5  11  -1    9.10    5.60
   5  11   1    5.80   13.70
  -5  11  -1    4.20    4.20
  -6 -11  -1  256.37   28.50
   6 -11   1  254.17   15.10
   6 -11   1  262.77   19.50
  -6  11  -1  276.27   16.20
  -6  11  -1  286.07   16.40
   6  11   1  210.28   28.50
   7 -11   1   19.10    7.30
  -7 -11  -1   13.70   13.70
   7 -11   1    2.90    5.20
  -7 -11  -1    0.00   18.10
   7  11   1  -34.10   16.20
   7  11   1   26.00   15.40
   8 -11   1  137.69   11.00
   8 -11   1  184.68   13.50
   8  11   1   98.79   21.50
  -9 -11  -1  -34.90   21.40
   9  11   1   -0.60   15.20
   9  11   1  -28.80   18.40
  10  11   1   95.69   20.50
  10  11   1  145.89   29.50
  11  11   1  151.48   24.00
  11  11   1  129.19   26.70
 -12 -11  -1    6.90   27.00
  12  11   1  -10.60   21.50
  12  11   1    4.60   21.10
 -11 -12   1   26.50   27.60
  11  12  -1   44.10   20.00
  11  12  -1   24.40   21.70
 -10 -12   1  132.69   30.50
  10  12  -1  185.38   31.30
  10  12  -1  184.28   26.20
  -9 -12   1  103.39   28.10
  -8 -12   1  -27.80   14.00
  -8 -12   1    8.90   19.90
   8 -12  -1   -3.30    3.20
   8  12  -1   -4.20   14.90
   8  12  -1    6.10   18.40
  -7 -12   1   82.19   22.20
   7 -12  -1   40.60    8.80
  -7 -12   1   80.79   18.20
   7 -12  -1   48.90    8.90
   7  12  -1   43.60   17.20
   7  12  -1   50.09   19.70
  -7  12   1   46.00    6.50
  -6 -12   1  139.79   23.40
  -6 -12   1   85.29   17.90
   6 -12  -1  149.69   16.40
   6 -12  -1  113.09   10.00
  -6  12   1  105.29   10.20
   6  12  -1  119.29   22.60
   6  12  -1  134.89   22.20
  -6  12   1  110.09   11.70
   5 -12  -1  374.76   24.90
   5 -12  -1  356.46   21.40
  -5 -12   1  421.16   38.60
  -5 -12   1  358.76   32.80
   5  12  -1  344.07   31.90
   5  12  -1  395.56   35.80
  -5  12   1  354.96   21.40
   4 -12  -1  379.96   25.80
  -4 -12   1  414.96   35.00
   4 -12  -1  306.57   22.50
  -4 -12   1  362.16   31.60
  -4  12   1  351.96   23.40
  -4  12   1  349.27   25.10
   4  12  -1  362.26   32.60
   4  12  -1  383.66   33.50
   3 -12  -1  215.08   19.20
  -3 -12   1  263.87   28.80
   3 -12  -1  228.88   21.40
  -3 -12   1  189.38   24.00
  -3  12   1  208.28   20.80
   3  12  -1  215.58   24.60
  -3  12   1  209.48   20.40
   2 -12  -1  639.84   38.20
  -2 -12   1  638.34   40.30
   2 -12  -1  667.63   37.50
  -2 -12   1  664.23   42.40
  -2  12   1  645.64   36.30
  -2  12   1  682.63   38.90
   2  12  -1  595.04   40.20
   2  12  -1  699.13   43.90
   1 -12  -1  163.08   21.50
  -1 -12   1  170.08   24.00
   1 -12  -1  147.89   18.70
  -1 -12   1  159.18   20.90
  -1  12   1  168.48   20.70
   1  12  -1  130.09   20.00
   1  12  -1  165.18   21.70
  -1  12   1  134.79   18.60
   0 -12  -1  455.05   31.30
   0 -12  -1  492.75   34.00
   0 -12   1  495.35   33.40
   0 -12   1  481.65   33.30
   0  12  -1  508.25   34.00
   0  12  -1  438.76   30.90
   0  12   1  441.76   30.90
   0  12   1  502.25   32.90
   1 -12   1  849.32   45.60
   1 -12   1  782.12   44.30
  -1 -12  -1  787.62   44.80
  -1 -12  -1  813.52   47.50
   1  12   1  816.02   46.10
  -1  12  -1  887.11   46.50
   1  12   1  803.62   45.40
  -1  12  -1  751.52   42.70
  -2 -12  -1    9.00   10.10
   2 -12   1   10.40   10.60
  -2 -12  -1   -0.30   12.50
   2 -12   1   -2.50    6.90
   2  12   1    2.40   13.00
  -2  12  -1  -14.30    8.50
   2  12   1    4.30   11.80
  -2  12  -1   12.60    8.70
   3 -12   1   26.60    8.70
  -3 -12  -1   45.30   17.70
   3 -12   1   23.10    9.80
  -3 -12  -1   26.70   12.30
  -3  12  -1   45.00   10.40
  -3  12  -1   43.00   11.20
   3  12   1   45.40   14.40
   4 -12   1   48.00   11.00
   4 -12   1   65.39    9.40
  -4 -12  -1   88.39   17.50
  -4 -12  -1   58.59   17.50
  -4  12  -1   61.89   21.90
   4  12   1   81.89   17.70
  -4  12  -1   73.59   10.40
   4  12   1   73.39   18.70
   5 -12   1  299.67   22.60
  -5 -12  -1  265.47   34.40
   5 -12   1  296.17   18.30
  -5 -12  -1  305.47   30.40
  -5  12  -1  306.57   19.50
   5  12   1  262.47   28.70
  -5  12  -1  324.87   19.70
   5  12   1  292.67   35.00
  -6 -12  -1   51.29   20.10
  -6 -12  -1   52.99   16.40
   6 -12   1   74.99    9.30
   6 -12   1   81.09   11.10
  -6  12  -1   94.39   11.30
  -6  12  -1   75.19    9.90
   6  12   1   60.19   20.50
   6  12   1   67.49   16.90
  -7 -12  -1   12.90   14.10
   7 -12   1   -4.10    4.60
  -7 -12  -1  -12.60   18.00
   7 -12   1    4.30    8.20
  -7  12  -1    1.50    4.80
   7  12   1  -11.70   16.40
  -7  12  -1    1.00    5.30
   7  12   1  -14.90   14.20
   8 -12   1  185.98   14.70
   8 -12   1  148.29   13.00
  -8 -12  -1  198.28   25.60
   8  12   1   89.99   26.70
   8  12   1  132.59   22.80
  -9 -12  -1   15.30   25.60
   9  12   1   12.20   23.00
  10  12   1   26.70   18.70
  10  12   1  -33.60   20.10
 -11 -12  -1   60.19   28.20
 -11 -12  -1  -21.30   19.80
  11  12   1   29.70   22.30
  11  12   1   19.80   20.00
 -11 -13   1  -29.10   29.00
  11  13  -1    0.00   23.00
  11  13  -1   -0.60   21.50
 -10 -13   1   52.29   29.60
  -9 -13   1    8.40   15.30
  -9 -13   1   14.30   23.70
   9  13  -1   25.20   21.70
   9  13  -1    5.50   18.10
  -8 -13   1  181.28   30.30
   8 -13  -1  110.79    9.60
  -8 -13   1  125.99   20.20
   8  13  -1  130.69   24.80
   8  13  -1  162.38   25.20
   7 -13  -1  172.48   13.60
  -7 -13   1  251.97   34.20
   7 -13  -1  170.58   17.20
  -7 -13   1  135.59   21.70
   7  13  -1  217.78   33.30
  -7  13   1  178.58   12.20
  -7  13   1  151.38   10.90
   7  13  -1  166.38   24.90
   6 -13  -1  113.79   17.40
  -6 -13   1  132.79   23.40
   6 -13  -1   92.29   10.00
  -6 -13   1   71.69   18.20
   6  13  -1  133.69   24.00
   6  13  -1  116.99   21.50
  -6  13   1  125.69   11.50
  -6  13   1  120.19   12.80
  -5 -13   1   55.69   16.80
  -5 -13   1  105.39   22.50
   5 -13  -1   90.99   13.70
   5 -13  -1   71.59   10.20
  -5  13   1   84.49   12.10
   5  13  -1  116.49   21.70
   5  13  -1   63.69   17.90
  -5  13   1   81.19   11.30
   4 -13  -1    7.00    9.20
   4 -13  -1   -9.20    7.70
  -4 -13   1   15.20   15.20
  -4 -13   1   10.30   15.80
   4  13  -1    4.50   13.60
   4  13  -1  -16.60   12.30
  -4  13   1   -9.30    8.00
   3 -13  -1   57.39   11.00
  -3 -13   1   52.59   15.00
   3 -13  -1   53.49   13.50
  -3 -13   1   76.49   19.60
   3  13  -1   45.10   15.30
  -3  13   1   49.60   11.40
   3  13  -1   45.10   16.50
  -3  13   1   42.80   13.70
  -2 -13   1  213.98   27.00
   2 -13  -1  174.48   20.10
  -2 -13   1  192.68   23.60
   2 -13  -1  228.88   24.00
  -2  13   1  212.78   20.70
   2  13  -1  225.28   26.10
   2  13  -1  208.28   25.30
  -1 -13   1   84.09   17.50
   1 -13  -1   65.39   14.60
   1 -13  -1   61.69   12.90
  -1 -13   1   68.59   16.60
  -1  13   1   76.49   15.80
   1  13  -1   57.49   15.00
   1  13  -1   58.29   13.80
  -1  13   1   76.59   13.70
   0 -13  -1  283.17   24.20
   0 -13   1  223.08   24.20
   0 -13   1  264.67   26.80
   0 -13  -1  263.47   27.20
   0  13   1  263.77   25.70
   0  13  -1  278.67   26.90
   0  13  -1  261.27   24.90
   0  13   1  272.07   25.00
  -1 -13  -1  305.57   30.80
   1 -13   1  332.67   27.30
   1 -13   1  342.87   29.10
  -1 -13  -1  387.06   32.70
   1  13   1  344.97   28.90
  -1  13  -1  337.37   26.50
   1  13   1  324.27   27.80
  -1  13  -1  404.96   31.00
  -2 -13  -1  265.47   29.40
   2 -13   1  218.38   23.80
   2 -13   1  181.78   20.80
  -2 -13  -1  185.38   22.70
   2  13   1  233.78   25.30
  -2  13  -1  201.98   27.60
  -2  13  -1  214.68   21.20
   2  13   1  243.78   26.10
  -3 -13  -1  597.74   40.60
  -3 -13  -1  670.23   45.40
   3 -13   1  629.04   37.20
   3 -13   1  578.74   35.00
   3  13   1  592.44   41.20
  -3  13  -1  603.64   35.10
   3  13   1  622.04   42.70
   4 -13   1   14.90   10.00
  -4 -13  -1   17.20   16.00
   4 -13   1   10.20    6.70
  -4 -13  -1   14.80   14.20
   4  13   1   16.80   15.20
   4  13   1    7.00   12.90
  -4  13  -1   26.10   11.60
  -4  13  -1   14.70   11.50
   5 -13   1   -4.00    5.30
  -5 -13  -1   -2.50   12.40
   5 -13   1   -0.40    8.80
  -5 -13  -1   18.10   17.40
   5  13   1    4.20   16.50
  -5  13  -1   11.70    7.70
   5  13   1   -5.20   13.40
  -5  13  -1   10.90    7.60
   6 -13   1    2.30    9.30
  -6 -13  -1    4.10   18.20
   6 -13   1    7.70    5.00
  -6 -13  -1   19.60   14.60
   6  13   1  -19.10   16.60
  -6  13  -1    2.90    7.10
   6  13   1  -20.30   14.90
  -7 -13  -1  276.37   31.70
   7 -13   1  358.36   23.70
   7 -13   1  294.67   17.40
  -7 -13  -1  219.48   33.50
   7  13   1  282.87   38.30
  -7  13  -1  302.27   17.50
  -7  13  -1  313.77   18.50
   7  13   1  315.77   33.30
   8 -13   1   79.79   10.60
   8 -13   1  114.79   14.50
  -8 -13  -1   19.90   26.70
  -8 -13  -1   72.59   18.50
   8  13   1   71.09   25.30
   8  13   1  101.09   19.40
  -8  13  -1   91.49    8.10
  -8  13  -1   82.29    7.00
  -9 -13  -1  -55.79   25.10
  -9 -13  -1   25.30   16.60
   9  13   1   57.09   22.80
   9  13   1    7.00   20.30
 -10 -13  -1  134.39   21.70
  10  13   1  142.99   24.00
  10  13   1   88.39   25.70
 -11 -13  -1  102.59   33.80
  11  13   1  107.89   24.40
 -10 -14   1  -18.50   28.40
 -10 -14   1  -23.10   20.60
  10  14  -1  -37.70   20.40
  10  14  -1   52.49   22.10
  -9 -14   1    3.40   26.90
  -9 -14   1   45.70   21.10
   9  14  -1   16.00   19.30
   9  14  -1   78.19   21.30
  -8 -14   1   25.10   21.30
  -8 -14   1  -10.10   17.00
   8  14  -1   -7.50   17.20
   8  14  -1   43.20   20.80
  -7 -14   1   72.89   23.50
   7 -14  -1   11.60    9.50
  -7 -14   1  -29.60   14.60
  -7  14   1    0.10    5.10
   7  14  -1  -14.40   16.30
  -7  14   1   11.10    6.70
   7  14  -1   63.79   19.90
  -6 -14   1   81.49   22.30
  -6 -14   1   -5.00   14.90
   6 -14  -1    2.30   10.00
   6  14  -1  -11.90   15.30
   6  14  -1   33.20   20.20
   5 -14  -1  243.38   23.70
   5 -14  -1  205.48   17.30
  -5 -14   1  216.18   30.30
  -5 -14   1  269.77   36.60
  -5  14   1  190.58   20.90
   5  14  -1  311.87   34.90
   5  14  -1  211.38   29.90
  -5  14   1  195.28   18.90
   4 -14  -1  173.18   23.00
   4 -14  -1  167.68   18.30
  -4 -14   1  155.48   22.60
  -4 -14   1  226.98   31.60
  -4  14   1  189.28   23.00
   4  14  -1  160.78   22.90
   4  14  -1  217.08   31.30
  -4  14   1  170.88   20.10
  -3 -14   1  165.78   24.50
   3 -14  -1  142.79   22.50
   3 -14  -1  162.88   18.70
   3  14  -1  162.98   22.50
  -3  14   1  137.89   18.60
   3  14  -1  162.98   23.80
  -3  14   1  163.28   19.60
  -2 -14   1  355.16   32.50
   2 -14  -1  358.96   28.40
   2 -14  -1  354.36   30.80
  -2 -14   1  392.56   34.90
  -2  14   1  389.56   28.00
  -2  14   1  421.86   30.40
   2  14  -1  378.96   32.00
   2  14  -1  350.76   32.30
  -1 -14   1   17.30   12.30
   1 -14  -1   39.20   10.90
  -1 -14   1   31.30   15.20
   1 -14  -1   44.20   14.10
  -1  14   1   45.70   11.90
  -1  14   1   39.70   11.60
   1  14  -1   29.80   14.00
   1  14  -1   50.69   14.60
   0 -14  -1    0.00   12.30
   0 -14  -1   11.40   10.00
   0 -14   1    5.40   11.90
   0 -14   1    2.40   11.40
   0  14  -1   15.40   11.10
   0  14   1   -5.70    9.40
   0  14  -1   12.70   11.10
   0  14   1   14.60   10.80
  -1 -14  -1  820.12   49.50
   1 -14   1  781.42   47.10
  -1 -14  -1  772.92   46.60
   1 -14   1  883.01   47.80
  -1  14  -1  788.12   45.00
   1  14   1  822.32   47.70
  -1  14  -1  836.62   47.60
   1  14   1  820.22   47.50
  -2 -14  -1  113.79   18.50
   2 -14   1  133.09   18.70
   2 -14   1  103.79   17.70
  -2 -14  -1  160.68   24.50
  -2  14  -1  144.09   19.60
   2  14   1  133.59   20.90
  -2  14  -1  128.89   18.90
   2  14   1  132.79   21.10
   3 -14   1   -2.50    9.00
   3 -14   1   10.80   11.50
  -3 -14  -1    0.60   16.20
   3  14   1    3.00   13.10
  -3  14  -1    3.30   10.60
  -3  14  -1    9.90    9.10
   3  14   1    4.30   14.40
  -4 -14  -1   63.59   21.40
   4 -14   1   45.80   10.20
   4 -14   1   29.60   13.00
  -4 -14  -1   25.60   12.50
   4  14   1   32.90   17.00
  -4  14  -1   63.69   13.50
   4  14   1   38.50   14.60
  -4  14  -1   30.20   10.90
  -5 -14  -1  104.89   24.50
   5 -14   1  109.69   16.60
   5 -14   1   94.59   12.90
  -5 -14  -1   73.79   19.50
  -5  14  -1   90.69   12.80
   5  14   1  100.69   22.20
  -5  14  -1   98.79   15.00
   5  14   1   71.09   18.50
   6 -14   1  123.99   19.20
  -6 -14  -1   66.79   17.40
  -6 -14  -1  123.69   27.50
   6 -14   1  107.89   11.50
   6  14   1  114.99   19.40
  -6  14  -1   87.39   11.80
   6  14   1   72.19   22.60
  -7 -14  -1    5.20   23.50
  -7 -14  -1  -15.10   15.80
   7 -14   1   17.00   10.90
   7 -14   1   13.20    5.60
   7  14   1    4.60   16.00
  -7  14  -1    2.70    5.60
   7  14   1    7.40   19.40
  -8 -14  -1   44.40   18.10
   8 -14   1   49.10   10.50
  -8 -14  -1  -15.80   25.40
   8  14   1   45.20   18.90
  -8  14  -1   52.09    7.40
  -8  14  -1   56.19    8.80
   8  14   1   61.59   24.30
   9 -14   1  123.39    9.00
  -9 -14  -1   34.60   30.10
   9  14   1  129.19   26.50
   9  14   1  116.09   23.00
 -10 -14  -1    9.80   23.50
  10  14   1   25.60   22.90
  10  14   1   16.50   22.20
 -10 -15   1  -40.10   30.80
  10  15  -1   77.09   24.10
  -9 -15   1  -16.90   19.30
   9  15  -1   67.09   22.10
   9  15  -1  -18.50   20.00
   8 -15  -1   16.80    8.10
  -8 -15   1   11.10   17.40
  -8 -15   1   12.30   24.80
   8  15  -1   54.29   20.30
   8  15  -1    0.00   18.10
  -7 -15   1   97.49   24.10
   7 -15  -1   25.70   10.90
   7 -15  -1   17.90    6.10
  -7 -15   1   23.20   17.50
   7  15  -1   49.10   18.80
  -7  15   1   28.90   10.70
  -7  15   1   22.50    6.30
   7  15  -1   59.59   24.90
   6 -15  -1   -5.40    6.80
   6 -15  -1    6.10   11.30
  -6 -15   1   75.49   23.30
  -6 -15   1    4.50   16.70
  -6  15   1   18.00    9.20
   6  15  -1   43.10   19.80
   6  15  -1    8.90   16.10
   5 -15  -1   31.30   13.80
  -5 -15   1   46.30   20.00
  -5 -15   1    8.30   15.60
   5 -15  -1    0.60    7.60
   5  15  -1   51.49   19.70
  -5  15   1   17.20   11.20
  -5  15   1    8.50   10.60
   5  15  -1   -9.90   15.10
  -4 -15   1   36.60   19.60
   4 -15  -1   -3.60   12.60
   4 -15  -1   -9.50    8.30
  -4 -15   1   -4.80   15.80
   4  15  -1   -3.30   13.00
   4  15  -1   12.40   15.50
  -4  15   1   12.70   11.60
  -4  15   1   -4.70    9.70
   3 -15  -1   63.49   13.60
  -3 -15   1   84.69   20.40
  -3 -15   1   50.19   16.60
   3 -15  -1   81.59   16.70
   3  15  -1   97.19   19.10
  -3  15   1   41.00   13.00
   3  15  -1   71.19   18.80
  -3  15   1   69.99   14.60
   2 -15  -1    1.30    9.00
  -2 -15   1   -2.80   13.80
  -2 -15   1   18.10   15.70
   2 -15  -1   23.50   13.50
  -2  15   1   -0.50   10.20
  -2  15   1    7.10   10.60
   2  15  -1   17.60   14.70
   1 -15  -1   62.09   14.10
  -1 -15   1   88.09   18.10
  -1 -15   1   80.29   15.60
   1 -15  -1   82.59   17.10
   1  15  -1   89.99   18.60
  -1  15   1   73.09   14.20
  -1  15   1   70.49   15.40
   0 -15  -1   68.59   17.50
   0 -15   1   66.49   17.60
   0 -15  -1   17.00   11.60
   0 -15   1   46.60   13.60
   0  15  -1   39.60   12.80
   0  15   1   54.19   14.40
   0  15   1   25.70   12.40
   0  15  -1   39.30   13.80
   1 -15   1   84.99   17.90
  -1 -15  -1   86.39   15.70
  -1 -15  -1   97.59   19.80
   1 -15   1   69.49   15.50
   1  15   1   59.39   16.80
  -1  15  -1   72.29   15.50
  -1  15  -1   82.09   15.90
  -2 -15  -1   17.50   13.40
   2 -15   1   17.40   13.20
  -2 -15  -1    9.10   15.70
   2 -15   1   13.80   11.00
  -2  15  -1   -5.60   11.10
   2  15   1   39.20   15.70
  -2  15  -1   13.40   10.40
  -3 -15  -1   86.79   17.60
  -3 -15  -1   66.79   21.70
   3 -15   1   70.09   15.10
   3 -15   1   91.59   17.00
  -3  15  -1   60.19   13.80
   3  15   1   88.19   18.90
   3  15   1   79.89   18.80
  -3  15  -1   73.69   14.30
   4 -15   1   -1.90    7.70
  -4 -15  -1  -24.80   13.80
  -4 -15  -1  -22.60   17.10
   4 -15   1   -3.00   11.70
   4  15   1   -3.70   13.60
  -4  15  -1   -8.20   10.50
  -4  15  -1   20.40   10.60
   4  15   1   12.70   17.00
   5 -15   1   -6.50    6.80
  -5 -15  -1   24.80   19.30
   5 -15   1    3.40   11.00
  -5 -15  -1  -26.50   13.70
  -5  15  -1    5.20    9.70
   5  15   1    9.20   16.60
   5  15   1   -0.70   17.60
  -6 -15  -1  -23.00   15.30
  -6 -15  -1   39.90   22.60
   6 -15   1    4.10    6.50
   6 -15   1    2.00   11.10
   6  15   1   18.20   19.40
  -6  15  -1    4.90    8.80
  -6  15  -1    6.10    6.70
   6  15   1    2.20   16.30
  -7 -15  -1    8.60   24.00
   7 -15   1   -7.20    6.30
  -7 -15  -1  -23.60   16.30
   7 -15   1   12.10   12.00
   7  15   1   -6.20   17.20
  -7  15  -1   12.20    8.90
  -8 -15  -1   56.99   18.60
  -8 -15  -1  -39.50   25.10
   8 -15   1    0.70   10.80
   8  15   1  -24.30   18.70
   8  15   1   33.90   20.40
  -9 -15  -1  -56.09   32.90
  -9 -15  -1   -6.60   20.40
   9 -15   1   -3.10    5.20
   9  15   1   12.50   22.20
   9  15   1   17.60   21.60
  -9 -16   1  -18.60   26.20
   9 -16  -1   22.40    6.10
   9 -16  -1   21.60    5.00
   9  16  -1  -18.10   21.80
  -8 -16   1   19.70   24.90
  -8 -16   1    3.90   25.90
   8 -16  -1   -0.70   11.40
   8  16  -1   -2.40   19.60
   8  16  -1  -37.50   18.80
  -8  16   1   -0.60    4.70
   7 -16  -1  -10.20    6.50
  -7 -16   1   55.79   29.40
   7 -16  -1   -0.90   11.00
  -7 -16   1  -17.90   17.40
   7  16  -1   31.90   19.30
   7  16  -1    0.60   16.90
  -7  16   1   -2.40    6.20
  -7  16   1   -5.10    8.60
  -6 -16   1   55.09   25.70
  -6 -16   1  -32.70   16.40
   6 -16  -1  -16.70   12.30
  -6  16   1   -2.90    9.50
   6  16  -1  -37.60   16.50
   6  16  -1   25.40   19.80
  -5 -16   1   -2.70   16.30
   5 -16  -1  -10.50    8.50
   5 -16  -1  -11.40   12.40
  -5 -16   1   14.70   18.80
  -5  16   1   -8.40   10.70
   5  16  -1   -7.40   14.80
   5  16  -1    0.20   18.30
   4 -16  -1   58.49   12.00
   4 -16  -1   56.69   15.60
  -4 -16   1   61.39   17.80
  -4 -16   1  107.99   22.30
   4  16  -1   46.10   15.50
  -4  16   1   68.79   13.60
   4  16  -1  108.69   22.40
  -4  16   1   63.69   13.80
   3 -16  -1   -3.90   10.40
  -3 -16   1   -3.40   17.60
   3 -16  -1   -6.60   14.90
  -3 -16   1   -9.20   13.60
  -3  16   1   21.50   12.60
   3  16  -1   32.20   16.40
  -3  16   1   15.60   11.10
  -2 -16   1   16.00   15.80
   2 -16  -1   62.09   16.20
  -2 -16   1   60.79   19.20
   2 -16  -1   45.60   12.60
  -2  16   1   61.19   14.90
  -2  16   1   50.39   13.50
   2  16  -1   69.59   18.50
  -1 -16   1  111.39   19.80
   1 -16  -1  106.69   20.10
  -1 -16   1  127.99   20.50
   1  16  -1   77.29   20.10
  -1  16   1   70.19   16.30
  -1  16   1   85.29   16.70
   0 -16  -1  208.38   30.00
   0 -16   1  160.08   25.10
   0 -16  -1  192.78   25.10
   0 -16   1  220.88   29.60
   0  16   1  164.08   25.80
   0  16  -1  191.08   26.60
   1 -16   1   35.70   15.00
   1 -16   1   28.90   15.20
  -1 -16  -1   30.80   14.20
  -1 -16  -1   34.00   16.80
   1  16   1   30.40   16.40
  -1  16  -1   52.59   13.80
  -1  16  -1   16.80   13.20
  -2 -16  -1   27.40   17.70
  -2 -16  -1   12.70   14.60
   2 -16   1   16.50   14.10
   2  16   1    6.50   14.40
  -2  16  -1    5.10   10.40
  -2  16  -1  -20.70   11.20
  -3 -16  -1   35.20   19.10
   3 -16   1   20.80   15.20
  -3 -16  -1   14.60   13.60
   3 -16   1  -15.10   10.50
  -3  16  -1   16.50   13.50
   3  16   1   23.30   16.00
  -3  16  -1   34.10   12.50
   4 -16   1   22.70   14.60
   4 -16   1   -5.20    9.90
  -4 -16  -1   32.60   18.90
  -4 -16  -1   12.60   15.30
   4  16   1   39.90   19.90
  -4  16  -1  -10.50   10.90
  -4  16  -1   31.10   11.10
   4  16   1   -8.10   15.10
   5 -16   1   10.50    8.20
  -5 -16  -1   48.90   21.40
   5 -16   1    2.50   12.10
  -5 -16  -1   -8.90   16.20
   5  16   1   -2.80   16.10
  -5  16  -1    5.50   14.30
  -5  16  -1   13.40   10.20
   5  16   1   -2.70   18.30
   6 -16   1   16.60   13.20
  -6 -16  -1    8.50   17.70
   6 -16   1    3.00    7.60
   6  16   1   -8.80   17.70
  -6  16  -1   -9.10   10.10
  -6  16  -1    6.50    8.00
   6  16   1   31.00   18.90
   7 -16   1   28.90    7.60
  -7 -16  -1  -14.50   25.10
  -7 -16  -1   15.00   17.80
   7 -16   1   26.80   12.00
  -7  16  -1   22.70    9.60
   7  16   1   64.69   23.70
  -7  16  -1   26.00    7.50
   7  16   1    4.40   19.10
   8 -16   1   -3.00   11.00
  -8 -16  -1  -12.80   28.60
  -8 -16  -1   19.10   20.90
   8 -16   1    1.90   10.00
   8  16   1   -4.10   19.50
  -8  16  -1   -2.20    7.90
   8  16   1   -4.40   19.50
  -9 -16  -1    3.60   32.40
   9 -16   1    5.30    6.10
   9  16   1   68.69   22.80
   9  16   1  -20.70   42.40
  -8 -17   1   48.70   27.80
  -8 -17   1   33.80   23.30
  -8  17   1   30.80    8.40
   8  17  -1   45.30   21.30
  -8  17   1   31.10    6.20
   8  17  -1  -15.80   21.70
  -7 -17   1  -48.40   21.90
   7 -17  -1   -0.10    7.70
  -7 -17   1    8.60   23.70
   7 -17  -1    7.80   13.70
   7  17  -1   14.80   19.50
  -7  17   1   10.90    7.30
   7  17  -1   55.79   22.50
  -7  17   1   -9.00   10.00
   6 -17  -1   -8.50    8.60
   6 -17  -1   -0.10   13.00
  -6 -17   1   32.80   21.70
   6  17  -1   51.09   24.30
  -6  17   1    4.80    7.40
  -6  17   1   -3.60   11.30
   6  17  -1    7.00   16.90
   5 -17  -1  -16.10    9.70
  -5 -17   1  -26.00   17.10
   5 -17  -1   -6.70   12.60
  -5 -17   1    9.10   20.90
   5  17  -1   -5.30   16.40
  -5  17   1   -8.20   12.00
   5  17  -1   35.10   19.70
  -5  17   1    9.60   14.60
   4 -17  -1   -3.50   14.50
  -4 -17   1  -17.30   15.80
  -4 -17   1   20.40   21.10
   4 -17  -1    0.80   10.70
   4  17  -1   46.40   20.70
  -4  17   1  -23.40   12.50
   4  17  -1  -14.20   14.30
  -4  17   1   17.00   10.80
   3 -17  -1   38.00   16.70
  -3 -17   1   17.90   17.30
   3  17  -1   72.49   20.20
  -3  17   1    9.70   14.00
  -3  17   1   53.69   12.90
  -2 -17   1   45.60   22.20
   2 -17  -1   30.10   11.50
   2 -17  -1   16.90   16.00
  -2 -17   1   -9.20   14.40
   2  17  -1   49.40   17.30
  -2  17   1   37.70   13.30
  -1 -17   1  108.69   21.30
   1 -17  -1  125.09   22.00
   1 -17  -1  124.09   19.20
  -1  17   1  120.39   19.70
   1  17  -1  104.39   20.60
   0 -17  -1   26.90   14.50
   0 -17  -1   53.19   18.10
   0 -17   1   48.80   17.10
   0 -17   1    3.90   15.30
   0  17  -1   36.80   15.80
   0  17   1   31.10   14.00
   1 -17   1   94.49   20.00
  -1 -17  -1   74.49   20.70
   1 -17   1   61.49   15.00
   1  17   1   83.49   19.30
  -1  17  -1   75.89   16.40
  -2 -17  -1   57.59   32.20
   2 -17   1    7.70   14.70
  -2 -17  -1   38.90   16.00
   2  17   1   58.09   17.50
  -2  17  -1   30.50   13.60
  -3 -17  -1    5.80   15.00
   3 -17   1   -0.40   14.30
   3 -17   1   -4.20   12.20
  -3 -17  -1   22.50   28.80
   3  17   1   50.79   18.40
  -3  17  -1    5.70   10.70
  -4 -17  -1    3.20   19.80
   4 -17   1    1.20   15.30
  -4 -17  -1   -0.70   15.10
   4  17   1  -25.90   14.30
  -4  17  -1  -18.70   13.00
  -4  17  -1    6.80    9.90
   4  17   1    1.80   18.40
  -5 -17  -1   10.60   21.00
   5 -17   1   -5.70    9.30
  -5 -17  -1   -5.10   16.80
   5 -17   1   11.70   14.00
   5  17   1   16.80   19.80
  -5  17  -1   11.20   12.80
  -5  17  -1    7.00   11.80
   5  17   1   14.30   15.90
   6 -17   1  -10.30    8.50
  -6 -17  -1   -1.50   18.40
  -6 -17  -1   42.20   23.20
   6 -17   1  -21.90   12.60
   6  17   1  -12.80   18.50
   6  17   1   12.20   20.00
  -6  17  -1    3.60   10.60
  -6  17  -1    5.40    9.50
   7 -17   1   18.70    8.50
   7 -17   1   20.80   14.00
  -7 -17  -1  -36.20   25.00
  -7  17  -1   30.20    8.30
   7  17   1   85.79   23.40
  -7  17  -1    9.20   10.60
   8 -17   1    3.10   12.70
  -8 -17  -1   46.20   24.20
   8 -17   1    5.50    9.40
  -8 -17  -1  -19.30   28.60
  -8  17  -1   22.40    9.60
   8  17   1  -23.20   22.70
  -8  17  -1   36.10    7.40
   8  17   1   55.09   24.40
  -7 -18   1  -44.60   22.80
   7 -18  -1  -13.50    8.70
  -7 -18   1    4.90   23.70
   7  18  -1  -21.50   21.30
  -7  18   1    3.40   11.00
   7  18  -1   20.80   20.20
  -7  18   1   13.00    8.00
   6 -18  -1   -3.10   10.10
   6 -18  -1    8.30   17.80
  -6 -18   1   48.20   24.20
  -6 -18   1  -15.00   20.10
  -6  18   1    5.60    9.20
   6  18  -1   39.90   20.70
   6  18  -1    8.50   19.70
   5 -18  -1   59.39   12.90
  -5 -18   1   74.29   23.90
  -5 -18   1   68.49   20.80
   5  18  -1  143.19   38.70
  -5  18   1   96.59   17.40
  -4 -18   1   33.20   21.30
  -4 -18   1   -3.60   17.30
   4 -18  -1   14.80   13.00
   4  18  -1  -28.30   15.40
  -4  18   1   21.30   11.30
   4  18  -1   39.80   20.50
   3 -18  -1   44.10   22.60
  -3 -18   1   62.29   20.30
   3 -18  -1   66.59   15.30
  -3 -18   1   65.59   18.50
   3  18  -1   79.69   20.30
  -3  18   1  114.59   17.80
   2 -18  -1  260.67   28.10
  -2 -18   1  269.07   36.10
   2 -18  -1  238.78   34.40
  -2 -18   1  257.07   31.80
  -2  18   1  282.47   29.40
   2  18  -1  347.17   37.10
   1 -18  -1  142.39   24.60
  -1 -18   1  131.59   22.70
   1 -18  -1  190.18   25.30
  -1 -18   1  159.48   25.80
  -1  18   1  159.38   23.50
   1  18  -1  154.78   24.60
   0 -18   1  160.58   24.30
   0 -18  -1  175.18   26.70
   0 -18  -1  174.88   23.50
   0 -18   1  215.78   33.00
   0  18   1  237.88   30.60
   0  18  -1  202.98   30.30
  -1 -18  -1  -25.00   14.50
   1 -18   1   -8.70   13.50
  -1 -18  -1   -1.10   18.40
   1 -18   1  -12.00   14.80
   1  18   1    5.40   16.10
  -1  18  -1  -12.10   13.60
   2 -18   1    1.70   14.50
   2 -18   1    1.60   16.10
  -2 -18  -1   38.70   18.90
  -2 -18  -1  -10.00   15.30
   2  18   1   12.20   17.80
  -2  18  -1   18.10   14.80
  -2  18  -1  -29.00   13.10
   3 -18   1   -9.90   16.10
  -3 -18  -1   -8.30   16.50
  -3 -18  -1   24.90   20.00
  -3  18  -1   18.00   12.50
   3  18   1   -2.00   16.90
  -4 -18  -1   12.20   19.90
   4 -18   1    7.80   16.70
   4 -18   1  -11.70   12.90
  -4 -18  -1   17.70   17.90
   4  18   1   -5.30   18.60
   4  18   1   11.60   20.10
  -4  18  -1   17.80   11.20
   5 -18   1   -3.80   17.50
   5 -18   1  -14.40   11.40
  -5 -18  -1   23.20   21.60
  -5 -18  -1  -28.00   19.10
  -5  18  -1   22.20   12.70
   5  18   1   -9.10   22.50
   6 -18   1  164.48   18.90
   6 -18   1  155.98   26.70
  -6 -18  -1  154.48   31.10
  -6 -18  -1  155.68   24.40
   6  18   1   99.59   23.70
   6  18   1  259.27   39.30
  -6  18  -1  191.98   24.00
   7 -18   1  183.78   18.30
  -7 -18  -1  171.88   36.70
  -7 -18  -1  152.88   26.00
   7  18   1  141.89   27.70
  -7  18  -1  193.68   24.40
  -7  18  -1  136.19   16.00
  -6 -19   1   30.80   23.50
   6 -19  -1    0.60   11.70
  -6 -19   1   19.00   25.50
   6 -19  -1   13.10   15.80
   6  19  -1   56.59   22.00
  -6  19   1   30.80   12.40
   5 -19  -1  135.79   22.20
  -5 -19   1  164.48   29.00
   5 -19  -1  193.58   23.40
  -5 -19   1  143.99   22.90
  -5  19   1  180.68   23.20
   4 -19  -1   47.50   14.10
  -4 -19   1   52.39   19.10
  -4 -19   1   50.59   23.50
   4 -19  -1   48.70   19.70
   4  19  -1   79.19   24.30
   4  19  -1   -6.40   17.90
  -4  19   1   31.30   15.80
  -4  19   1   63.19   14.40
  -3 -19   1    9.30   18.80
   3 -19  -1  -19.80   16.00
   3 -19  -1  -17.30   14.10
  -3 -19   1   27.00   19.30
   3  19  -1  -14.50   16.20
   3  19  -1   19.20   19.80
  -3  19   1   26.00   13.30
  -2 -19   1  -10.00   15.70
   2 -19  -1   -3.20   14.60
  -2 -19   1   22.80   18.30
   2 -19  -1   -8.70   16.30
   2  19  -1   11.40   19.60
  -2  19   1  -17.60   13.50
  -2  19   1   26.30   14.60
   1 -19  -1  -19.70   16.70
  -1 -19   1   31.70   19.40
  -1 -19   1   -0.60   17.20
   1 -19  -1   -6.00   14.10
  -1  19   1   25.60   15.60
   1  19  -1   42.70   18.80
  -1  19   1   -5.60   14.10
   0 -19   1   61.39   19.80
   0 -19   1   49.99   18.80
   0 -19  -1   59.89   19.50
   0 -19  -1   78.69   22.20
   0  19  -1   22.70   15.60
   0  19   1   81.19   19.60
   0  19  -1   71.79   18.90
   0  19   1   54.09   15.70
   1 -19   1   71.39   17.60
  -1 -19  -1   92.79   21.20
   1 -19   1   74.39   20.60
  -1  19  -1   96.29   19.40
   1  19   1  115.59   22.20
  -1  19  -1   43.70   16.40
  -2 -19  -1   -9.90   16.60
   2 -19   1  -31.40   15.20
  -2 -19  -1   11.70   16.90
   2 -19   1  -29.10   16.40
  -2  19  -1   16.70   13.60
   2  19   1   24.20   18.80
  -2  19  -1  -14.00   15.10
   3 -19   1  102.79   31.60
  -3 -19  -1  101.59   21.30
   3 -19   1   48.00   19.20
  -3 -19  -1   75.49   21.80
   3  19   1  102.69   24.60
  -3  19  -1   60.49   18.30
  -3  19  -1  124.39   20.20
  -4 -19  -1    1.60   20.00
   4 -19   1   12.00   16.80
   4 -19   1  -31.30   14.10
  -4 -19  -1   30.10   24.90
   4  19   1   -7.90   17.90
   4  19   1   63.09   23.00
  -4  19  -1    2.70   15.20
  -4  19  -1   36.60   12.60
   5 -19   1   -5.50   12.70
  -5 -19  -1   42.50   24.20
   5 -19   1    8.30   16.10
  -5 -19  -1   32.00   20.20
   5  19   1   33.60   21.60
   5  19   1  -18.50   24.50
  -5  19  -1   19.30   12.00
  -5  19  -1   -0.30   14.00
  -4 -20   1   25.80   22.40
   4 -20  -1   22.60   18.20
  -4 -20   1  -38.50   19.90
   4 -20  -1   14.90   14.60
   4  20  -1   69.99   22.40
  -4  20   1   25.00   20.00
  -3 -20   1    3.90   19.10
   3 -20  -1   -1.60   16.70
  -3 -20   1   55.49   22.80
   3 -20  -1   17.10   15.80
  -3  20   1  -10.70   16.80
  -3  20   1   50.19   14.70
   3  20  -1   87.19   24.60
   2 -20  -1  207.68   30.30
  -2 -20   1  270.07   37.30
  -2 -20   1  233.48   32.80
   2  20  -1  269.27   39.20
  -2  20   1  284.97   31.20
   2  20  -1  155.58   29.50
  -2  20   1  262.97   30.70
   1 -20  -1  118.39   24.30
  -1 -20   1  123.79   21.50
  -1 -20   1  175.68   27.80
   1  20  -1  173.98   26.50
  -1  20   1  193.28   30.50
  -1  20   1  111.79   19.20
   0 -20  -1   18.60   15.70
   0 -20  -1   28.30   18.40
   0 -20   1   17.70   17.20
   0 -20   1   -7.00   16.70
   0  20  -1  -18.50   17.50
   0  20   1   50.39   16.60
   0  20   1   41.30   17.80
   0  20  -1   48.70   18.80
   1 -20   1   16.20   18.40
  -1  20  -1  -26.70   16.30
   1  20   1   -5.30   16.20
   1  20   1   33.60   19.10
  -1  20  -1  -11.10   16.30
   2 -20   1   -6.00   18.10
  -2 -20  -1   33.00   20.90
   2 -20   1   19.50   18.10
  -2 -20  -1   21.20   19.20
  -2  20  -1   77.59   18.50
  -2  20  -1    8.80   18.00
   2  20   1   72.09   22.10
  -3 -20  -1  151.38   28.20
   3 -20   1   97.29   22.70
   3 -20   1  132.49   20.40
  -3 -20  -1   86.29   20.80
   3  20   1  105.29   25.50
  -3  20  -1  133.09   20.30
  -3  20  -1   97.59   20.70
  14   0  -2  137.49   19.10
  14   0  -2   96.29   11.50
 -14   0   2   98.89   14.10
 -14   0   2  139.29   14.30
  13   0  -2   66.29   12.10
  13   0  -2   56.79    9.50
 -13   0   2   51.99   11.30
 -13   0   2   78.39   11.90
 -12   0   2   43.10   10.20
  12   0  -2   36.90    8.20
  12   0  -2   39.00    9.50
  11   0  -2  102.59   14.30
  11   0  -2  125.59   13.90
 -11   0   2  132.39   16.40
  10   0  -2   57.59    9.10
 -10   0   2   67.09   10.00
  10   0  -2   54.89    9.30
  -9   0   2  525.65   26.50
   9   0  -2  460.75   26.30
   9   0  -2  457.75   25.70
   8   0  -2  447.16   25.00
  -8   0   2  508.65   25.10
  -8   0   2  429.76   22.50
   8   0  -2  468.35   24.50
  -7   0   2  508.05   24.70
   7   0  -2  506.25   24.70
   7   0  -2  424.46   24.80
  -6   0   2  153.58   11.40
  -6   0   2  114.99    9.10
   6   0  -2  161.58   12.60
   6   0  -2  128.39   11.70
   5   0  -2   12.60    5.10
  -5   0   2    5.80    3.20
  -5   0   2   10.20    4.50
   5   0  -2    7.90    5.70
  -4   0   2 1553.04   58.09
   4   0  -2 1269.17   58.79
   4   0  -2 1368.56   58.29
   3   0  -2 1102.29   52.09
  -3   0   2 1361.46   51.49
   3   0  -2 1295.87   51.69
   2   0   2  376.26   18.80
  -2   0  -2  397.36   18.60
   2   0   2  385.16   18.60
  -2   0  -2  419.86   18.70
   3   0   2  911.41   38.90
  -3   0  -2  905.91   39.00
  -3   0  -2  908.41   39.00
   3   0   2  903.21   39.10
  -4   0  -2  333.07   17.60
   4   0   2  321.77   17.80
  -4   0  -2  320.97   17.70
   5   0   2    8.60    5.50
  -5   0  -2    8.70    5.80
   5   0   2   20.40    5.60
  -5   0  -2   19.70    5.70
  -6   0  -2  200.18   15.20
   6   0   2  176.98   14.10
  -6   0  -2  212.78   14.90
   6   0   2  196.88   14.80
  -7   0  -2  618.54   30.60
   7   0   2  589.14   30.10
  -7   0  -2  600.64   30.40
   7   0   2  587.84   30.10
  -8   0  -2  227.08   17.80
   8   0   2  233.88   17.40
  -8   0  -2  216.68   19.10
   8   0   2  248.78   18.60
  -9   0  -2    8.90    8.30
  -9   0  -2   -6.20    8.40
   9   0   2    7.30    7.70
   9   0   2   -3.10    6.70
  10   0   2  260.67   19.90
 -10   0  -2  245.68   21.00
  10   0   2  231.08   18.90
 -10   0  -2  191.98   23.60
 -11   0  -2  159.68   18.40
  11   0   2  117.29   15.60
 -11   0  -2  120.49   15.90
  11   0   2  161.68   18.50
 -12   0  -2    4.60   10.90
  12   0   2   -3.30    9.10
  12   0   2    3.70    9.50
 -12   0  -2    5.30    8.30
 -13   0  -2  120.39   16.60
 -13   0  -2  104.29   15.70
  13   0   2  133.59   20.10
  14   0   2   54.59   12.50
  14  -1  -2   73.59   11.70
  14  -1  -2   58.19   11.50
  14   1  -2   80.59   11.40
 -14   1   2   79.29   11.10
 -14   1   2   77.99   11.80
  14   1  -2   82.99   14.50
  13  -1  -2   94.49   13.50
 -13  -1   2  147.49   20.60
 -13  -1   2  127.39   13.50
  13  -1  -2  128.19   16.10
 -13   1   2  134.89   16.30
  13   1  -2  140.59   17.00
 -13   1   2  113.49   12.20
  13   1  -2  118.79   19.10
 -12  -1   2   22.80    8.30
  12  -1  -2   33.90    6.60
  12  -1  -2   24.40    8.20
 -12  -1   2   11.90    9.70
  12   1  -2   17.40    8.50
 -12   1   2   19.20    6.00
 -12   1   2   24.20    8.70
  12   1  -2   33.50    9.70
  11  -1  -2  109.89   11.60
 -11  -1   2   81.99   13.50
  11  -1  -2   81.99   12.80
 -11  -1   2  103.69   14.40
 -11   1   2   69.89    9.70
 -11   1   2  108.29   12.70
  11   1  -2   80.79   11.90
  11   1  -2   94.49   14.20
 -10  -1   2  196.88   18.50
  10  -1  -2  167.58   13.20
 -10  -1   2  134.19   16.00
  10  -1  -2  158.48   14.10
 -10   1   2  150.08   11.60
  10   1  -2  122.59   15.20
 -10   1   2  183.28   14.00
  10   1  -2  142.59   17.20
  -9  -1   2 1454.05   63.99
   9  -1  -2 1483.15   63.49
   9  -1  -2 1415.56   62.19
  -9  -1   2 1580.44   66.09
  -9   1   2 1406.16   61.59
  -9   1   2 1588.04   63.79
   9   1  -2 1389.36   65.89
   9   1  -2 1435.26   64.69
   8  -1  -2   33.50    6.10
  -8  -1   2   28.60    8.90
   8  -1  -2   32.60    6.10
  -8   1   2   28.30    5.20
  -8   1   2   32.60    6.00
   8   1  -2   21.20    7.80
   8   1  -2   27.80    8.30
   7  -1  -2  666.13   29.80
  -7  -1   2  670.73   31.90
   7  -1  -2  615.64   30.30
  -7  -1   2  661.43   32.60
   7   1  -2  551.44   32.40
   7   1  -2  722.63   33.50
  -7   1   2  704.63   30.00
   6  -1  -2   27.20    5.10
  -6  -1   2   34.60    7.00
  -6  -1   2   18.60    6.00
   6  -1  -2   26.90    5.10
   6   1  -2   27.10    7.80
  -6   1   2   43.30    6.60
   6   1  -2   13.10    6.50
  -5  -1   2    0.90    5.70
   5  -1  -2    1.80    3.60
   5  -1  -2    3.80    4.00
  -5  -1   2    6.70    5.50
  -5   1   2    4.70    3.30
  -5   1   2    3.80    4.30
   5   1  -2   -2.40    5.10
   5   1  -2   -4.00    6.80
   4  -1  -2    0.70    3.10
  -4  -1   2    0.20    6.00
  -4  -1   2   -4.50    4.40
   4  -1  -2    3.70    4.60
   4   1  -2   -3.10    6.80
  -4   1   2    2.50    3.20
   4   1  -2   -5.20    5.00
  -4   1   2    3.40    2.80
  -3  -1   2   13.70    4.90
   3  -1  -2   11.60    2.70
   3  -1  -2   14.20    4.90
  -3  -1   2    4.60    6.00
   3   1  -2    9.20    5.50
   3   1  -2    6.40    6.10
  -3   1   2   12.70    2.60
  -3   1   2    4.70    3.40
  -2  -1   2 6288.37  248.48
   1  -1   2 5027.70  210.68
   1   1   2 5582.74  211.08
   2  -1   2    5.30    4.20
  -2  -1  -2    5.90    5.00
  -2  -1  -2    5.60    4.30
   2  -1   2    5.60    3.70
   2   1   2    4.00    4.50
  -2   1  -2    8.00    3.70
   2   1   2    6.00    5.00
  -2   1  -2    3.80    3.40
  -3  -1  -2   19.80    5.60
   3  -1   2   20.00    5.10
  -3  -1  -2   18.00    6.50
   3  -1   2   11.80    4.30
  -3   1  -2   16.80    4.40
  -3   1  -2   17.00    4.40
   3   1   2   17.40    5.80
  -4  -1  -2   67.49    9.90
   4  -1   2   67.19    8.90
   4  -1   2   56.19    7.90
  -4   1  -2   56.79    7.80
   4   1   2   53.09    7.60
   4   1   2   72.79   10.00
  -4   1  -2   63.59    7.90
  -5  -1  -2   20.90    6.60
   5  -1   2   21.00    5.90
  -5  -1  -2   24.50    9.80
  -5   1  -2   24.30    5.30
  -5   1  -2   25.60    5.30
   5   1   2   28.50    6.60
   5   1   2   28.50    7.00
   6  -1   2  385.26   20.80
  -6  -1  -2  378.06   22.90
  -6  -1  -2  389.26   22.40
   6  -1   2  391.26   20.40
  -6   1  -2  414.66   20.90
   6   1   2  368.56   22.20
  -6   1  -2  375.36   19.90
   6   1   2  362.66   22.00
   7  -1   2   11.80    5.80
   7  -1   2   10.50    6.50
  -7  -1  -2   11.20    8.00
  -7  -1  -2   20.90    8.90
   7   1   2   18.10    7.60
  -7   1  -2   24.70    6.00
  -7   1  -2   11.50    6.00
   7   1   2   14.10    6.80
  -8  -1  -2 3158.88  131.49
   8  -1   2 3215.78  128.89
   8  -1   2 3108.69  129.09
  -8  -1  -2 3122.59  129.99
  -8   1  -2 3151.58  128.19
   8   1   2 3071.59  129.99
   8   1   2 3177.38  131.09
  -8   1  -2 3168.38  129.69
  -9  -1  -2  445.66   28.40
   9  -1   2  466.35   26.00
  -9  -1  -2  415.26   28.60
   9  -1   2  447.66   25.60
  -9   1  -2  461.25   26.30
   9   1   2  474.55   27.90
   9   1   2  465.55   27.70
  -9   1  -2  490.95   24.50
 -10  -1  -2  299.57   24.00
  10  -1   2  287.07   19.80
  10  -1   2  310.57   21.10
 -10  -1  -2  266.87   23.60
 -10   1  -2  284.77   17.90
 -10   1  -2  239.18   20.80
  10   1   2  295.97   22.40
  10   1   2  278.57   21.50
  11  -1   2    5.10    8.40
  11  -1   2   11.90    7.30
 -11  -1  -2   17.90   12.20
 -11  -1  -2   14.20   10.50
  11   1   2   23.10   10.00
  11   1   2    0.60    8.40
 -11   1  -2    1.70    9.80
 -11   1  -2    9.30    5.10
 -12  -1  -2   95.09   18.80
  12  -1   2   72.19    9.90
  12  -1   2   83.89   12.90
 -12  -1  -2   75.49   14.50
  12   1   2   51.39   11.40
  12   1   2   83.69   14.00
 -12   1  -2   80.79   13.50
 -13  -1  -2  105.79   17.00
  13  -1   2   98.49   12.70
 -13   1  -2  114.99   14.40
  13   1   2  167.88   22.70
  13   1   2   71.09   13.10
 -13   1  -2  129.89   20.60
 -14  -1  -2  232.28   27.90
  14  -1   2  244.68   22.30
  14  -1   2  314.57   25.30
  14   1   2  316.87   25.50
 -14   1  -2  249.97   24.70
 -14   1  -2  208.28   18.20
  14   1   2  304.87   26.80
 -14  -2   2   38.60   13.90
  14  -2  -2   44.30    8.30
  14  -2  -2   53.89    8.90
  14   2  -2   18.20   11.60
  14   2  -2   56.29   23.80
  13  -2  -2   24.60    7.90
 -13  -2   2   13.70   23.10
  13  -2  -2    7.30   15.20
 -13  -2   2   13.80   12.00
  13   2  -2    5.90   11.30
  13   2  -2   18.60   10.10
 -13   2   2   20.10    4.90
 -13   2   2   14.70    5.90
 -12  -2   2   26.10   23.80
 -12  -2   2   39.00   12.30
  12  -2  -2   49.90    8.10
  12  -2  -2   44.60    9.50
  12   2  -2   18.20   10.40
 -12   2   2   37.30    6.70
 -12   2   2   37.00    5.40
  12   2  -2   39.40   11.50
  11  -2  -2  108.49   12.00
  11  -2  -2   92.49   11.60
 -11  -2   2   88.19   14.10
 -11  -2   2   84.89   15.20
  11   2  -2   85.59   13.60
 -11   2   2   80.19    8.50
 -11   2   2   89.59   10.00
  11   2  -2  113.19   15.90
  10  -2  -2   85.99   10.40
  10  -2  -2   86.79   10.00
 -10  -2   2   93.39   14.20
 -10  -2   2   95.09   16.10
 -10   2   2   84.79    8.10
  10   2  -2   74.19   11.50
  10   2  -2   89.79   13.60
 -10   2   2   90.49   11.60
  -9  -2   2  504.75   29.50
   9  -2  -2  477.95   23.50
   9  -2  -2  500.05   24.00
  -9   2   2  473.15   22.10
  -9   2   2  502.85   22.90
   9   2  -2  514.15   29.60
   9   2  -2  428.86   28.20
   8  -2  -2  366.26   18.00
   8  -2  -2  350.16   18.20
  -8  -2   2  331.67   24.10
  -8  -2   2  355.66   23.30
   8   2  -2  307.17   22.70
   8   2  -2  379.36   24.60
  -8   2   2  370.76   17.30
  -8   2   2  339.27   16.70
   7  -2  -2  272.07   14.30
  -7  -2   2  271.37   19.70
  -7  -2   2  294.67   21.60
   7  -2  -2  262.17   14.60
   7   2  -2  299.97   21.80
  -7   2   2  277.07   13.40
  -7   2   2  293.87   13.90
  -6  -2   2  978.90   46.60
   6  -2  -2  922.61   39.90
  -6  -2   2  925.61   44.70
   6  -2  -2  956.00   39.70
  -6   2   2  938.51   39.00
   6   2  -2 1002.80   46.50
  -6   2   2  985.40   39.30
   5  -2  -2  327.77   14.40
   5  -2  -2  326.67   14.50
  -5  -2   2  318.07   20.00
   5   2  -2  258.77   19.90
   5   2  -2  269.77   21.60
  -5   2   2  358.86   14.00
  -5   2   2  328.47   13.80
  -4  -2   2  917.71   41.50
   4  -2  -2  991.10   36.60
   4  -2  -2  900.31   36.20
   4   2  -2  792.32   41.50
  -3  -2   2  332.87   18.20
   3   2  -2  284.47   18.60
   3   2  -2  259.77   18.90
  -2  -2   2 2504.15   96.99
   2  -2  -2 2568.54   93.79
  -2  -2   2 2152.18   97.49
   2  -2  -2 2401.16   93.69
   2   2  -2 2490.05   97.39
  -2   2   2 2486.75   93.69
  -2   2   2 2077.79   93.59
   2   2  -2 2350.16   96.99
   1  -2  -2  149.39    8.60
  -1  -2   2  157.68   11.40
  -1  -2   2  151.58   10.20
   1  -2  -2  153.48    8.20
   1   2  -2  165.48   10.90
  -1   2   2  146.79    8.40
   0  -2   2    9.30    3.60
   0  -2  -2   11.10    4.40
   1  -2   2 2347.97   98.59
   1  -2   2 2452.25   98.29
  -1  -2  -2 2524.35   99.29
  -1   2  -2 2457.25   98.29
  -1   2  -2 2551.44   98.29
   1   2   2 2497.55   99.19
   1   2   2 2415.96   99.69
  -2  -2  -2  180.38   13.60
   2  -2   2  191.38   10.90
   2  -2   2  181.58   10.50
  -2  -2  -2  185.88   13.00
  -2   2  -2  157.48    9.90
   2   2   2  178.88   13.10
  -2   2  -2  181.48   10.30
   2   2   2  185.68   13.30
   3  -2   2 1162.48   47.30
  -3  -2  -2 1103.99   49.30
  -3  -2  -2 1146.39   49.40
   3  -2   2 1120.19   47.10
  -3   2  -2 1164.28   47.10
   3   2   2 1150.38   49.40
   3   2   2 1109.29   49.30
  -4  -2  -2  286.97   18.40
   4  -2   2  288.57   15.40
   4  -2   2  271.27   15.00
  -4  -2  -2  300.67   18.40
   4   2   2  295.67   18.30
  -4   2  -2  302.47   15.10
  -5  -2  -2  388.66   23.00
   5  -2   2  399.46   20.10
   5  -2   2  386.76   19.60
  -5  -2  -2  400.46   23.20
  -5   2  -2  399.36   19.60
   5   2   2  414.26   23.00
   5   2   2  425.96   23.30
  -6  -2  -2  798.32   38.80
   6  -2   2  799.52   35.30
  -6  -2  -2  755.62   37.80
   6   2   2  825.32   38.80
  -6   2  -2  793.22   35.10
   6   2   2  755.52   38.00
   7  -2   2  868.11   39.50
  -7  -2  -2  851.41   42.00
  -7  -2  -2  881.91   43.20
   7  -2   2  873.71   39.50
   7   2   2  896.11   43.20
  -7   2  -2  930.41   39.90
   7   2   2  878.91   42.40
   8  -2   2   54.39    8.20
   8  -2   2   46.40    7.40
  -8  -2  -2   66.49   11.60
  -8  -2  -2   58.49   10.90
   8   2   2   54.09   11.10
   8   2   2   41.90    9.50
  -8   2  -2   61.79    9.30
  -9  -2  -2   -7.90    9.10
  -9  -2  -2   11.90    8.90
   9  -2   2   13.80    7.10
   9  -2   2    1.20    5.20
  -9   2  -2    0.50    6.40
   9   2   2   -0.30    6.90
   9   2   2   11.20    8.20
  10  -2   2  242.98   16.90
 -10  -2  -2  218.08   21.70
  10  -2   2  244.68   17.70
 -10  -2  -2  228.88   20.70
  10   2   2  209.68   20.00
 -10   2  -2  179.08   17.50
  10   2   2  262.87   22.10
  11  -2   2  192.78   17.00
 -11  -2  -2  216.98   20.80
 -11  -2  -2  165.58   21.90
  11  -2   2  185.58   15.90
  11   2   2  218.58   21.30
 -11   2  -2  166.68   19.20
  11   2   2  163.88   19.60
 -11   2  -2  203.68   13.90
 -12  -2  -2   19.40   11.20
  12  -2   2    7.50    7.80
  12  -2   2    5.20    8.70
 -12  -2  -2   22.60   13.10
  12   2   2   -6.90   10.50
  12   2   2    6.00   11.90
 -12   2  -2    0.50    6.10
 -12   2  -2   20.30    9.90
  13  -2   2   26.80    9.20
  13  -2   2   44.40   10.50
 -13  -2  -2   53.99   13.60
 -13   2  -2   24.60    7.70
 -13   2  -2   59.99   11.60
  13   2   2   44.50   22.30
  13   2   2   29.10   12.90
  14  -2   2   38.10   10.80
  14  -2   2   10.00   10.60
 -14  -2  -2    1.10   14.40
 -14  -2  -2   35.40   15.80
 -14   2  -2   24.90    8.40
 -14   2  -2   37.60   11.20
  14   2   2   38.30   15.00
  14   2   2   54.39   14.50
  14  -3  -2   89.49    9.30
  14  -3  -2   75.99    8.20
 -14  -3   2  103.89   18.40
  14   3  -2   92.59   15.90
  14   3  -2   87.49   14.70
 -13  -3   2   85.49   18.80
 -13  -3   2   71.49   14.80
  13  -3  -2   65.59    8.40
  13  -3  -2   73.19    9.40
  13   3  -2   72.39   13.30
  13   3  -2   83.59   15.10
 -12  -3   2    7.50   10.90
  12  -3  -2   14.00    5.10
  12  -3  -2   11.70    5.20
 -12  -3   2   21.80   10.40
  12   3  -2    0.00    9.90
  12   3  -2   27.00   11.70
  11  -3  -2    0.10    5.50
 -11  -3   2    9.00    9.00
  11  -3  -2   -2.10    4.60
 -11  -3   2   22.10   10.20
  11   3  -2   -7.40    8.80
  11   3  -2   -3.40   11.00
 -10  -3   2   -0.60   10.10
  10  -3  -2   17.40    6.00
  10  -3  -2   -1.10    4.20
  10   3  -2    8.60    8.90
  10   3  -2    6.50   10.20
  -9  -3   2  348.57   25.30
   9  -3  -2  332.37   16.40
  -9  -3   2  322.17   24.60
   9   3  -2  307.77   24.00
   9   3  -2  365.56   26.60
   8  -3  -2  554.14   24.20
  -8  -3   2  553.74   32.00
  -8  -3   2  602.44   32.60
   8   3  -2  583.24   34.10
   8   3  -2  492.35   31.50
  -7  -3   2   73.69   12.60
   7  -3  -2   76.69    6.00
  -7  -3   2   72.49   11.80
   7   3  -2   91.99   14.50
   7   3  -2   56.79   11.00
  -6  -3   2   -7.70    9.10
  -6  -3   2    3.00    6.70
   6  -3  -2   -0.90    2.00
   6   3  -2   -8.80    7.40
   6   3  -2  -17.50    7.70
  -5  -3   2   75.89   13.80
  -5  -3   2   66.69   10.10
   5   3  -2   52.39   10.50
  -4  -3   2   69.89   10.10
  -4  -3   2   59.69   12.60
   4   3  -2   76.39   11.20
   4   3  -2   58.79   11.20
   3  -3  -2  319.47   12.60
  -3  -3   2  262.17   21.60
  -3  -3   2  309.87   19.70
   3   3  -2  295.27   20.50
   3   3  -2  258.17   20.30
   2  -3  -2   39.10    4.90
  -2  -3   2   25.40    8.30
  -2  -3   2   33.20    7.80
   2  -3  -2   37.00    5.70
  -2   3   2   46.00    5.30
   2   3  -2   38.40    8.60
   2   3  -2   44.50    9.00
  -1  -3   2  110.09   11.10
   1  -3  -2   92.29    7.80
  -1  -3   2  104.79   12.00
   1   3  -2   93.59   11.70
  -1   3   2   94.99    7.90
  -1   3   2   93.59    7.50
   1   3  -2  119.49   11.70
   0  -3  -2 1232.38   50.29
   0  -3  -2 1144.39   49.80
   0  -3   2 1184.18   50.19
   0  -3   2 1180.38   50.09
   0   3  -2 1183.28   50.09
   0   3  -2 1191.38   49.99
   0   3   2 1219.18   49.99
   0   3   2 1211.28   50.09
  -1  -3  -2  900.01   39.10
  -1  -3  -2  857.71   39.10
   1  -3   2  896.11   37.80
   1  -3   2  859.91   37.50
   1   3   2  913.11   39.30
  -1   3  -2  895.81   37.60
   1   3   2  901.71   39.40
  -1   3  -2  881.31   37.60
  -2  -3  -2 1789.22   74.29
  -2  -3  -2 1805.52   74.49
   2  -3   2 1759.72   71.89
   2  -3   2 1753.72   71.99
   2   3   2 1745.63   74.09
   2   3   2 1830.32   74.59
  -2   3  -2 1743.53   71.79
  -2   3  -2 1791.02   71.89
   3  -3   2  231.38   12.90
   3  -3   2  231.78   13.10
  -3  -3  -2  262.87   17.40
   3   3   2  252.77   17.00
   3   3   2  238.08   17.20
  -3   3  -2  241.98   12.90
   4  -3   2    1.70    3.60
  -4  -3  -2    4.00    6.50
   4  -3   2    0.30    3.90
   4   3   2   -3.60    6.30
   4   3   2   -1.40    6.20
  -4   3  -2    0.40    3.50
  -5  -3  -2   44.40    8.70
  -5  -3  -2   38.80    8.60
   5  -3   2   42.50    6.70
   5  -3   2   37.10    5.80
   5   3   2   38.90    9.30
   5   3   2   26.60    8.20
  -5   3  -2   38.40    5.30
   6  -3   2   82.79    9.10
   6  -3   2   68.59    7.80
  -6  -3  -2   78.99   11.50
  -6  -3  -2   74.69   12.70
   6   3   2   86.49   13.60
  -6   3  -2   71.19    8.20
   6   3   2   74.49   11.90
  -7  -3  -2  768.52   39.90
  -7  -3  -2  749.53   38.40
   7  -3   2  787.42   34.70
  -7   3  -2  732.03   36.10
   7   3   2  762.92   39.50
  -7   3  -2  785.42   34.50
   7   3   2  781.42   39.60
   8  -3   2  358.36   19.50
  -8  -3  -2  347.27   23.80
  -8  -3  -2  364.76   25.90
   8  -3   2  361.96   19.90
  -8   3  -2  359.96   18.50
  -8   3  -2  370.26   20.00
   8   3   2  380.96   25.10
   8   3   2  376.76   25.60
   9  -3   2   28.60    6.70
   9  -3   2   35.90    7.30
  -9  -3  -2   23.60   10.70
  -9  -3  -2   39.50   10.30
  -9   3  -2   32.80    6.70
   9   3   2   27.30    9.80
  -9   3  -2   22.40    5.20
   9   3   2   31.90   10.20
 -10  -3  -2   13.40   10.50
  10  -3   2   15.40    6.00
 -10  -3  -2   12.00    8.90
  10  -3   2   11.00    6.80
 -10   3  -2    9.20    6.90
 -10   3  -2   16.80    5.20
  10   3   2   13.60    9.70
  10   3   2   14.10   10.00
 -11  -3  -2   59.49   14.10
  11  -3   2   92.49   12.90
 -11  -3  -2  108.79   14.80
  11  -3   2   84.29   12.30
 -11   3  -2   97.99    9.70
 -11   3  -2  114.79   14.30
  11   3   2   78.29   13.80
  11   3   2  125.79   19.80
 -12  -3  -2   19.60   10.40
  12  -3   2   29.90    8.40
 -12  -3  -2   34.60   13.30
  12  -3   2   20.80    7.90
 -12   3  -2   24.90    6.10
  12   3   2   36.20   12.90
  12   3   2   24.90   11.60
  13  -3   2  120.89   15.30
  13  -3   2   89.29   13.00
 -13  -3  -2  151.78   21.60
 -13   3  -2  114.89   11.40
  13   3   2   79.09   15.70
  13   3   2   88.69   17.30
 -13   3  -2  108.69   16.40
 -14  -3  -2   48.10   17.10
  14  -3   2   56.79   16.30
  14  -3   2   80.69   10.80
 -14  -3  -2   61.19   14.50
 -14   3  -2   69.49   10.50
  14   3   2   83.79   16.70
 -14   3  -2   74.99   10.20
  14   3   2   95.19   16.70
 -14  -4   2   -9.00   14.40
 -14  -4   2   20.10   12.20
  14   4  -2   18.00   13.60
  14   4  -2    0.70   13.40
 -13  -4   2   14.50   11.10
  13   4  -2    1.10   12.60
 -12  -4   2   -9.00   11.70
 -12  -4   2   -0.10   10.00
  12   4  -2    0.00   11.80
 -11  -4   2   10.30   12.10
 -11  -4   2    7.80    9.50
  11   4  -2    9.60   12.80
  11   4  -2   -2.20    9.70
 -10  -4   2  199.88   22.90
  10   4  -2  268.37   25.70
  10   4  -2  195.58   21.50
  -9  -4   2  184.98   20.30
   9   4  -2  155.88   19.40
   9   4  -2  205.68   23.60
  -8  -4   2   64.49   11.80
  -8  -4   2   62.09   12.80
   8   4  -2   55.99   12.20
   8   4  -2   53.49   14.40
  -7  -4   2  124.29   18.90
  -7  -4   2  127.79   16.60
   7   4  -2  100.79   16.10
   7   4  -2  119.49   17.00
  -6  -4   2  246.18   22.70
  -6  -4   2  238.28   19.80
   6   4  -2  177.48   21.70
   6   4  -2  210.78   19.70
  -5  -4   2  552.44   33.40
   5   4  -2  561.14   32.20
  -4  -4   2  638.94   32.60
   4   4  -2  523.75   33.00
   4   4  -2  596.54   32.90
  -3  -4   2   30.70    9.30
   3  -4  -2   35.40    5.80
  -3  -4   2   29.40   10.10
   3   4  -2   41.80   10.30
   3   4  -2   38.40   10.10
  -3   4   2   47.20    4.30
  -3   4   2   55.19    5.60
  -2  -4   2  896.81   42.40
   2  -4  -2  980.00   38.00
   2   4  -2  828.02   41.70
   2   4  -2  812.52   42.50
  -2   4   2  936.91   38.30
   1  -4  -2   91.89    9.50
  -1  -4   2   96.99   12.40
   1  -4  -2  113.49   10.60
  -1  -4   2   92.29   12.80
   1   4  -2   92.59   12.60
  -1   4   2  104.59    9.80
  -1   4   2  102.29    9.40
   1   4  -2   98.79   13.70
   0  -4  -2   18.70    6.80
   0  -4   2   18.10    6.00
   0  -4  -2   16.90    6.00
   0  -4   2   12.40    6.20
   0   4   2   20.90    6.10
   0   4  -2   14.00    7.70
   0   4  -2   28.70    6.60
   1  -4   2 2114.79   87.69
   1  -4   2 2083.19   87.49
  -1  -4  -2 2207.08   89.29
  -1  -4  -2 2218.38   89.69
   1   4   2 2246.08   89.29
   1   4   2 2149.28   89.29
  -1   4  -2 2116.99   87.59
  -1   4  -2 2114.99   87.39
   2  -4   2    2.60    3.90
  -2  -4  -2   -5.20    6.30
   2  -4   2    1.70    4.30
  -2  -4  -2    2.60    7.10
   2   4   2   -5.20    6.40
  -2   4  -2    1.40    3.90
  -2   4  -2    3.70    4.00
   2   4   2   -1.10    6.80
  -3  -4  -2 2741.73  110.59
  -3  -4  -2 2703.83  110.39
   3  -4   2 2590.94  106.29
   3  -4   2 2548.55  106.19
   3   4   2 2752.02  110.59
   3   4   2 2631.44  109.99
  -3   4  -2 2601.94  106.09
  -4  -4  -2 1245.68   57.19
   4  -4   2 1234.58   52.29
  -4  -4  -2 1258.87   57.09
   4  -4   2 1219.78   52.39
   4   4   2 1290.77   57.39
   4   4   2 1314.67   57.69
  -4   4  -2 1295.77   52.29
   5  -4   2    2.20    4.10
  -5  -4  -2   -4.20    6.80
   5  -4   2   -5.10    3.20
   5   4   2   -5.30    7.10
   5   4   2    5.00    7.50
  -5   4  -2   -2.20    3.40
  -5   4  -2   -5.20    5.00
  -6  -4  -2  745.13   38.80
  -6  -4  -2  751.32   39.30
   6  -4   2  743.33   33.20
   6  -4   2  746.53   33.10
   6   4   2  795.02   39.80
  -6   4  -2  731.13   32.50
  -6   4  -2  787.52   33.00
   6   4   2  765.52   39.60
  -7  -4  -2  390.36   25.10
   7  -4   2  381.86   19.10
  -7  -4  -2  360.76   25.80
   7  -4   2  345.77   18.10
  -7   4  -2  367.06   18.40
   7   4   2  374.96   25.50
  -7   4  -2  359.36   17.70
   7   4   2  372.46   26.20
   8  -4   2   32.80    5.40
  -8  -4  -2   50.69   11.30
   8  -4   2   22.00    5.70
  -8  -4  -2   26.30   10.90
   8   4   2   32.60   11.20
   8   4   2   18.00    9.80
  -8   4  -2   40.00    5.90
  -8   4  -2   29.10    4.80
   9  -4   2  121.89   11.10
  -9  -4  -2  100.89   15.40
  -9  -4  -2  114.49   15.60
   9  -4   2  114.39   10.80
  -9   4  -2  116.79    9.00
   9   4   2  104.99   15.40
  -9   4  -2  123.79   13.20
   9   4   2   96.79   15.00
  10  -4   2   31.20    7.50
 -10  -4  -2   26.50   11.10
 -10  -4  -2   34.40   10.60
  10  -4   2   32.60    7.00
  10   4   2   52.29   13.10
 -10   4  -2   30.10    5.20
  10   4   2   45.70   10.90
 -10   4  -2   33.70    6.30
 -11  -4  -2  113.99   15.50
 -11  -4  -2   55.39   14.60
  11  -4   2  107.69   12.00
  11  -4   2  107.69   15.50
  11   4   2   70.09   13.70
  11   4   2   99.89   16.40
 -11   4  -2  103.49   11.50
 -11   4  -2  101.59    8.90
 -12  -4  -2   19.10   11.80
  12  -4   2   28.40    7.20
 -12   4  -2   41.20    6.90
  12   4   2   30.70   14.90
 -12   4  -2   41.30    5.50
  12   4   2   19.90   13.00
 -13  -4  -2   13.50   12.90
 -13  -4  -2    2.10   14.00
  13  -4   2    8.10    7.30
  13  -4   2   -7.80    8.40
  13   4   2   -0.50   13.30
  13   4   2    1.60   14.40
 -14  -5   2   22.90   18.10
 -14  -5   2   30.70   13.90
  14   5  -2   29.70   14.30
  14   5  -2   40.80   15.60
 -13  -5   2   57.89   14.10
  13   5  -2   42.70   16.80
  13   5  -2   37.70   15.30
 -12  -5   2   86.69   15.60
  12   5  -2   68.99   15.00
  12   5  -2   82.29   18.30
 -11  -5   2    3.60   12.00
  11   5  -2   -5.00   12.50
  11   5  -2   18.30   11.10
 -10  -5   2  240.68   25.30
 -10  -5   2  284.67   26.90
  10   5  -2  263.87   24.30
  10   5  -2  257.07   28.70
  -9  -5   2   70.49   14.00
  -9  -5   2   60.59   14.30
   9   5  -2   61.49   16.60
   9   5  -2   60.39   13.00
  -8  -5   2  432.76   31.20
  -8  -5   2  428.16   30.00
   8   5  -2  412.76   32.20
   8   5  -2  383.06   28.60
  -7  -5   2   42.30   11.50
  -7  -5   2   27.10   12.50
   7   5  -2   28.30   10.20
   7   5  -2    9.30   13.20
  -6  -5   2  261.17   26.10
  -6  -5   2  329.57   23.90
   6   5  -2  278.77   23.10
  -5  -5   2   98.79   13.80
  -5  -5   2   21.40   12.00
   5   5  -2   44.90   12.60
   5   5  -2   67.19   12.80
   4  -5  -2  427.36   18.00
  -4  -5   2  406.76   27.10
   4   5  -2  374.66   28.00
  -4   5   2  461.65   17.30
  -4   5   2  406.76   17.10
   4   5  -2  395.66   27.60
   3  -5  -2  218.68   13.80
  -3  -5   2  240.18   20.30
  -3  -5   2  256.87   22.30
  -3   5   2  263.17   13.90
   3   5  -2  229.08   20.90
  -3   5   2  257.47   13.20
   3   5  -2  239.68   21.20
  -2  -5   2  313.57   23.30
  -2  -5   2  349.87   23.70
   2  -5  -2  400.86   18.80
   2   5  -2  324.87   24.30
  -2   5   2  330.27   18.80
   2   5  -2  336.07   23.30
  -1  -5   2   92.39   14.30
   1  -5  -2   85.89   10.20
   1  -5  -2   96.19   11.80
  -1  -5   2  105.69   14.60
  -1   5   2   92.09   10.90
  -1   5   2   76.99   10.70
   1   5  -2   81.69   11.00
   1   5  -2   74.79   11.50
   0  -5  -2  151.58   13.60
   0  -5   2  173.68   14.80
   0  -5   2  157.18   14.40
   0  -5  -2  166.38   15.00
   0   5   2  154.28   13.70
   0   5  -2  134.89   14.00
   0   5  -2  168.28   14.30
   0   5   2  157.88   14.70
  -1  -5  -2   86.79   10.60
   1  -5   2   67.99    9.60
   1  -5   2   77.59   10.60
  -1  -5  -2   62.09   10.30
  -1   5  -2   78.89    9.60
   1   5   2   57.39    9.80
  -1   5  -2   54.69    8.10
   1   5   2   59.09    9.70
   2  -5   2 1107.09   47.40
  -2  -5  -2 1147.69   51.69
  -2  -5  -2 1126.19   50.79
   2  -5   2 1069.49   46.90
  -2   5  -2 1074.59   47.10
   2   5   2 1133.59   50.79
   2   5   2 1119.49   51.29
  -2   5  -2 1091.99   46.90
  -3  -5  -2   55.89   10.80
   3  -5   2   36.50    5.90
   3  -5   2   52.79    7.40
  -3  -5  -2   45.20    9.80
  -3   5  -2   35.50    5.00
   3   5   2   38.90    9.60
   3   5   2   45.30   10.90
  -3   5  -2   42.00    5.60
   4  -5   2   40.90    5.30
  -4  -5  -2   48.00   10.60
   4  -5   2   41.50    5.80
  -4  -5  -2   47.10   11.00
   4   5   2   29.30    9.40
  -4   5  -2   48.60    7.10
   4   5   2   40.60   11.00
   5  -5   2 1122.29   48.20
  -5  -5  -2 1185.28   55.39
   5  -5   2 1130.39   48.10
  -5  -5  -2 1132.09   55.69
   5   5   2 1152.18   54.99
   5   5   2 1174.08   55.29
  -5   5  -2 1137.09   47.90
  -5   5  -2 1188.78   48.10
   6  -5   2   93.99    8.30
  -6  -5  -2   95.09   14.00
   6  -5   2   97.79    8.80
   6   5   2   96.99   14.70
   6   5   2  104.39   16.20
  -6   5  -2   93.49    8.00
  -6   5  -2   96.49    7.60
  -7  -5  -2 1015.30   52.19
  -7  -5  -2 1018.50   51.19
   7  -5   2 1026.60   43.90
   7  -5   2  984.10   43.60
  -7   5  -2 1009.20   42.90
   7   5   2 1150.28   53.39
  -7   5  -2 1073.59   43.40
   7   5   2  992.70   51.79
  -8  -5  -2   89.99   14.10
   8  -5   2   81.99    8.90
  -8  -5  -2   50.59   17.20
   8   5   2   62.79   12.80
  -8   5  -2  102.59    8.40
  -8   5  -2   86.39    6.90
   8   5   2   63.99   13.80
   9  -5   2  166.18   13.00
   9  -5   2  164.28   11.80
  -9  -5  -2  185.28   21.30
  -9  -5  -2  142.59   20.50
  -9   5  -2  159.18   11.10
   9   5   2  130.69   19.90
  -9   5  -2  180.68    9.80
   9   5   2  174.18   23.30
 -10  -5  -2   67.79   13.50
 -10  -5  -2   42.60   12.50
  10  -5   2   86.09   10.00
 -10   5  -2   72.69    6.40
  10   5   2   55.29   12.80
 -10   5  -2   68.09    7.90
  10   5   2   74.79   16.10
 -11  -5  -2  256.77   24.50
  11  -5   2  259.07   15.20
 -11  -5  -2  218.08   26.50
  11  -5   2  221.08   18.10
  11   5   2  303.37   27.90
  11   5   2  180.48   25.00
  12  -5   2   -2.60    6.40
  12  -5   2   -2.90    5.60
 -12  -5  -2  -16.60   11.50
 -12  -5  -2   25.10   22.10
  12   5   2   32.20   14.30
  12   5   2   -5.60   16.10
  13  -5   2   49.40    7.10
 -13  -5  -2   31.10   16.10
  13  -5   2   49.70    6.90
 -13  -5  -2   59.49   15.20
  13   5   2   68.69   19.60
  13   5   2   46.60   16.00
 -14  -6   2   26.20   16.60
 -14  -6   2   -9.20   18.00
  14   6  -2   14.90   16.40
 -13  -6   2   52.39   16.30
 -13  -6   2   67.19   17.30
  13   6  -2   89.29   19.10
  13   6  -2   89.19   19.80
 -12  -6   2  144.09   20.80
  12   6  -2  112.99   32.80
  12   6  -2   78.49   17.00
 -11  -6   2   -8.80   12.90
  11   6  -2   15.50   12.60
  11   6  -2   -1.10   13.50
 -10  -6   2   42.80   15.40
 -10  -6   2   12.50   12.60
  10   6  -2   38.10   16.70
  10   6  -2   38.10   12.60
  -9  -6   2  216.18   24.20
  -9  -6   2  265.57   27.60
   9   6  -2  215.88   28.70
   9   6  -2  189.28   22.80
  -8  -6   2   48.70   14.80
   8   6  -2    2.20   10.00
   8   6  -2   21.20   14.70
  -7  -6   2  286.97   23.90
  -7  -6   2  229.48   26.10
   7   6  -2  252.37   23.90
  -6  -6   2   69.99   16.70
   6   6  -2   52.99   14.70
   6   6  -2   95.89   15.20
  -5  -6   2 1930.51   87.09
   5   6  -2 1647.94   82.59
   5   6  -2 1836.62   82.59
   4  -6  -2  322.47   15.50
  -4  -6   2  276.27   23.30
   4  -6  -2  342.97   16.10
  -4  -6   2  285.97   26.50
   4   6  -2  290.67   24.70
   4   6  -2  304.67   24.60
  -4   6   2  302.77   14.40
  -4   6   2  336.27   14.70
   3  -6  -2 2060.79   75.59
  -3  -6   2 1736.63   80.79
   3  -6  -2 1786.02   75.79
  -3  -6   2 1742.53   81.69
   3   6  -2 1854.51   82.19
  -3   6   2 1849.11   75.69
   3   6  -2 1718.63   81.19
  -2  -6   2   -2.30    8.40
   2  -6  -2   -7.80    4.90
  -2  -6   2   -1.70    8.60
   2  -6  -2    5.40    5.80
  -2   6   2   -1.10    5.20
  -2   6   2   -0.50    4.50
   2   6  -2   -0.90    7.60
   2   6  -2   -7.90    8.70
   1  -6  -2   34.00    7.00
  -1  -6   2   29.70    9.90
  -1  -6   2   33.80    9.70
   1  -6  -2   39.90    8.30
   1   6  -2   25.20    9.50
   1   6  -2   39.50    9.20
  -1   6   2   34.40    7.30
   0  -6  -2  251.97   18.90
   0  -6   2  220.48   17.60
   0  -6  -2  225.88   16.80
   0  -6   2  218.18   17.80
   0   6  -2  206.08   17.20
   0   6   2  224.48   17.00
   0   6   2  239.28   18.30
   0   6  -2  239.78   18.20
  -1  -6  -2 2148.78   90.49
   1  -6   2 2025.80   88.69
   1  -6   2 2225.18   89.19
  -1  -6  -2 2232.38   91.59
  -1   6  -2 1916.61   88.49
   1   6   2 2119.19   90.69
  -1   6  -2 2256.67   88.99
   1   6   2 2127.19   90.49
   2  -6   2 2610.44  106.39
  -2  -6  -2 2648.73  109.99
  -2  -6  -2 2623.44  110.69
   2  -6   2 2573.64  106.69
  -2   6  -2 2634.34  106.19
   2   6   2 2605.74  109.79
   2   6   2 2672.43  110.59
  -2   6  -2 2522.65  106.49
   3  -6   2   12.70    5.30
  -3  -6  -2   13.10    8.80
  -3  -6  -2   10.50    9.60
   3  -6   2   21.00    4.70
  -3   6  -2   19.70    5.10
   3   6   2    6.60   10.00
  -3   6  -2   11.80    4.60
   3   6   2    7.40    8.80
   4  -6   2 2362.06   99.19
   4  -6   2 2323.37   98.79
  -4  -6  -2 2423.56  105.29
  -4  -6  -2 2614.34  106.69
  -4   6  -2 2448.56   98.79
   4   6   2 2529.35  106.39
   4   6   2 2438.86  105.09
  -5  -6  -2  454.85   28.70
   5  -6   2  432.66   20.50
  -5  -6  -2  460.65   30.00
   5  -6   2  407.56   20.80
  -5   6  -2  417.46   20.30
  -5   6  -2  431.56   20.50
   5   6   2  452.95   30.60
   5   6   2  406.76   28.30
   6  -6   2  201.98   12.30
  -6  -6  -2  178.48   20.80
   6  -6   2  194.68   11.90
  -6  -6  -2  237.48   23.10
  -6   6  -2  200.28   11.40
   6   6   2  202.48   20.70
  -6   6  -2  210.18   12.00
   6   6   2  196.58   22.90
  -7  -6  -2    6.50    9.30
   7  -6   2    6.40    3.90
   7  -6   2    6.30    4.00
  -7   6  -2   13.00    3.50
  -7   6  -2   14.40    3.50
   7   6   2   -6.10    9.70
   7   6   2   -7.90   10.40
   8  -6   2    7.20    4.00
  -8  -6  -2    3.50   10.10
   8  -6   2    7.20    4.50
  -8  -6  -2    9.40    9.70
  -8   6  -2    6.40    3.60
   8   6   2    2.00   12.40
  -8   6  -2    8.10    2.70
   8   6   2   12.30   10.80
   9  -6   2    4.10    6.70
  -9  -6  -2   -9.30   11.00
   9  -6   2    6.80    4.40
  -9  -6  -2   -0.20    9.00
  -9   6  -2    8.00    3.20
   9   6   2    1.20   13.10
   9   6   2   -8.30   10.30
  10  -6   2   18.30    4.80
 -10  -6  -2   28.60   12.80
  10  -6   2   11.10    6.30
 -10  -6  -2   14.50   11.50
  10   6   2   22.50   14.90
  10   6   2    3.20   19.20
 -11  -6  -2    5.00   12.20
  11  -6   2    5.50    4.50
  11  -6   2    3.80    5.10
  11   6   2    4.30   14.70
  11   6   2   24.90   12.70
 -12  -6  -2  221.18   26.80
  12  -6   2  190.38   11.20
  12  -6   2  229.48   11.70
  12   6   2  223.48   28.70
  12   6   2  185.58   27.50
 -13  -6  -2   35.80   15.20
  13   6   2   45.60   16.80
  13   6   2   58.79   17.30
 -13  -7   2   23.10   16.20
 -13  -7   2   14.90   17.80
  13   7  -2   17.10   16.40
  13   7  -2   29.00   17.60
  12   7  -2   43.90   16.20
  12   7  -2   90.39   22.20
 -11  -7   2   -6.10   16.70
  11   7  -2  -15.60   16.10
  11   7  -2   -9.90   12.40
 -10  -7   2  280.37   28.60
 -10  -7   2  372.76   34.50
  10   7  -2  376.56   49.40
  10   7  -2  262.87   34.80
  -9  -7   2   27.30   15.60
  -9  -7   2   20.20   11.00
   9   7  -2   -9.20   11.00
   9   7  -2  -13.90   14.00
  -8  -7   2  227.98   28.30
  -8  -7   2  268.97   25.50
   8   7  -2  258.47   25.20
   8   7  -2  178.08   25.20
  -7  -7   2   -3.20   11.60
  -7  -7   2  -13.40    9.20
   7   7  -2   -6.50    9.80
  -6  -7   2  551.94   33.90
   6   7  -2  545.25   34.70
   6   7  -2  423.06   34.80
  -5  -7   2   86.29   14.50
   5  -7  -2  104.69    8.20
  -5  -7   2   57.49   15.50
   5  -7  -2   86.99    6.80
  -5   7   2  100.79    5.70
   5   7  -2   72.59   16.10
   5   7  -2   52.69   13.30
  -5   7   2   90.69    5.40
  -4  -7   2  103.49   15.90
   4  -7  -2   98.09   10.20
   4  -7  -2   93.89    8.80
  -4  -7   2   79.19   16.30
   4   7  -2  109.29   16.70
   4   7  -2   90.69   16.20
  -4   7   2   96.99    7.50
  -4   7   2  100.79    8.10
   3  -7  -2  381.06   20.70
  -3  -7   2  360.26   27.10
  -3  -7   2  356.96   26.90
   3  -7  -2  347.37   20.50
   3   7  -2  321.17   26.30
   3   7  -2  364.26   27.30
  -3   7   2  382.96   20.80
   2  -7  -2  351.56   19.70
  -2  -7   2  258.07   23.20
   2  -7  -2  267.57   18.40
  -2  -7   2  270.17   23.30
   2   7  -2  271.37   22.50
   2   7  -2  287.47   23.20
  -2   7   2  284.37   19.20
  -2   7   2  330.27   18.80
  -1  -7   2  -12.60    7.30
   1  -7  -2    2.80    6.10
   1  -7  -2   -0.20    7.30
  -1  -7   2    3.90    8.20
  -1   7   2   -0.40    5.80
  -1   7   2    3.60    7.30
   1   7  -2    3.50    7.50
   1   7  -2  -13.60    7.70
   0  -7  -2  147.39   15.30
   0  -7   2  150.58   16.60
   0  -7  -2  178.18   17.30
   0  -7   2  121.09   15.70
   0   7   2  168.28   16.30
   0   7   2  148.69   15.40
   0   7  -2  162.88   16.80
   0   7  -2  129.39   15.30
  -1  -7  -2   39.30    9.20
   1  -7   2   51.49    9.20
   1  -7   2   60.29    9.50
  -1  -7  -2   43.00   10.80
   1   7   2   42.30   10.70
   1   7   2   27.70    9.30
  -1   7  -2   57.59    9.30
  -1   7  -2   37.20    8.50
   2  -7   2  665.93   33.30
   2  -7   2  743.83   33.20
  -2  -7  -2  755.92   39.30
  -2  -7  -2  664.13   36.40
   2   7   2  648.94   37.00
  -2   7  -2  718.43   32.70
  -2   7  -2  582.54   35.40
   2   7   2  717.93   37.00
   3  -7   2  105.59   11.80
   3  -7   2  113.79    9.90
  -3  -7  -2  124.49   16.40
  -3  -7  -2  116.39   16.60
   3   7   2  113.69   17.60
  -3   7  -2  118.59   10.60
   3   7   2  117.89   16.00
  -3   7  -2  104.49   11.00
   4  -7   2   13.00    4.50
  -4  -7  -2   21.20   11.70
   4  -7   2   19.20    5.80
  -4  -7  -2   24.60    9.80
   4   7   2   18.70    8.90
  -4   7  -2   18.00    5.30
   4   7   2    6.50   11.00
  -5  -7  -2 1757.62   80.59
  -5  -7  -2 1939.81   82.89
   5  -7   2 1728.83   72.89
   5  -7   2 1772.72   72.39
   5   7   2 1804.42   81.89
   5   7   2 1785.72   80.89
  -5   7  -2 1496.15   73.69
  -5   7  -2 1815.72   72.19
   6  -7   2  117.59    9.20
  -6  -7  -2  164.18   22.30
   6  -7   2  126.39   10.50
  -6  -7  -2   98.79   15.50
  -6   7  -2  132.29    9.30
  -6   7  -2  128.79    9.00
   6   7   2  115.29   16.70
   6   7   2  138.69   21.70
   7  -7   2  326.47   17.10
   7  -7   2  346.77   17.60
  -7   7  -2  339.27   16.30
   7   7   2  347.27   30.50
  -7   7  -2  354.96   16.40
   7   7   2  334.27   27.50
  -8  -7  -2    9.00    9.30
   8  -7   2   19.60    4.70
  -8  -7  -2   15.10   13.50
  -8   7  -2   20.00    3.40
  -8   7  -2   17.20    3.10
   8   7   2    0.40   13.40
   8   7   2    6.20   10.60
   9  -7   2  178.98   10.60
   9  -7   2  137.59   10.60
  -9  -7  -2  174.48   24.90
  -9  -7  -2  113.69   18.50
   9   7   2  120.39   18.20
   9   7   2  159.18   23.40
 -10  -7  -2    0.50   13.10
  10  -7   2   -3.80    3.90
 -10  -7  -2  -12.80   10.90
  10  -7   2    0.70    3.80
  10   7   2   -8.60   12.00
  10   7   2  -17.80   13.90
 -11  -7  -2  200.38   28.50
  11   7   2  137.39   18.90
 -12  -7  -2   23.10   15.00
 -12  -7  -2   17.50   15.30
  12   7   2   27.70   16.00
  12   7   2   36.30   16.20
 -13  -7  -2   51.09   18.90
 -13  -7  -2   49.10   17.70
  13   7   2   23.50   19.80
  13   7   2   34.90   16.50
 -13  -8   2   43.20   19.40
 -13  -8   2    4.00   17.00
  13   8  -2   37.30   21.50
  13   8  -2   34.00   19.20
 -12  -8   2  162.18   22.50
  12   8  -2  178.78   24.20
  12   8  -2  220.48   31.30
 -11  -8   2   -5.20   17.60
  11   8  -2  -21.70   20.80
  11   8  -2   10.40   14.80
 -10  -8   2   -6.10   17.30
  10   8  -2    6.00   12.50
  10   8  -2    4.50   17.00
  -9  -8   2  121.39   22.70
   9   8  -2   93.29   22.80
   9   8  -2  107.59   18.10
  -8  -8   2   48.50   18.00
  -8  -8   2   35.50   11.80
   8   8  -2   24.20   15.80
   8   8  -2   52.79   14.30
  -7  -8   2  473.35   37.20
  -7  -8   2  329.87   34.70
   7   8  -2  404.06   35.50
   7   8  -2  507.35   36.30
  -6  -8   2  296.17   30.40
  -6  -8   2  366.56   28.80
   6  -8  -2  328.77   15.50
   6   8  -2  361.86   33.10
   6   8  -2  324.47   31.30
   5  -8  -2 1559.94   68.09
   5  -8  -2 1823.02   69.29
  -5  -8   2 1689.03   78.89
  -5  -8   2 1622.44   80.59
  -5   8   2 1680.53   67.59
  -5   8   2 1638.44   67.49
   5   8  -2 1629.04   79.99
   5   8  -2 1724.63   80.09
  -4  -8   2  538.25   36.40
   4  -8  -2  506.55   26.10
   4  -8  -2  562.64   26.80
   4   8  -2  501.85   34.30
  -4   8   2  541.65   25.50
   4   8  -2  533.45   34.70
  -3  -8   2 1564.04   76.29
   3  -8  -2 1668.33   70.19
   3  -8  -2 1629.54   70.79
  -3  -8   2 1642.44   76.29
   3   8  -2 1699.13   77.39
   3   8  -2 1548.84   75.49
  -3   8   2 1645.54   68.99
  -3   8   2 1672.43   70.79
   2  -8  -2    8.00    6.40
  -2  -8   2   17.70   10.50
  -2  -8   2   15.70   10.80
   2  -8  -2    2.10    7.00
  -2   8   2   19.10   10.30
   2   8  -2   26.80   10.40
  -2   8   2   11.40    6.90
   2   8  -2   -4.00    9.40
   1  -8  -2   69.89   11.30
  -1  -8   2   84.69   13.20
  -1  -8   2   65.69   12.90
   1  -8  -2   73.79   10.90
   1   8  -2   71.39   12.40
  -1   8   2   56.79   10.30
  -1   8   2   93.99   12.60
   1   8  -2   49.50   11.70
   0  -8  -2  329.67   21.50
   0  -8   2  253.27   21.30
   0  -8   2  242.98   20.90
   0   8  -2  291.07   21.00
   0   8  -2  297.07   22.20
   0   8   2  259.47   20.60
  -1  -8  -2    2.70    7.30
  -1  -8  -2   -2.10    9.50
   1  -8   2    9.30    7.40
   1  -8   2   22.40    8.20
  -1   8  -2    5.60    7.10
  -1   8  -2   11.30    6.90
   1   8   2    6.30    8.70
   1   8   2   10.10    8.20
   2  -8   2  838.22   41.50
   2  -8   2  937.01   41.70
  -2  -8  -2  835.62   44.30
  -2  -8  -2  908.01   47.10
  -2   8  -2  739.93   41.20
  -2   8  -2 1011.60   41.70
   2   8   2  869.01   44.60
   2   8   2  869.51   45.80
  -3  -8  -2 1034.30   52.19
   3  -8   2 1099.79   47.10
   3  -8   2 1039.00   48.00
  -3  -8  -2 1058.39   54.59
  -3   8  -2 1169.58   47.20
   3   8   2 1040.70   52.69
  -3   8  -2  990.50   47.50
  -4  -8  -2 3046.00  133.99
   4  -8   2 3124.49  126.89
   4  -8   2 3220.48  127.99
  -4  -8  -2 3204.58  135.89
   4   8   2 3213.68  135.79
   4   8   2 3140.79  135.59
  -4   8  -2 2824.62  126.89
  -4   8  -2 3292.17  126.89
  -5  -8  -2  739.23   42.70
   5  -8   2  675.53   31.70
   5  -8   2  658.73   30.30
  -5  -8  -2  614.44   38.90
   5   8   2  630.24   44.00
   5   8   2  659.03   41.00
  -5   8  -2  676.43   30.40
   6  -8   2  556.44   25.30
   6  -8   2  569.64   26.50
  -6  -8  -2  666.03   39.90
  -6  -8  -2  493.15   35.00
   6   8   2  481.05   33.80
  -6   8  -2  500.85   25.00
   6   8   2  577.44   38.60
  -6   8  -2  537.05   24.90
   7  -8   2   20.20    5.60
  -7  -8  -2   44.30   14.70
   7  -8   2   20.20    4.80
  -7  -8  -2   30.60   10.70
  -7   8  -2   18.20    4.00
  -7   8  -2   13.10    3.60
   7   8   2    3.50   14.50
   7   8   2   17.90   12.00
   8  -8   2   94.29   12.60
  -8  -8  -2   75.69   16.40
   8  -8   2  111.89    9.50
   8   8   2   78.19   20.00
   8   8   2   77.69   15.90
   9  -8   2    7.10    4.40
  -9  -8  -2    7.80   14.90
   9   8   2  -32.00   15.90
   9   8   2   -8.60   13.00
 -10  -8  -2    6.20   16.20
  10   8   2  -12.30   13.40
  10   8   2  -19.90   17.10
 -11  -8  -2   80.09   20.30
  11   8   2   39.50   19.30
  11   8   2   86.19   19.10
 -12  -8  -2  341.17   37.60
  12   8   2  243.78   38.40
  12   8   2  308.67   35.90
 -13  -8  -2  136.59   24.60
 -13  -8  -2  138.59   34.60
  13   8   2  119.69   22.20
  13   8   2   61.79   22.90
 -13  -9   2   58.19   21.20
 -13  -9   2   17.10   22.60
  13   9  -2   26.00   21.70
  13   9  -2   50.19   22.10
 -12  -9   2   53.99   25.60
  12   9  -2   68.39   23.10
 -11  -9   2  -29.10   19.20
  11   9  -2  -11.70   15.40
  11   9  -2  -29.00   19.40
 -10  -9   2  438.06   42.80
  10   9  -2  473.05   37.50
  10   9  -2  315.47   40.60
  -9  -9   2   51.99   19.90
   9   9  -2   41.20   20.70
   9   9  -2   96.89   17.90
  -8  -9   2  114.69   21.60
  -8  -9   2  107.89   23.20
   8   9  -2   80.39   20.80
   8   9  -2  157.48   21.30
  -7  -9   2   50.69   17.90
  -7  -9   2   61.59   14.40
   7   9  -2   75.39   15.10
   7   9  -2   86.39   19.30
  -6  -9   2  539.15   39.50
   6  -9  -2  505.15   25.50
  -6  -9   2  552.74   37.70
   6   9  -2  602.44   37.70
  -6   9   2  583.44   23.20
  -6   9   2  532.85   22.90
   6   9  -2  556.14   40.20
  -5  -9   2   27.40   14.40
   5  -9  -2   12.60    6.30
  -5  -9   2   -0.50    9.50
   5  -9  -2    8.80    3.80
   5   9  -2   11.40   11.30
  -5   9   2   19.30    4.10
  -5   9   2    8.60    3.60
   5   9  -2   30.80   15.30
  -4  -9   2    8.20    9.70
   4  -9  -2    7.20    5.10
   4  -9  -2    7.40    6.70
  -4  -9   2    4.50   11.90
   4   9  -2    9.00   11.50
  -4   9   2   12.70    5.20
   4   9  -2    5.80   11.50
   3  -9  -2  429.86   24.80
  -3  -9   2  392.26   30.00
  -3  -9   2  396.76   31.50
   3  -9  -2  455.25   25.40
  -3   9   2  408.26   23.40
   3   9  -2  382.66   29.90
   3   9  -2  450.35   34.60
  -3   9   2  439.16   25.00
  -2  -9   2  663.83   39.60
  -2  -9   2  670.53   39.30
   2  -9  -2  695.83   36.10
   2  -9  -2  722.13   35.90
  -2   9   2  755.42   36.80
  -2   9   2  672.63   35.50
   2   9  -2  655.03   54.79
   2   9  -2  623.94   38.10
  -1  -9   2    2.80    9.40
   1  -9  -2   -2.10    8.20
  -1  -9   2   -5.90    9.10
   1  -9  -2    6.20    7.40
   1   9  -2    8.40    9.90
   1   9  -2    6.30    9.20
  -1   9   2    4.80    8.70
  -1   9   2    4.40    7.20
   0  -9  -2  171.58   19.40
   0  -9   2  127.49   16.50
   0  -9  -2  116.79   16.10
   0  -9   2  144.49   17.90
   0   9  -2  115.59   17.50
   0   9   2  133.79   16.60
   0   9   2  184.28   18.10
   0   9  -2  140.09   16.90
  -1  -9  -2   10.70    8.30
   1  -9   2   18.80    8.00
   1  -9   2   20.80    8.20
  -1  -9  -2   17.00   10.80
   1   9   2   19.50   10.30
   1   9   2    2.60   11.50
  -1   9  -2   24.20    8.50
  -1   9  -2   23.80    8.40
   2  -9   2 1397.66   68.19
  -2  -9  -2 1609.64   72.19
  -2  -9  -2 1614.74   73.69
   2   9   2 1744.73   73.49
   2   9   2 1547.95   73.19
  -2   9  -2 1426.66   68.09
   3  -9   2  356.06   19.60
  -3  -9  -2  292.77   28.20
  -3  -9  -2  290.37   27.50
   3  -9   2  278.97   20.10
  -3   9  -2  348.27   19.20
   3   9   2  302.17   26.80
  -3   9  -2  229.98   23.40
   3   9   2  292.57   24.90
  -4  -9  -2  168.58   24.40
  -4  -9  -2  115.29   19.00
   4  -9   2  150.48   11.50
   4  -9   2  140.09   14.00
  -4   9  -2  158.48   13.90
  -4   9  -2  116.39   11.70
   4   9   2  115.69   17.80
   4   9   2  116.69   18.60
   5  -9   2  344.07   17.90
  -5  -9  -2  376.56   32.50
  -5  -9  -2  287.97   26.60
   5  -9   2  323.77   19.80
   5   9   2  314.97   30.70
  -5   9  -2  348.27   18.40
   5   9   2  300.87   26.90
   6  -9   2   70.39   10.60
  -6  -9  -2  105.29   20.40
   6  -9   2   76.99    8.00
  -6  -9  -2   50.19   18.50
   6   9   2   42.40   21.30
  -6   9  -2   57.09    7.80
   6   9   2   60.99   14.10
  -6   9  -2   93.79    9.10
  -7  -9  -2  206.08   27.80
   7  -9   2  184.88   13.30
   7  -9   2  165.78   11.60
  -7  -9  -2  153.98   21.40
  -7   9  -2  144.49   10.50
   7   9   2  136.99   22.10
  -7   9  -2  195.98   11.20
   7   9   2  120.59   22.80
   8   9   2    5.60   16.60
   8   9   2    0.40   12.60
  -9  -9  -2  209.98   27.90
   9  -9   2  178.48   11.70
   9  -9   2  193.68   10.10
   9   9   2  146.79   21.30
   9   9   2  218.08   33.50
 -10  -9  -2  -12.20   16.70
  10   9   2  -33.90   19.80
 -11  -9  -2  263.77   35.60
  11   9   2  221.58   32.50
  11   9   2  281.57   37.30
 -12  -9  -2   37.90   21.10
 -12  -9  -2   21.20   17.20
  12   9   2   34.40   19.60
  12   9   2    9.80   18.10
 -12 -10   2   18.90   18.20
  12  10  -2   38.80   21.50
  12  10  -2   62.89   21.70
 -11 -10   2   -3.40   21.90
  11  10  -2  -35.50   17.00
  11  10  -2  -18.10   19.30
 -10 -10   2   -4.50   21.20
  10  10  -2   11.90   18.60
  10  10  -2  -35.40   24.20
  -9 -10   2   47.30   20.80
   9  10  -2   29.20   20.10
   9  10  -2   82.49   22.50
  -8 -10   2   11.10   19.00
   8  10  -2    2.90   17.00
   8  10  -2    6.90   15.40
   7 -10  -2  107.49    7.70
   7 -10  -2  117.39    7.90
  -7 -10   2   87.69   20.00
  -7 -10   2  125.99   19.40
   7  10  -2  140.29   23.80
   7  10  -2  184.48   25.90
  -6 -10   2    3.00   12.90
   6 -10  -2    7.90    4.00
  -6 -10   2   39.00   15.60
   6 -10  -2   15.40    6.20
   6  10  -2   16.10   12.30
  -6  10   2   14.20    3.50
   6  10  -2   14.70   15.00
  -6  10   2    6.20    3.70
  -5 -10   2  764.52   47.10
   5 -10  -2  715.83   34.50
   5 -10  -2  679.03   32.80
  -5 -10   2  757.72   44.50
  -5  10   2  677.83   32.00
   5  10  -2  697.83   44.90
   5  10  -2  732.43   45.10
  -5  10   2  692.83   32.20
  -4 -10   2   31.10   14.50
   4 -10  -2    9.50    5.90
  -4 -10   2    4.20   10.20
   4 -10  -2   13.70    7.70
  -4  10   2   11.40    6.20
  -4  10   2   17.10    5.50
   4  10  -2   14.10   11.60
   4  10  -2   19.70   12.70
   3 -10  -2   43.90   10.00
  -3 -10   2   32.00   12.00
   3 -10  -2   28.00    8.60
  -3 -10   2   46.50   14.70
   3  10  -2   39.20   12.70
   3  10  -2   32.90   13.10
  -3  10   2   33.00   10.20
  -2 -10   2  366.76   29.20
   2 -10  -2  365.66   24.70
   2 -10  -2  326.47   23.30
  -2 -10   2  366.56   27.90
  -2  10   2  322.27   23.80
   2  10  -2  354.96   28.60
  -2  10   2  383.76   24.90
   2  10  -2  332.07   27.50
   1 -10  -2  249.48   21.90
   1 -10  -2  217.08   19.00
  -1 -10   2  181.48   21.90
  -1 -10   2  245.78   23.30
  -1  10   2  226.28   20.00
  -1  10   2  210.68   19.90
   1  10  -2  217.48   23.20
   1  10  -2  190.58   21.20
   0 -10  -2  495.05   30.60
   0 -10   2  456.45   32.00
   0 -10   2  486.45   31.70
   0 -10  -2  616.64   34.50
   0  10   2  475.35   30.80
   0  10   2  599.64   33.00
   0  10  -2  502.85   31.20
   0  10  -2  555.34   33.60
   1 -10   2   -2.30    7.90
  -1 -10  -2  -12.90    9.50
  -1 -10  -2   -1.00    7.70
   1  10   2    0.60    9.50
  -1  10  -2  -12.20    7.80
   1  10   2   -2.50    7.70
  -1  10  -2   -3.50    7.30
   2 -10   2  224.38   18.10
  -2 -10  -2  193.08   23.20
   2 -10   2  163.08   17.70
  -2 -10  -2  168.18   19.70
  -2  10  -2  180.08   17.70
   2  10   2  225.78   22.90
   2  10   2  172.78   20.10
  -3 -10  -2  -12.10   11.60
  -3 -10  -2    5.50    9.90
   3 -10   2    8.30    5.60
   3 -10   2   -3.10    7.00
   3  10   2   -9.60    8.50
  -3  10  -2    4.40    8.70
   3  10   2    1.10   11.00
  -3  10  -2    2.50    6.00
   4 -10   2  455.65   28.60
  -4 -10  -2  512.75   34.60
   4 -10   2  589.24   27.50
  -4 -10  -2  518.05   38.50
   4  10   2  519.45   34.80
   4  10   2  530.05   38.00
  -4  10  -2  630.24   28.00
  -4  10  -2  477.55   28.20
  -5 -10  -2  131.29   20.10
   5 -10   2  150.28   11.10
  -5 -10  -2  128.59   22.30
   5 -10   2  108.49   13.60
   5  10   2  113.29   18.40
   5  10   2  100.79   19.40
  -5  10  -2  164.98   12.50
  -6 -10  -2  267.17   30.70
   6 -10   2  247.28   14.30
   6 -10   2  202.68   16.70
  -6 -10  -2  178.08   23.40
   6  10   2  192.88   24.70
  -6  10  -2  220.48   14.30
   6  10   2  182.48   26.60
  -6  10  -2  264.87   14.90
  -7 -10  -2  161.48   24.70
   7 -10   2  117.29   12.90
   7 -10   2  153.48   10.80
  -7 -10  -2  140.99   24.60
  -7  10  -2  153.98   10.60
   7  10   2  152.78   26.60
   7  10   2  106.99   19.70
   8 -10   2   -3.80    5.40
   8 -10   2    4.40    7.20
   8  10   2  -31.00   17.10
   8  10   2   -7.20   25.30
  -8  10  -2    6.80    3.10
  -8  10  -2    6.50    2.80
   9 -10   2    5.30    5.30
   9 -10   2    4.80    3.30
   9  10   2    6.40   15.20
   9  10   2  -23.10   16.80
 -10 -10  -2  -11.40   19.30
  10  10   2  -15.50   15.70
  10  10   2  -32.20   18.70
 -11 -10  -2    1.50   21.30
  11  10   2   -8.50   19.40
  11  10   2   13.30   17.70
 -12 -10  -2   17.60   23.90
 -12 -10  -2   27.40   22.10
  12  10   2   11.70   19.70
  12  10   2   33.20   21.20
 -12 -11   2   38.90   23.10
  12  11  -2   47.80   22.60
  12  11  -2   42.70   21.40
 -11 -11   2  -29.20   23.50
  11  11  -2  -31.10   18.50
 -10 -11   2  155.18   31.40
  10  11  -2  134.59   22.00
  10  11  -2  143.59   27.90
  -9 -11   2   -6.00   18.10
   9  11  -2  -11.10   14.50
   9  11  -2   22.80   20.40
  -8 -11   2   19.60   19.00
   8  11  -2   -5.50   15.40
   8  11  -2   17.80   18.90
  -7 -11   2   29.10   15.40
   7 -11  -2   14.50    5.70
  -7 -11   2   37.90   18.20
   7  11  -2   24.00   17.10
  -6 -11   2   52.89   17.90
   6 -11  -2   25.10    4.80
  -6 -11   2   22.40   13.10
   6 -11  -2   16.00    7.30
  -6  11   2   22.40    4.60
   6  11  -2   31.00   17.10
   6  11  -2   14.30   14.70
  -6  11   2   17.10    5.10
   5 -11  -2    2.00    4.80
   5 -11  -2   -3.30    7.70
  -5 -11   2   27.30   15.60
  -5  11   2    4.10    4.90
   5  11  -2    4.00   13.40
   5  11  -2   12.60   12.80
  -4 -11   2   75.79   16.40
   4 -11  -2   46.40   10.50
  -4 -11   2   52.69   14.30
   4 -11  -2   62.69    9.40
  -4  11   2   48.90    8.50
  -4  11   2   48.90    9.40
   4  11  -2   61.89   16.50
   4  11  -2   70.69   16.10
  -3 -11   2  579.64   38.50
  -3 -11   2  553.14   37.20
   3 -11  -2  552.74   31.60
   3 -11  -2  529.65   32.00
   3  11  -2  591.44   38.70
   3  11  -2  497.85   36.10
  -3  11   2  493.65   32.00
  -3  11   2  601.34   32.70
   2 -11  -2  582.04   33.20
  -2 -11   2  588.54   53.59
   2 -11  -2  582.84   34.40
  -2 -11   2  576.64   38.00
  -2  11   2  618.64   34.70
   2  11  -2  644.04   39.90
  -2  11   2  539.95   32.40
   2  11  -2  547.55   35.80
   1 -11  -2   -0.10   10.00
  -1 -11   2  -16.70    9.30
  -1 -11   2   13.70   10.80
   1 -11  -2   -6.80    7.20
   1  11  -2   -6.60   10.30
  -1  11   2    6.10    8.90
   1  11  -2   -1.50    9.50
  -1  11   2    2.60    8.70
   0 -11   2  136.49   17.70
   0 -11  -2  105.29   16.10
   0 -11   2  130.89   19.50
   0 -11  -2  148.39   20.80
   0  11  -2  117.39   17.20
   0  11   2  133.29   17.60
   0  11   2  118.49   18.20
   0  11  -2  116.09   16.10
   1 -11   2  108.89   16.90
  -1 -11  -2  150.18   22.40
  -1 -11  -2  102.49   15.30
   1 -11   2  123.19   18.40
   1  11   2  142.49   18.30
   1  11   2  119.79   17.00
  -1  11  -2  111.39   18.00
  -1  11  -2  105.49   16.60
   2 -11   2 1059.29   50.29
  -2 -11  -2 1000.10   54.49
   2  11   2  845.62   50.99
  -2  11  -2  905.91   47.90
  -2  11  -2 1134.09   50.29
   2  11   2 1026.90   53.49
  -3 -11  -2   26.70   11.60
   3 -11   2   18.60    9.70
  -3 -11  -2   26.80   16.40
   3 -11   2   44.50    8.20
   3  11   2   29.20   13.70
   3  11   2   24.90   11.60
  -3  11  -2   34.00    8.60
  -3  11  -2   15.70    9.30
  -4 -11  -2   82.79   15.30
   4 -11   2   69.69   11.60
  -4 -11  -2   65.39   18.90
  -4  11  -2  119.79   12.70
   4  11   2   97.69   18.50
   4  11   2   82.59   16.40
  -4  11  -2   96.89   14.20
   5 -11   2  127.19   15.30
  -5 -11  -2  103.29   23.40
  -5 -11  -2  137.19   21.40
   5 -11   2  169.08   12.40
  -5  11  -2  186.28   13.90
   5  11   2   99.99   21.30
   5  11   2   96.89   23.60
  -5  11  -2  159.08   13.00
   6 -11   2   12.80    7.90
   6 -11   2    4.40    4.20
  -6 -11  -2  -28.90   16.10
  -6 -11  -2   -5.40   12.50
  -6  11  -2    1.10    6.20
   6  11   2   12.90   13.50
  -6  11  -2   -4.20    5.70
  -7 -11  -2   32.10   15.80
   7 -11   2   52.29    8.10
   7 -11   2   47.10    9.20
  -7 -11  -2   15.60   21.10
   7  11   2   28.10   16.80
   7  11   2   -2.70   17.80
  -7  11  -2   59.99    8.70
  -8 -11  -2   50.19   22.60
   8 -11   2   50.89    9.20
   8 -11   2   42.50   14.00
  -8  11  -2   62.29    6.40
   8  11   2   34.30   16.00
   9 -11   2   79.09    7.30
   9 -11   2  111.29   10.90
   9  11   2   59.89   18.10
   9  11   2   67.09   26.00
 -10 -11  -2  -22.30   21.30
  10  11   2   13.40   17.00
  10  11   2  -13.30   18.30
 -11 -11  -2  298.47   44.90
  11  11   2  274.07   35.50
  11  11   2  269.87   35.30
 -12 -11  -2   -4.10   24.90
  12  11   2   27.30   21.90
  12  11   2   -8.90   20.90
  12  12  -2    7.40   21.20
  12  12  -2   30.10   21.40
 -11 -12   2  -45.60   19.20
 -11 -12   2   -1.60   27.10
  11  12  -2   -3.50   20.40
  11  12  -2  -16.30   19.00
 -10 -12   2   -2.60   24.00
  10  12  -2  -34.80   16.80
  10  12  -2    8.00   19.30
  -9 -12   2   32.90   22.60
   9  12  -2   21.90   16.90
  -8 -12   2  221.98   34.60
  -8 -12   2  122.89   25.40
   8  12  -2  171.58   28.20
   8  12  -2  139.89   24.20
  -7 -12   2  255.87   33.70
  -7 -12   2  163.98   23.30
   7  12  -2  199.78   29.70
   7  12  -2  199.38   27.10
  -7  12   2  167.58   10.10
  -7  12   2  155.18    9.20
   6 -12  -2  120.29   10.80
  -6 -12   2  164.08   22.90
   6 -12  -2  130.19   15.60
  -6 -12   2  228.38   32.10
  -6  12   2  129.19   10.70
   6  12  -2  179.28   26.30
   6  12  -2  148.19   22.90
  -6  12   2  141.29   12.00
  -5 -12   2   66.79   18.40
  -5 -12   2   15.00   13.50
   5 -12  -2   30.10    9.70
   5 -12  -2    6.70    6.10
  -5  12   2   18.80    7.40
   5  12  -2   11.20   14.60
   5  12  -2   47.90   17.40
  -4 -12   2   38.50   14.60
   4 -12  -2    3.20    9.10
  -4 -12   2   16.80   14.80
   4 -12  -2   12.10    6.90
  -4  12   2    8.00    8.30
   4  12  -2   11.60   13.00
  -4  12   2   -2.10    7.40
   4  12  -2    5.30   13.30
  -3 -12   2   13.90   14.00
   3 -12  -2   -8.90    6.40
  -3 -12   2  -16.80   11.00
   3 -12  -2   -0.60    9.60
   3  12  -2   11.20   11.40
  -3  12   2   -8.30    8.60
  -3  12   2  -14.20    7.60
   2 -12  -2  433.06   30.60
  -2 -12   2  443.66   34.10
   2 -12  -2  459.55   28.80
  -2 -12   2  451.35   34.00
   2  12  -2  473.65   35.90
   2  12  -2  388.86   32.40
  -2  12   2  488.95   30.90
  -2  12   2  416.76   28.40
   1 -12  -2  360.76   26.20
   1 -12  -2  403.36   29.30
  -1 -12   2  402.26   30.90
  -1 -12   2  362.86   30.10
   1  12  -2  381.26   28.90
   1  12  -2  412.36   32.00
  -1  12   2  360.96   26.90
  -1  12   2  391.76   28.10
   0 -12   2  239.58   24.20
   0 -12   2  235.98   24.70
   0 -12  -2  290.27   26.50
   0 -12  -2  246.88   22.20
   0  12  -2  233.48   22.90
   0  12   2  274.67   23.60
   0  12  -2  258.07   25.40
   0  12   2  217.98   22.50
  -1 -12  -2  577.24   37.80
  -1 -12  -2  515.05   33.30
   1 -12   2  507.45   33.60
   1 -12   2  502.55   33.60
   1  12   2  506.05   34.00
   1  12   2  562.74   35.50
  -1  12  -2  540.65   35.10
  -1  12  -2  504.05   32.10
   2 -12   2  292.77   25.60
  -2 -12  -2  340.87   31.80
  -2 -12  -2  314.97   26.00
   2 -12   2  296.27   24.10
   2  12   2  337.77   29.40
  -2  12  -2  311.27   24.20
  -2  12  -2  336.97   25.80
   3 -12   2    4.00    8.80
  -3 -12  -2    6.60   14.60
   3 -12   2   -6.10    6.60
  -3 -12  -2    5.40   11.10
  -3  12  -2    8.10    8.20
   3  12   2  -10.60   11.20
  -3  12  -2   10.00    8.50
   3  12   2   24.60   13.90
  -4 -12  -2   -0.10   11.20
   4 -12   2   15.10    6.40
   4 -12   2   -0.80    8.60
  -4 -12  -2    7.90   15.10
  -4  12  -2   12.60    7.00
  -4  12  -2    0.40   13.20
   4  12   2   -3.90   13.20
   4  12   2   -2.30   11.80
  -5 -12  -2   84.19   17.10
  -5 -12  -2  112.19   24.50
   5 -12   2  127.49   17.20
   5 -12   2  151.88   12.20
   5  12   2  114.49   23.30
  -5  12  -2  144.19   14.90
   5  12   2  122.09   19.00
  -5  12  -2  154.68   14.60
   6 -12   2   71.59    9.80
   6 -12   2   67.69   11.90
  -6 -12  -2   38.40   16.10
  -6 -12  -2   23.20   20.70
  -6  12  -2   84.69   12.00
   6  12   2   34.10   20.40
   6  12   2   73.59   15.90
   7 -12   2  107.09   10.10
  -7 -12  -2   41.50   25.00
  -7 -12  -2   81.59   17.00
   7 -12   2   98.69   15.60
  -7  12  -2  141.19   12.10
   7  12   2   60.59   18.00
  -7  12  -2  120.79   11.90
  -8 -12  -2   40.40   15.30
   8 -12   2   28.30    8.70
  -8 -12  -2  -20.90   23.50
   8  12   2   30.10   15.80
  -8  12  -2   35.90    5.50
  -8  12  -2   34.90    5.00
   9 -12   2    3.40    4.20
   9  12   2  -45.90   19.90
   9  12   2   44.90   18.30
 -10 -12  -2    7.70   24.50
  10  12   2   33.00   18.30
  10  12   2  -17.20   20.00
 -11 -12  -2   39.20   30.90
 -11 -12  -2  -13.10   25.80
  11  12   2  -23.40   22.00
  11  12   2   25.10   20.40
 -11 -13   2  158.18   37.10
  11  13  -2  120.29   27.00
  11  13  -2  116.99   23.20
 -10 -13   2  -20.50   20.40
 -10 -13   2  -12.40   26.50
  10  13  -2   24.00   20.50
  10  13  -2  -29.50   18.50
  -9 -13   2  186.68   32.70
   9  13  -2  138.19   24.50
   9  13  -2  272.77   37.70
   8 -13  -2  156.98   10.60
  -8 -13   2  180.98   28.50
   8 -13  -2  137.19    9.80
   8  13  -2  182.08   28.90
   8  13  -2  136.19   23.60
  -7 -13   2   55.09   17.70
  -7 -13   2  114.29   22.60
   7 -13  -2   62.19    8.70
  -7  13   2   86.49    9.00
   7  13  -2  123.49   23.30
   7  13  -2   68.49   18.50
  -7  13   2   63.99    7.60
   6 -13  -2    8.80    8.90
  -6 -13   2   58.79   18.50
  -6 -13   2   -2.30   14.00
  -6  13   2   -2.60    4.80
  -6  13   2   -8.00    6.00
   6  13  -2   21.70   16.50
   6  13  -2   -0.90   14.70
  -5 -13   2   33.50   16.20
   5 -13  -2   13.90    6.80
  -5 -13   2   51.79   18.40
   5 -13  -2   39.40   11.00
  -5  13   2   25.60    9.10
  -5  13   2   38.80    7.60
   5  13  -2   37.80   16.00
   5  13  -2   23.60   15.10
  -4 -13   2  -11.30   14.00
   4 -13  -2   -6.30    7.90
  -4 -13   2    0.60   13.90
   4 -13  -2   -6.80    8.80
   4  13  -2   21.40   14.50
   4  13  -2   -3.90   14.10
  -4  13   2    7.30    8.50
   3 -13  -2   13.30   11.20
  -3 -13   2   31.30   16.10
  -3 -13   2    6.20   13.20
   3 -13  -2   -7.90    7.40
   3  13  -2   27.20   14.60
  -3  13   2   11.00   12.30
  -3  13   2    8.70    8.50
   3  13  -2  -13.20   12.70
   2 -13  -2    1.50    8.60
  -2 -13   2   13.00   13.60
   2 -13  -2    9.10   11.50
  -2 -13   2  -12.70   10.40
  -2  13   2   15.50    8.50
   2  13  -2   16.60   13.10
   2  13  -2   -3.80   11.80
   1 -13  -2  351.46   29.60
  -1 -13   2  372.26   31.50
  -1 -13   2  339.87   29.70
   1 -13  -2  330.67   25.50
   1  13  -2  337.77   29.00
   1  13  -2  341.37   29.60
  -1  13   2  351.36   28.50
  -1  13   2  336.17   26.40
   0 -13  -2  659.63   38.50
   0 -13   2  639.14   40.70
   0 -13   2  662.53   40.80
   0 -13  -2  636.44   41.30
   0  13   2  658.83   39.60
   0  13   2  645.94   39.00
   0  13  -2  683.83   42.10
   0  13  -2  617.14   38.60
  -1 -13  -2  254.47   25.10
  -1 -13  -2  287.67   29.50
   1 -13   2  232.98   24.40
   1 -13   2  283.97   26.80
   1  13   2  261.67   24.60
  -1  13  -2  262.97   23.60
   1  13   2  308.47   27.20
  -1  13  -2  286.27   27.10
   2 -13   2    9.30   11.10
   2 -13   2  -13.40    8.00
  -2 -13  -2   -7.90   13.80
  -2 -13  -2   -9.60    9.70
  -2  13  -2  -18.00    9.70
  -2  13  -2  -13.20    8.10
   2  13   2  -11.70    9.50
   2  13   2    8.70   12.20
   3 -13   2    7.80   10.50
  -3 -13  -2   -5.30   14.90
  -3 -13  -2    1.10   10.60
   3 -13   2  -13.10    7.20
  -3  13  -2   -1.80    7.60
  -3  13  -2   -5.90   10.60
   3  13   2  -11.40   11.00
   3  13   2   -4.70   12.90
  -4 -13  -2   76.69   20.50
   4 -13   2   66.59   13.60
  -4 -13  -2   52.49   16.70
   4 -13   2   67.69    9.70
   4  13   2   67.19   16.30
   4  13   2   53.39   18.60
  -4  13  -2   61.09   13.80
  -4  13  -2   68.59   13.50
  -5 -13  -2  236.98   35.60
   5 -13   2  298.37   18.90
  -5 -13  -2  279.27   29.80
   5 -13   2  251.47   23.40
  -5  13  -2  275.77   22.30
   5  13   2  288.77   35.00
   5  13   2  263.67   30.20
  -6 -13  -2  -38.90   18.40
  -6 -13  -2  -10.10   13.50
   6 -13   2  -10.30    9.30
   6 -13   2    1.40    5.60
   6  13   2    9.70   15.20
  -6  13  -2   -6.00    8.70
   7 -13   2    0.40    9.30
   7 -13   2   -0.70    5.00
  -7 -13  -2    9.10   13.50
   7  13   2  -15.70   19.40
   7  13   2    2.60   15.40
  -7  13  -2   -2.80    5.60
  -7  13  -2    5.60    7.10
   8 -13   2  204.48   18.40
  -8 -13  -2  157.88   21.90
   8  13   2  139.89   20.70
  -8  13  -2  176.38   12.00
  -8  13  -2  193.08   12.70
   8  13   2   71.49   43.20
   9 -13   2   14.10    7.80
  -9 -13  -2    7.60   16.70
   9  13   2   20.90   18.90
   9  13   2  -32.10   19.90
 -10 -13  -2  114.29   32.10
 -10 -13  -2  133.99   22.20
  10  13   2   66.39   26.40
  10  13   2  115.39   22.60
 -11 -13  -2   45.30   28.70
  11  13   2    6.70   23.10
 -10 -14   2  -30.20   20.00
 -10 -14   2   12.80   27.10
  10  14  -2   26.10   20.50
  -9 -14   2   34.80   26.20
  -9 -14   2   -0.30   17.80
   9  14  -2    9.80   18.10
   9  14  -2   63.79   22.10
   8 -14  -2  192.28   13.40
  -8 -14   2  139.29   23.00
   8 -14  -2  157.88   12.00
  -8 -14   2  286.87   41.80
   8  14  -2  303.17   46.10
   8  14  -2  186.28   25.30
  -7 -14   2   60.99   19.70
  -7 -14   2  126.69   26.30
   7 -14  -2   62.99    8.00
   7  14  -2  135.79   24.70
  -7  14   2   67.49    9.00
  -7  14   2   77.49   11.00
   7  14  -2   60.09   19.70
   6 -14  -2  436.86   25.40
   6 -14  -2  522.65   30.50
  -6 -14   2  507.45   40.30
   6  14  -2  560.14   44.80
  -6  14   2  454.95   26.30
   6  14  -2  485.35   39.10
  -6  14   2  442.16   29.50
  -5 -14   2   -2.70   14.90
  -5 -14   2   40.80   19.70
   5 -14  -2  -11.90    6.50
   5 -14  -2   -4.00   10.30
   5  14  -2   30.00   18.00
  -5  14   2    2.40    7.50
   5  14  -2   -6.70   13.90
   4 -14  -2   69.59   12.60
   4 -14  -2   57.39   14.50
  -4 -14   2  113.49   22.50
  -4 -14   2   91.69   18.70
   4  14  -2   78.29   18.90
  -4  14   2   71.29   13.80
  -4  14   2   79.39   15.00
   4  14  -2   93.39   19.40
  -3 -14   2    6.40   15.20
   3 -14  -2   -6.30    8.20
   3 -14  -2    1.90   11.60
   3  14  -2    2.10   13.50
  -3  14   2   -2.00    8.40
   3  14  -2  -27.90   11.70
  -3  14   2    3.90   10.80
  -2 -14   2  103.89   20.30
  -2 -14   2   94.29   18.70
   2 -14  -2   57.49   15.00
   2 -14  -2   66.49   12.90
   2  14  -2   73.69   16.60
   2  14  -2   42.50   14.80
  -2  14   2   68.39   13.30
  -2  14   2   64.59   14.00
  -1 -14   2   79.89   17.90
  -1 -14   2   77.69   18.10
   1 -14  -2   99.79   16.00
   1 -14  -2  102.89   18.30
  -1  14   2  106.99   16.30
  -1  14   2  118.19   16.90
   1  14  -2  108.29   18.10
   1  14  -2  122.59   19.40
   0 -14  -2   46.10   11.20
   0 -14   2   35.90   14.60
   0 -14  -2   44.30   14.80
   0 -14   2   39.20   15.10
   0  14   2   36.00   11.80
   0  14  -2   29.70   12.10
   0  14   2   48.30   13.80
   0  14  -2   61.29   14.00
  -1 -14  -2  429.56   36.30
   1 -14   2  445.76   34.00
   1 -14   2  437.26   32.90
  -1 -14  -2  435.96   32.00
  -1  14  -2  451.85   33.40
  -1  14  -2  409.86   30.80
   1  14   2  407.36   31.70
   1  14   2  507.05   35.00
   2 -14   2   20.30   13.20
   2 -14   2    6.80   10.80
  -2 -14  -2   36.70   13.10
  -2 -14  -2   44.40   18.50
  -2  14  -2   17.10   10.70
  -2  14  -2   17.60    9.80
   2  14   2   28.20   12.70
   2  14   2   37.20   15.00
  -3 -14  -2   94.99   20.70
   3 -14   2   85.39   16.50
   3 -14   2  104.69   16.30
   3  14   2   95.19   20.00
  -3  14  -2  105.69   15.80
   3  14   2   91.19   19.10
  -3  14  -2  108.69   15.60
  -4 -14  -2    2.00   17.60
   4 -14   2   -2.80    7.00
   4 -14   2  -13.30   10.00
  -4 -14  -2   -1.70   11.80
   4  14   2   -5.70   12.80
   4  14   2    8.50   16.90
  -4  14  -2   -8.70    8.20
  -4  14  -2    7.60    9.50
   5 -14   2  179.98   15.10
   5 -14   2  204.78   22.80
  -5 -14  -2  116.99   20.00
  -5 -14  -2  148.49   27.40
   5  14   2  163.78   27.60
  -5  14  -2  153.38   21.00
  -5  14  -2  152.78   17.60
   5  14   2  110.49   21.60
  -6 -14  -2   82.89   17.80
   6 -14   2   60.59   13.20
  -6 -14  -2   -4.70   21.50
   6 -14   2   45.00    7.40
  -6  14  -2   51.09   10.40
   6  14   2   46.20   17.50
   6  14   2   32.80   20.60
   7 -14   2  108.09   11.50
   7 -14   2  104.19   14.60
  -7 -14  -2   49.10   18.30
  -7 -14  -2   19.50   27.20
  -7  14  -2   95.59   11.90
  -7  14  -2  100.49   14.80
   7  14   2   94.49   26.60
   7  14   2   95.39   21.00
   8 -14   2   43.80    9.50
   8 -14   2   56.99   12.00
  -8 -14  -2   60.59   17.80
  -8 -14  -2  -20.30   26.40
  -8  14  -2   69.49    9.80
   8  14   2   14.00   19.90
  -8  14  -2   54.39    8.00
   8  14   2  100.29   21.10
  -9 -14  -2  120.79   24.70
   9 -14   2  145.69   10.90
   9 -14   2  165.58   16.20
   9  14   2  166.28   25.30
   9  14   2  101.29   27.20
 -10 -14  -2   56.39   36.60
  10  14   2   87.19   22.70
  10  14   2   38.40   23.70
 -10 -15   2  -29.10   28.50
  10  15  -2   11.50   21.20
  10  15  -2   82.09   23.50
  -9 -15   2  181.48   52.29
  -9 -15   2   52.09   22.20
   9  15  -2  113.79   22.90
  -8 -15   2  357.86   45.80
  -8 -15   2  229.78   34.60
   8 -15  -2  234.88   16.80
   8 -15  -2  281.87   17.60
   8  15  -2  336.07   36.20
   7 -15  -2  150.78   13.40
  -7 -15   2  144.09   23.90
  -7 -15   2  224.68   35.30
   7  15  -2  258.37   40.00
   7  15  -2  154.08   24.20
  -7  15   2  161.18   12.90
   6 -15  -2   21.10    7.40
  -6 -15   2   57.79   21.00
  -6 -15   2   12.60   16.30
   6 -15  -2   25.80   11.60
   6  15  -2   65.49   20.10
  -6  15   2   19.80    9.20
   6  15  -2   48.90   17.30
  -5 -15   2   28.40   18.50
  -5 -15   2  -16.70   14.70
   5 -15  -2   -7.80   11.90
   5 -15  -2   -6.30    7.70
  -5  15   2   -3.90    9.40
   5  15  -2   21.40   18.30
   5  15  -2    8.70   16.40
  -5  15   2  -12.00   10.10
   4 -15  -2   34.90   14.70
  -4 -15   2   48.70   18.50
  -4 -15   2   75.39   20.70
   4 -15  -2   33.50   11.20
   4  15  -2   50.59   16.40
  -4  15   2   41.50   11.70
  -4  15   2   49.20   13.10
   4  15  -2   40.70   17.80
   3 -15  -2  325.37   26.10
   3 -15  -2  293.57   28.60
  -3 -15   2  335.07   31.90
  -3 -15   2  335.97   36.50
  -3  15   2  282.97   26.30
  -3  15   2  312.47   25.40
   3  15  -2  261.57   29.00
   3  15  -2  301.47   31.60
   2 -15  -2   91.89   17.80
  -2 -15   2   90.19   20.40
  -2 -15   2   91.89   17.90
   2 -15  -2   75.19   13.80
  -2  15   2   71.39   14.80
  -2  15   2   59.69   13.80
   2  15  -2   79.99   17.80
  -1 -15   2  747.73   46.20
   1 -15  -2  734.73   43.10
  -1 -15   2  817.92   48.80
   1 -15  -2  762.52   46.90
  -1  15   2  756.82   43.70
   1  15  -2  699.03   45.60
  -1  15   2  685.73   43.10
   0 -15  -2  954.00   52.39
   0 -15   2  950.40   54.49
   0 -15   2  996.80   55.99
   0 -15  -2 1006.80   56.59
   0  15  -2 1063.39   63.79
   0  15  -2  927.41   53.29
   0  15   2  981.50   54.39
   0  15   2  953.90   53.19
  -1 -15  -2  201.68   29.50
  -1 -15  -2  205.68   22.70
   1 -15   2  173.28   23.00
   1 -15   2  231.88   27.60
  -1  15  -2  212.88   25.10
  -1  15  -2  171.58   24.70
   1  15   2  223.38   27.70
   2 -15   2  361.86   30.40
  -2 -15  -2  293.47   35.10
  -2 -15  -2  282.27   29.30
   2 -15   2  245.48   26.00
  -2  15  -2  288.67   25.80
  -2  15  -2  317.17   28.10
   2  15   2  315.57   31.90
   3 -15   2   91.69   14.40
   3 -15   2   97.69   16.70
  -3 -15  -2  103.19   22.30
  -3 -15  -2  120.69   19.30
   3  15   2  113.79   22.30
   3  15   2  112.19   21.70
  -3  15  -2   98.49   15.80
  -3  15  -2  133.19   19.20
   4 -15   2  248.48   25.60
  -4 -15  -2  264.07   36.70
  -4 -15  -2  209.88   29.20
   4 -15   2  219.08   20.10
  -4  15  -2  229.28   22.40
  -4  15  -2  217.98   22.50
   4  15   2  208.38   29.60
   4  15   2  243.28   34.40
   5 -15   2  213.58   24.20
   5 -15   2  182.78   16.50
  -5 -15  -2  181.08   25.00
  -5 -15  -2  195.68   29.70
   5  15   2  154.88   26.60
  -5  15  -2  178.48   20.00
   5  15   2  141.19   22.70
  -5  15  -2  166.98   24.90
  -6 -15  -2   81.49   26.50
  -6 -15  -2  116.19   20.50
   6 -15   2  110.99   13.60
   6 -15   2  152.88   22.10
  -6  15  -2  101.99   14.50
   6  15   2   93.19   23.00
   6  15   2  109.19   21.60
  -6  15  -2  133.79   17.80
  -7 -15  -2  178.48   23.60
   7 -15   2  216.68   23.80
   7 -15   2  181.38   14.80
  -7 -15  -2   89.99   32.20
   7  15   2  160.38   37.80
  -7  15  -2  200.68   15.60
  -7  15  -2  153.38   17.60
   7  15   2  127.39   22.20
   8 -15   2  429.56   28.20
   8 -15   2  372.36   23.10
  -8 -15  -2  424.86   38.50
  -8  15  -2  378.16   20.70
   8  15   2  422.66   46.30
   8  15   2  401.56   39.30
  -8  15  -2  404.16   23.20
   9 -15   2   39.40    6.80
   9 -15   2   43.20   10.30
  -9 -15  -2   24.60   20.50
   9  15   2   14.30   21.90
   9  15   2   74.99   23.40
  -9 -16   2  -31.20   26.60
  -9 -16   2  -66.09   31.10
   9  16  -2  -49.99   21.90
  -8 -16   2   27.70   23.90
  -8 -16   2   99.79   28.20
   8 -16  -2   99.79   14.70
   8 -16  -2   67.79   11.40
  -8  16   2   73.49    7.40
   8  16  -2   40.90   20.00
  -8  16   2   61.49    9.10
  -7 -16   2   40.10   28.80
  -7 -16   2  -23.60   18.00
   7 -16  -2  -10.60    6.50
  -7  16   2  -19.30    8.20
  -7  16   2    8.90    6.20
   7  16  -2  -16.70   16.80
   7  16  -2   29.30   21.00
  -6 -16   2  602.04   57.79
   6 -16  -2  603.74   37.30
   6 -16  -2  543.15   31.80
  -6 -16   2  582.04   45.50
   6  16  -2  593.54   46.40
  -6  16   2  572.94   33.20
   6  16  -2  686.33   51.09
   5 -16  -2  -11.90   12.20
   5 -16  -2    3.00    8.90
  -5 -16   2   34.90   20.50
  -5 -16   2  -19.10   15.70
   5  16  -2   24.70   18.60
  -5  16   2  -12.10   11.10
   5  16  -2   12.40   16.30
   4 -16  -2  246.78   21.60
   4 -16  -2  206.38   27.40
  -4 -16   2  315.07   35.70
  -4 -16   2  221.48   29.90
  -4  16   2  221.28   23.10
   4  16  -2  309.07   35.60
  -4  16   2  204.98   24.30
   4  16  -2  196.78   28.80
   3 -16  -2   73.39   14.30
   3 -16  -2   51.49   17.20
  -3 -16   2   77.19   18.50
  -3 -16   2  111.39   23.20
  -3  16   2   84.99   15.30
   3  16  -2   86.89   20.60
  -3  16   2   91.29   14.60
   2 -16  -2  390.66   30.40
  -2 -16   2  413.96   39.10
   2 -16  -2  388.36   34.30
  -2 -16   2  353.66   36.50
  -2  16   2  393.16   30.40
   2  16  -2  420.46   36.90
  -2  16   2  415.76   31.50
   1 -16  -2   56.19   17.70
  -1 -16   2   40.20   16.60
  -1 -16   2   32.30   15.40
   1 -16  -2   45.80   23.00
  -1  16   2   30.70   14.10
  -1  16   2   25.70   13.10
   1  16  -2   39.80   16.60
   0 -16   2  226.98   29.10
   0 -16  -2  250.17   31.40
   0 -16  -2  226.88   26.50
   0 -16   2  294.77   31.80
   0  16  -2  269.07   29.50
   0  16   2  258.67   29.30
   1 -16   2  119.59   19.50
  -1 -16  -2  143.29   23.60
   1 -16   2  123.49   20.00
  -1 -16  -2  119.69   19.20
  -1  16  -2   95.59   18.80
   1  16   2   98.99   19.90
  -1  16  -2  149.69   23.40
  -2 -16  -2   67.89   16.90
   2 -16   2  106.69   20.10
   2 -16   2   89.19   17.10
  -2 -16  -2  105.59   23.40
  -2  16  -2  112.09   16.90
   2  16   2  101.19   21.40
  -2  16  -2   98.29   17.30
  -3 -16  -2  137.89   20.90
   3 -16   2  172.68   26.30
  -3 -16  -2  159.18   26.80
   3 -16   2  148.39   19.30
   3  16   2  226.28   31.40
  -3  16  -2  159.68   24.40
  -3  16  -2  186.58   22.30
   4 -16   2   14.80   13.70
  -4 -16  -2  -13.70   18.60
  -4 -16  -2   -2.60   15.10
   4 -16   2  -21.20    9.20
   4  16   2   -9.50   13.90
   4  16   2   -4.80   17.20
  -4  16  -2   14.90   10.10
  -5 -16  -2   94.59   19.10
   5 -16   2  111.09   16.70
  -5 -16  -2  174.88   34.00
   5 -16   2  165.08   25.00
  -5  16  -2  153.68   20.10
   5  16   2  151.28   26.40
   5  16   2  104.99   22.00
  -5  16  -2  113.89   18.40
   6 -16   2   13.80   13.30
   6 -16   2   -8.50    8.10
  -6 -16  -2   10.20   17.30
  -6 -16  -2  -48.60   29.10
  -6  16  -2   -6.80   10.60
   6  16   2    3.10   17.10
   6  16   2    4.50   19.40
  -6  16  -2    6.30    8.50
  -7 -16  -2   56.89   30.50
  -7 -16  -2  119.29   22.00
   7 -16   2  177.88   23.20
   7 -16   2  104.59   13.70
  -7  16  -2   94.49   13.10
   7  16   2   84.89   21.20
   7  16   2  131.79   27.60
  -7  16  -2  130.09   14.50
  -8 -16  -2   26.10   22.40
   8 -16   2   47.40   13.60
  -8 -16  -2   40.90   31.90
   8 -16   2   43.60    8.50
  -8  16  -2   63.29   10.10
   8  16   2   17.20   20.50
  -8  16  -2   80.79   11.70
   8  16   2  105.59   25.20
   9 -16   2    2.70   10.00
   9  16   2  -58.99   45.20
  -8 -17   2   73.09   23.90
  -8 -17   2   29.90   25.60
   8 -17  -2   48.30   10.70
   8 -17  -2   22.10   14.90
   8  17  -2    6.00   24.20
   8  17  -2   87.09   23.30
  -8  17   2   34.60    6.00
  -8  17   2   35.80    9.60
  -7 -17   2   21.50   23.50
   7 -17  -2   18.80    7.80
  -7 -17   2  -12.80   20.20
  -7  17   2   10.60    7.20
  -7  17   2    2.40    9.90
   7  17  -2   36.60   19.50
   7  17  -2  -33.70   19.00
   6 -17  -2    4.20    8.60
  -6 -17   2   36.70   18.90
   6 -17  -2   -1.00   13.20
  -6 -17   2   40.00   23.50
  -6  17   2   11.10   11.50
   6  17  -2   63.59   27.60
   6  17  -2  -29.30   16.90
  -6  17   2   -5.40    7.10
   5 -17  -2  -11.20    9.60
  -5 -17   2  -16.30   16.60
  -5 -17   2   66.79   22.80
   5 -17  -2    4.40   13.50
  -5  17   2  -10.30   11.90
   5  17  -2   54.19   21.50
  -5  17   2   14.80   15.60
   5  17  -2  -33.50   16.10
  -4 -17   2   52.09   18.60
   4 -17  -2   72.79   18.60
   4 -17  -2   78.69   13.10
  -4 -17   2  113.29   25.80
   4  17  -2  147.29   26.20
   4  17  -2   79.59   18.70
  -4  17   2  128.39   20.30
  -4  17   2   64.59   15.40
  -3 -17   2  122.49   21.40
   3 -17  -2  140.19   20.40
   3 -17  -2   96.89   19.80
  -3  17   2  117.49   17.20
   3  17  -2  136.99   24.30
  -3  17   2  118.29   18.70
   2 -17  -2    2.90   11.70
   2 -17  -2   25.20   15.90
  -2 -17   2   37.30   23.10
  -2  17   2   14.10   12.10
   2  17  -2   26.30   17.30
   1 -17  -2  327.17   29.90
  -1 -17   2  425.26   37.90
   1 -17  -2  323.87   34.80
  -1  17   2  386.66   32.80
   1  17  -2  347.47   35.20
   0 -17   2  519.95   39.80
   0 -17  -2  487.05   36.60
   0 -17  -2  463.95   40.40
   0 -17   2  508.05   40.70
   0  17   2  507.55   38.50
   0  17  -2  492.35   38.20
   1 -17   2    1.70   15.40
  -1 -17  -2   16.80   16.60
  -1  17  -2   -5.90   12.10
   1  17   2   11.30   15.50
  -2 -17  -2   -8.70   14.60
   2 -17   2   21.00   16.80
   2 -17   2  -21.20   15.50
  -2  17  -2   15.80   12.60
   2  17   2   19.90   15.70
   3 -17   2    8.80   15.60
  -3 -17  -2   37.40   15.50
   3 -17   2   19.50   12.80
  -3 -17  -2   28.20   21.70
  -3  17  -2   42.70   13.00
   3  17   2   33.40   18.20
   4 -17   2  223.18   28.90
  -4 -17  -2  168.78   23.80
  -4 -17  -2  226.98   32.60
   4 -17   2  151.38   22.40
  -4  17  -2  241.08   23.30
   4  17   2  177.98   24.60
   4  17   2  253.57   36.40
   5 -17   2   39.40   15.10
  -5 -17  -2   23.40   24.20
   5 -17   2   12.90   10.10
  -5 -17  -2    5.90   17.60
   5  17   2   24.30   16.20
  -5  17  -2   25.00   12.80
   5  17   2   46.40   20.10
  -5  17  -2   32.30   13.20
   6 -17   2   68.99   11.20
   6 -17   2   99.39   17.70
  -6 -17  -2   61.29   20.30
  -6 -17  -2   41.10   27.60
   6  17   2   66.59   23.20
   6  17   2   44.80   20.40
  -6  17  -2   78.29   13.70
  -6  17  -2   83.19   15.10
  -7 -17  -2   27.10   24.10
  -7 -17  -2   24.20   28.90
   7 -17   2   44.20   16.40
   7 -17   2   30.50    9.20
  -7  17  -2   39.20   11.20
  -7  17  -2   49.60    9.80
   7  17   2   45.50   22.70
   7  17   2    8.30   26.70
  -8 -17  -2  157.88   40.10
   8 -17   2  121.59   16.90
   8 -17   2   99.59   15.70
  -8  17  -2  129.99   17.10
   8  17   2  114.29   26.00
  -8  17  -2  112.09   13.90
   8  17   2  122.59   26.00
  -7 -18   2  -34.20   21.80
   7 -18  -2   -1.20    8.80
  -7 -18   2  -24.70   23.60
   7  18  -2  -23.00   21.10
  -7  18   2   -4.80   10.70
   7  18  -2   46.40   20.50
  -7  18   2    2.20    8.00
  -6 -18   2  374.56   44.20
   6 -18  -2  227.88   21.80
  -6 -18   2  312.97   35.50
  -6  18   2  296.47   21.50
   6  18  -2  407.06   43.50
   6  18  -2  228.48   35.90
  -5 -18   2  -13.40   19.70
   5 -18  -2   12.40   27.40
   5 -18  -2  -14.30   11.00
  -5 -18   2   17.30   20.40
   5  18  -2   36.70   37.80
  -5  18   2    1.10   13.70
  -4 -18   2   83.89   21.40
  -4 -18   2   98.39   26.30
   4  18  -2   37.30   18.20
  -4  18   2   92.69   14.80
   4  18  -2   96.19   24.30
   3 -18  -2  -15.00   12.20
   3 -18  -2  -18.10   19.90
  -3 -18   2   17.80   19.00
  -3 -18   2  -15.70   15.60
  -3  18   2   31.10   13.30
   3  18  -2   41.80   18.20
  -2 -18   2  100.59   20.20
   2 -18  -2   83.19   22.20
   2 -18  -2  130.59   19.70
  -2  18   2  113.69   18.90
   2  18  -2  121.79   23.60
   1 -18  -2    7.50   16.50
  -1 -18   2    3.80   16.90
   1 -18  -2   33.90   13.50
  -1 -18   2   30.70   19.60
   1  18  -2    3.60   15.80
  -1  18   2   11.90   14.60
   0 -18   2  150.58   25.20
   0 -18  -2  164.28   22.10
   0 -18  -2  130.99   23.70
   0 -18   2  152.38   27.70
   0  18   2  187.38   29.10
   0  18  -2  165.18   25.50
   1 -18   2  141.29   20.80
  -1 -18  -2  123.79   20.10
   1 -18   2  169.78   25.10
   1  18   2  121.69   22.60
  -1  18  -2  161.18   23.80
  -2 -18  -2   60.49   17.00
   2 -18   2   55.29   16.50
  -2 -18  -2   80.39   20.90
   2 -18   2   85.59   20.80
   2  18   2   78.79   20.90
  -2  18  -2   92.39   16.60
   3 -18   2   26.10   17.70
  -3 -18  -2   28.60   20.30
   3 -18   2   35.50   15.30
  -3 -18  -2   -5.10   16.10
   3  18   2   34.30   19.70
  -3  18  -2   65.69   14.80
  -3  18  -2   -1.70   13.70
  -4 -18  -2   -0.40   20.60
   4 -18   2  -23.80   11.70
   4 -18   2   10.90   16.20
  -4 -18  -2    1.60   16.60
   4  18   2  -66.09   30.00
   4  18   2   28.40   19.50
  -4  18  -2   -0.30   11.10
   5 -18   2  179.98   28.20
  -5 -18  -2  120.29   30.60
  -5 -18  -2  120.19   22.10
   5 -18   2  145.99   20.80
  -5  18  -2  163.68   23.40
   5  18   2  149.19   46.60
   5  18   2  115.89   24.50
   6 -18   2   19.70   10.30
  -6 -18  -2  -52.19   24.60
  -6 -18  -2   -1.30   23.20
   6 -18   2   52.69   16.80
   6  18   2   69.89   23.00
  -6  18  -2    9.80   16.00
   6  18   2    0.60   21.20
  -7 -18  -2   80.19   34.20
   7 -18   2  150.78   22.00
   7  18   2   88.09   28.90
   6 -19  -2   19.40   12.20
  -6 -19   2   27.90   25.10
  -6 -19   2  -33.90   22.30
  -6  19   2   43.60   11.50
   6  19  -2   50.59   22.20
   5 -19  -2   24.90   17.40
  -5 -19   2   54.09   21.60
  -5 -19   2   56.39   24.50
   5 -19  -2   12.20   13.10
  -5  19   2   20.00   14.60
   5  19  -2   87.49   24.00
  -5  19   2   52.89   13.40
   5  19  -2   -2.00   20.10
   4 -19  -2   15.00   17.60
  -4 -19   2  -10.40   19.10
  -4 -19   2    5.70   21.50
   4 -19  -2   10.90   13.30
   4  19  -2   12.00   19.10
   4  19  -2   31.90   23.00
  -4  19   2  -13.70   14.70
  -4  19   2   19.80   11.70
  -3 -19   2   29.10   20.60
  -3 -19   2    2.20   18.10
   3 -19  -2   -9.00   13.70
   3 -19  -2  -28.50   17.00
   3  19  -2   32.70   20.30
  -3  19   2   -1.60   13.90
  -3  19   2   23.10   13.30
   2 -19  -2   57.89   15.00
  -2 -19   2   34.20   17.00
  -2 -19   2   44.10   18.20
   2 -19  -2   22.40   17.10
  -2  19   2   76.19   16.50
  -2  19   2    7.90   14.70
   2  19  -2   44.90   20.30
   1 -19  -2    3.00   18.20
  -1 -19   2   -1.90   17.60
  -1 -19   2   34.20   19.70
   1 -19  -2   -7.70   14.80
   1  19  -2   37.80   19.50
  -1  19   2   -1.50   13.90
  -1  19   2   47.60   16.40
   0 -19   2   14.10   16.80
   0 -19  -2   28.10   16.80
   0 -19   2   22.20   17.00
   0 -19  -2   40.50   19.80
   0  19   2   17.00   16.60
   0  19  -2   61.09   17.80
   0  19  -2  -26.40   16.60
   0  19   2   37.20   16.80
   1 -19   2  -11.80   16.10
  -1 -19  -2  -22.80   16.60
  -1 -19  -2  -11.10   17.50
   1 -19   2  -37.50   16.30
   1  19   2   -2.60   16.60
  -1  19  -2   13.40   16.00
  -1  19  -2   32.50   15.80
   2 -19   2   -6.70   15.10
  -2 -19  -2   -0.60   17.30
  -2 -19  -2   -4.80   17.40
   2 -19   2  -25.10   15.40
  -2  19  -2    5.50   13.10
   2  19   2  -33.80   24.90
   2  19   2    2.50   18.00
   3 -19   2   15.90   21.10
  -3 -19  -2    1.90   20.40
   3 -19   2   20.30   17.40
  -3 -19  -2   18.70   18.30
   3  19   2   13.20   16.40
  -3  19  -2    1.30   16.20
  -3  19  -2   29.20   15.00
   3  19   2   15.40   20.50
  -4 -19  -2   59.29   25.30
  -4 -19  -2   86.19   21.70
   4 -19   2  144.79   22.80
   4 -19   2   80.79   15.60
  -4  19  -2  101.09   16.80
   4  19   2   72.69   20.30
   4  19   2  131.29   28.80
  -4  19  -2   93.19   17.40
   5 -19   2   65.69   17.60
  -5 -19  -2   30.00   26.50
   5 -19   2   53.09   14.00
  -5 -19  -2    9.30   20.70
   5  19   2   86.29   25.00
  -5  19  -2   45.90   12.90
  -5  19  -2    9.00   15.20
   4 -20  -2  -23.90   14.40
  -4 -20   2   16.80   22.50
   4 -20  -2    7.70   18.00
  -4 -20   2    7.10   20.20
   4  20  -2   48.40   23.70
  -4  20   2   45.40   14.40
  -4  20   2  -48.30   27.00
   3 -20  -2   73.59   20.70
   3 -20  -2  119.49   17.20
  -3 -20   2   68.99   21.10
  -3 -20   2  145.89   28.00
  -3  20   2  115.39   18.20
   3  20  -2  153.48   29.30
  -3  20   2   70.09   18.70
   2 -20  -2    1.10   18.70
  -2 -20   2   95.49   22.60
   2 -20  -2   41.10   17.10
  -2 -20   2   15.30   19.70
  -2  20   2   37.40   16.30
   2  20  -2  102.39   24.50
  -2  20   2   82.39   17.40
   2  20  -2   -0.70   31.20
  -1 -20   2   86.59   21.20
  -1 -20   2   47.70   18.20
   1 -20  -2   61.99   21.10
  -1  20   2   50.09   17.50
   1  20  -2  124.29   23.80
   1  20  -2   20.60   19.30
  -1  20   2   86.39   21.10
   0 -20   2    1.70   16.40
   0 -20   2   22.50   19.60
   0 -20  -2   61.69   17.90
   0 -20  -2   -0.30   17.50
   0  20  -2    9.70   18.10
   0  20   2   64.29   19.90
   0  20  -2   73.89   20.80
   0  20   2   18.10   16.60
  -1 -20  -2  122.99   19.40
   1 -20   2  109.99   21.60
   1 -20   2   66.19   19.50
  -1 -20  -2   66.69   23.70
   1  20   2   62.89   19.40
  -1  20  -2   93.89   20.40
   1  20   2   92.99   23.20
  -1  20  -2  151.88   23.40
  -2 -20  -2   13.40   19.60
   2 -20   2   -8.80   17.50
  -2 -20  -2   39.20   19.30
   2 -20   2   -6.40   17.30
   2  20   2   42.30   20.80
  -2  20  -2   30.90   15.70
  -2  20  -2  -38.60   19.10
  -3 -20  -2  -17.30   19.90
   3 -20   2  -26.50   18.00
  -3 -20  -2  -11.50   20.60
   3  20   2   27.40   19.50
  -3  20  -2  -12.80   18.80
 -14   0   3    6.50   10.30
  14   0  -3    8.00    8.00
 -14   0   3  -12.60    7.30
  14   0  -3  -10.10   10.10
 -13   0   3    1.50    6.90
  13   0  -3   17.10    9.70
 -13   0   3    3.10    9.40
  13   0  -3   -9.30    7.20
  12   0  -3   -3.20    7.50
 -12   0   3    0.90    9.00
 -12   0   3   -7.60    6.60
  11   0  -3   -5.10    6.80
 -11   0   3   -0.90    7.00
  11   0  -3   11.10    6.10
 -10   0   3   -1.10    6.10
  10   0  -3   -3.10    6.40
  10   0  -3   -6.60    6.20
   9   0  -3   -7.30    6.00
  -9   0   3    2.20    3.50
   9   0  -3   -5.60    4.70
  -9   0   3   -3.50    4.80
   8   0  -3   -2.40    4.60
   8   0  -3   -3.50    5.70
  -8   0   3   -0.20    4.70
   7   0  -3   -1.80    4.40
  -7   0   3   -5.00    2.80
  -7   0   3    0.30    4.20
   7   0  -3   -7.10    5.20
  -6   0   3    2.00    3.00
  -6   0   3    4.90    3.90
   6   0  -3    6.20    4.20
   6   0  -3   -7.30    5.60
  -5   0   3    2.70    3.70
  -5   0   3    5.00    3.90
   5   0  -3    4.60    4.10
   5   0  -3   -4.90    5.70
  -4   0   3    0.80    3.60
  -4   0   3   -5.20    3.60
   4   0  -3   -1.00    3.60
   4   0  -3    0.70    5.10
   3   0  -3    0.50    4.00
  -3   0   3   -3.00    3.50
  -3   0   3   -4.70    3.30
   3   0  -3    0.60    3.40
   2   0  -3    1.90    3.70
   2   0  -3    2.20    3.20
  -2   0   3    3.70    3.10
  -2   0   3    1.90    3.30
   1   0  -3    0.00    4.40
  -1   0  -3   -0.40    4.20
   1   0   3   -2.20    4.40
  -1   0  -3   -2.20    4.10
   1   0   3   -6.80    3.90
  -2   0  -3   -5.30    4.50
  -2   0  -3    0.50    5.20
   2   0   3   -5.10    4.30
   2   0   3   -2.30    5.00
   3   0   3    3.20    5.50
  -3   0  -3   -3.60    4.70
  -3   0  -3    0.10    5.60
   3   0   3    1.80    4.70
   4   0   3    1.40    4.80
  -4   0  -3   -1.50    6.10
   4   0   3   -2.80    5.40
  -4   0  -3   -0.40    4.70
  -5   0  -3   -1.20    4.80
   5   0   3   -1.80    5.90
  -5   0  -3   -4.10    8.30
   6   0   3    1.90    5.10
  -6   0  -3    0.10    5.20
   6   0   3   -8.60    6.10
  -7   0  -3    0.90    7.00
   7   0   3   -3.50    6.60
  -8   0  -3    1.50    7.30
   8   0   3   -6.30    6.10
  -8   0  -3    7.20   17.80
   8   0   3    6.10    7.80
   9   0   3   13.10    8.50
  -9   0  -3   -5.30    6.90
  -9   0  -3   10.50   18.20
   9   0   3    8.00    6.60
 -10   0  -3   -8.20    8.90
  10   0   3   -5.10    8.60
  10   0   3    2.40    7.20
  11   0   3  -15.20    8.10
  11   0   3   -8.60    8.90
 -11   0  -3   19.10   22.00
 -11   0  -3  -18.50    9.10
  12   0   3    6.40    9.70
  12   0   3   -4.10   10.20
 -12   0  -3   -2.30   12.30
 -12   0  -3    4.40   10.60
 -13   0  -3  -11.00   10.40
 -13   0  -3    1.40   12.60
  13   0   3  -17.30   11.00
  13   0   3    6.10   11.60
  14   0   3   12.50   13.80
 -14   0  -3  -19.60    9.20
  14  -1  -3   15.20    9.20
  14  -1  -3    8.30   12.90
 -14  -1   3    3.80   11.20
  14   1  -3  -17.40    9.50
 -14   1   3    7.80    6.40
  14   1  -3   -0.70   10.90
 -14   1   3    2.60    8.40
  13  -1  -3   34.30    7.40
 -13  -1   3   -1.20   10.90
  13  -1  -3    8.30    8.30
 -13  -1   3    1.30   10.60
  13   1  -3   15.90   10.50
 -13   1   3   24.10    6.20
  13   1  -3   11.50    8.50
  12  -1  -3   19.20    7.70
 -12  -1   3   32.60   10.30
 -12  -1   3   25.30    7.90
  12  -1  -3   24.30    6.60
  12   1  -3   36.00    8.10
 -12   1   3   37.20    6.70
 -12   1   3   29.20    8.40
  12   1  -3   41.90   10.20
 -11  -1   3   39.40    8.70
  11  -1  -3   20.40    7.50
  11  -1  -3   22.20    6.10
 -11  -1   3   19.70   12.40
  11   1  -3   32.20    9.90
  11   1  -3   18.30    7.70
 -11   1   3   39.00    6.00
 -11   1   3   34.20    7.10
 -10  -1   3    5.70    7.90
  10  -1  -3    5.80    4.90
  10  -1  -3    4.80    6.50
 -10  -1   3   -6.90    6.50
 -10   1   3   -3.10    4.40
  10   1  -3   -1.80    8.10
 -10   1   3    6.60    5.40
  10   1  -3   11.40    6.90
  -9  -1   3    7.80    7.10
   9  -1  -3    5.10    5.60
   9  -1  -3   11.70    4.70
   9   1  -3    6.70    7.80
  -9   1   3    5.80    4.20
   9   1  -3    7.30    6.70
  -9   1   3   10.20    5.10
  -8  -1   3    2.10   10.30
   8  -1  -3   -3.50    3.50
   8  -1  -3   -0.60    4.40
  -8  -1   3   -2.30    5.50
  -8   1   3   -1.50    3.50
  -8   1   3   -1.70    4.20
   8   1  -3   -9.80    5.80
   8   1  -3   -5.80    6.70
   7  -1  -3   52.69    7.10
   7  -1  -3   44.10    6.70
  -7  -1   3   47.60    7.90
  -7  -1   3   52.59    8.90
   7   1  -3   44.30    7.90
  -7   1   3   50.59    7.20
   7   1  -3   51.29   10.10
  -6  -1   3   24.80    7.40
   6  -1  -3   27.00    5.70
   6  -1  -3   44.20    6.40
  -6  -1   3   29.20    6.20
  -6   1   3   18.30    5.10
  -6   1   3   30.90    4.60
   6   1  -3   22.70    6.80
   6   1  -3   26.80    8.60
   5  -1  -3  465.45   25.00
  -5  -1   3  552.04   25.90
   5  -1  -3  537.75   23.40
  -5  -1   3  481.05   27.70
   5   1  -3  545.45   26.60
  -5   1   3  560.64   23.30
   4  -1  -3   54.09    5.70
  -4  -1   3   61.99    8.50
   4  -1  -3   58.39    8.00
  -4  -1   3   35.00    8.10
   4   1  -3   53.79    7.30
   4   1  -3   42.60    8.20
  -4   1   3   60.39    5.90
  -3  -1   3  210.98   14.40
  -3  -1   3  225.88   13.00
   3  -1  -3  208.38   10.70
   3  -1  -3  208.88   11.10
  -3   1   3  218.48   10.80
   3   1  -3  217.48   13.40
   3   1  -3  200.88   13.90
   2  -1  -3 1768.22   71.59
  -2  -1   3 1795.52   72.99
  -2  -1   3 1815.02   72.89
   2   1  -3 1776.62   72.79
  -2   1   3 1836.32   71.69
   2   1  -3 1767.62   72.99
  -1  -1   3   51.49    7.90
  -1  -1   3   45.60    6.80
   1  -1  -3   45.20    5.40
   1  -1  -3   40.70    6.20
  -1   1   3   44.70    6.70
   1   1  -3   47.10    6.50
   0  -1  -3  250.97   14.70
   0  -1   3  245.98   14.70
   1  -1   3  386.66   18.50
   1  -1   3  402.06   18.80
  -1  -1  -3  383.06   19.00
   1   1   3  400.36   19.10
  -1   1  -3  376.66   18.30
   1   1   3  392.56   19.10
  -1   1  -3  395.86   18.70
   2  -1   3   -0.80    4.70
  -2  -1  -3    0.70    4.60
   2  -1   3    1.40    4.20
   2   1   3    1.50    5.60
  -2   1  -3   -0.20    4.60
   2   1   3    6.40    5.20
  -2   1  -3    3.70    4.00
  -3  -1  -3   -1.90    4.60
   3  -1   3    3.20    4.90
  -3  -1  -3   -2.20    6.20
   3  -1   3   -0.90    4.30
  -3   1  -3    4.30    4.70
   3   1   3    2.20    5.90
  -3   1  -3    5.90    4.80
   3   1   3   -1.60    5.00
   4  -1   3   10.60    5.60
  -4  -1  -3   17.20    6.30
   4  -1   3   13.70    5.20
  -4  -1  -3   18.70    7.50
  -4   1  -3   15.90    5.30
  -4   1  -3   13.10    5.10
   4   1   3    8.70    6.50
   5  -1   3   21.20    5.50
  -5  -1  -3   19.50    6.60
   5  -1   3   26.00    6.30
  -5  -1  -3   27.80    8.10
  -5   1  -3   20.50    6.30
   5   1   3   23.40    6.70
   5   1   3   23.00    7.30
  -5   1  -3   29.50    5.80
  -6  -1  -3  164.08   14.70
  -6  -1  -3  166.78   16.20
   6  -1   3  170.18   14.20
  -6   1  -3  171.78   13.90
   6   1   3  167.88   15.50
   6   1   3  165.88   14.80
  -6   1  -3  180.58   13.40
  -7  -1  -3  122.49   13.90
  -7  -1  -3  111.69   15.20
   7  -1   3  117.29   13.20
   7  -1   3   96.69   11.50
   7   1   3  100.49   13.20
  -7   1  -3  117.69   12.80
   7   1   3  100.39   14.00
  -7   1  -3  119.59   12.00
   8  -1   3  113.09   12.50
  -8  -1  -3  112.99   16.50
   8  -1   3  132.49   14.70
  -8  -1  -3  104.59   15.30
  -8   1  -3  142.89   13.90
   8   1   3  114.89   15.70
  -8   1  -3  131.39   14.20
   8   1   3   97.79   13.80
  -9  -1  -3   -0.60    8.80
  -9  -1  -3    4.70    8.90
   9  -1   3    7.80    7.60
   9  -1   3   -1.00    6.40
  -9   1  -3    2.40    7.10
   9   1   3    1.10    7.10
   9   1   3    2.30    8.90
  -9   1  -3    5.90    7.40
 -10  -1  -3   -6.80    8.00
  10  -1   3  -13.60    6.60
  10  -1   3   -6.20    7.80
 -10  -1  -3    7.40   10.10
 -10   1  -3   -8.60    6.90
  10   1   3    4.30    9.30
  10   1   3    7.80    8.30
 -10   1  -3    2.40   10.10
  11  -1   3   25.20    8.10
 -11  -1  -3   22.00   11.30
 -11  -1  -3   38.00   11.60
  11  -1   3   22.90    9.60
  11   1   3   33.50   10.40
 -11   1  -3   23.30    7.80
  11   1   3   18.70   10.30
 -11   1  -3   29.40   10.30
  12  -1   3   -5.20    9.00
 -12  -1  -3    4.30   11.10
  12  -1   3   -6.30   10.10
 -12  -1  -3    6.60   12.50
 -12   1  -3    9.40   10.80
  12   1   3    5.60   10.20
 -12   1  -3    9.40    6.80
  12   1   3   26.10   11.90
 -13  -1  -3    7.20   16.50
  13  -1   3   27.40   10.20
  13  -1   3    6.20   10.90
  13   1   3  -12.00   11.90
  13   1   3    8.20   15.00
 -13   1  -3    6.00   11.50
 -14  -1  -3  -16.00   13.70
  14  -1   3   10.00   12.10
  14   1   3   31.80   14.10
 -14   1  -3   -7.50    8.30
  14   1   3   12.60   13.20
  14  -2  -3   -5.90    6.00
 -14  -2   3    3.50   10.60
  14  -2  -3   -3.40    7.20
  14   2  -3   10.00   11.10
  14   2  -3   10.50   14.20
 -13  -2   3    2.40   12.50
 -13  -2   3   -0.80   11.40
  13  -2  -3   10.80    7.20
  13  -2  -3   12.20    7.90
  13   2  -3    4.70   10.40
 -13   2   3   12.30    3.70
  13   2  -3  -10.80    9.40
  12  -2  -3   88.79   11.00
 -12  -2   3   81.79   13.60
  12   2  -3   49.40   10.50
  12   2  -3   88.89   14.10
 -12   2   3   69.19    7.50
 -12   2   3   77.89    9.10
  11  -2  -3   14.90    6.10
 -11  -2   3   14.30   10.30
  11  -2  -3   25.60    6.80
 -11  -2   3   16.90   17.30
  11   2  -3   24.60   10.00
 -11   2   3   21.60    5.60
  11   2  -3   18.40    7.60
 -11   2   3   14.00    4.20
  10  -2  -3   15.80    5.40
  10  -2  -3   20.20    5.30
 -10  -2   3   25.00   10.70
 -10   2   3   15.20    4.30
  10   2  -3   23.00    9.50
 -10   2   3   28.50    4.90
  10   2  -3   -0.90    9.50
  -9  -2   3   98.09   13.00
   9  -2  -3  104.99    9.50
   9  -2  -3  119.39    9.20
  -9  -2   3  102.99   14.30
  -9   2   3   89.89    7.70
   9   2  -3   90.19   13.60
  -9   2   3  114.39    8.70
   9   2  -3  107.69   14.30
   8  -2  -3  364.86   18.40
  -8  -2   3  385.56   26.30
  -8  -2   3  387.86   23.90
   8  -2  -3  378.16   18.40
  -8   2   3  353.36   17.30
   8   2  -3  391.46   26.30
   8   2  -3  367.66   23.80
  -8   2   3  393.26   17.80
  -7  -2   3   28.40    7.90
  -7  -2   3   31.50   11.40
   7  -2  -3   39.70    5.50
   7  -2  -3   33.10    4.70
  -7   2   3   35.70    5.00
   7   2  -3   26.20    7.80
   7   2  -3   24.00   10.20
  -7   2   3   37.10    4.80
  -6  -2   3  316.77   26.00
   6  -2  -3  336.87   15.70
   6  -2  -3  334.97   15.20
  -6  -2   3  344.17   20.60
  -6   2   3  343.87   14.80
   6   2  -3  319.67   21.10
   6   2  -3  261.47   22.80
  -6   2   3  327.37   14.60
   5  -2  -3 2002.90   78.19
  -5  -2   3 2038.50   82.09
   5  -2  -3 1882.21   77.19
  -5   2   3 2027.50   77.09
  -5   2   3 1770.42   76.89
   5   2  -3 1937.71   82.59
   4  -2  -3   53.29    4.50
   4  -2  -3   64.89    6.00
  -4  -2   3   49.10    7.80
   4   2  -3   47.90    8.40
  -4   2   3   56.49    4.60
   4   2  -3   51.49    9.90
   3  -2  -3    6.10    2.40
   3  -2  -3    4.10    3.00
  -3  -2   3    8.70    5.40
  -3   2   3    4.30    2.40
   3   2  -3    7.70    6.40
  -3   2   3    4.90    2.10
   3   2  -3    7.80    6.00
  -2  -2   3   91.69    9.50
   2  -2  -3   86.99    6.50
   2  -2  -3   86.79    7.40
   2   2  -3  107.59   10.60
   2   2  -3   96.09   10.60
  -2   2   3   92.39    6.50
  -1  -2   3 1113.49   52.79
   1  -2  -3 1249.68   50.09
   1  -2  -3 1224.88   50.39
  -1  -2   3 1208.98   51.09
   1   2  -3 1278.47   51.59
  -1   2   3 1228.48   50.09
  -1   2   3 1262.07   50.19
   1   2  -3 1234.38   51.19
   0  -2   3 1007.30   42.90
   0  -2   3 1034.60   43.20
   0  -2  -3 1016.50   42.90
   0  -2  -3 1012.70   43.10
   0   2  -3 1032.00   43.10
   0   2  -3 1015.70   43.20
   0   2   3 1028.20   42.90
   0   2   3 1029.10   43.00
   1  -2   3   86.29    8.50
   1  -2   3   92.19    9.10
  -1  -2  -3   84.89   10.50
  -1  -2  -3   94.09    9.50
   1   2   3   86.29   10.20
   1   2   3   86.89    9.40
  -1   2  -3   76.79    8.10
  -1   2  -3   79.69    8.60
  -2  -2  -3  203.38   14.40
   2  -2   3  196.48   12.20
   2  -2   3  198.78   12.60
  -2  -2  -3  199.58   13.50
   2   2   3  201.08   14.10
  -2   2  -3  199.08   12.20
   2   2   3  202.68   14.60
  -2   2  -3  207.58   12.30
  -3  -2  -3  271.07   17.20
   3  -2   3  275.97   15.30
   3  -2   3  289.87   15.70
  -3  -2  -3  272.57   18.00
  -3   2  -3  286.97   15.20
   3   2   3  274.07   17.30
  -3   2  -3  282.17   15.30
   3   2   3  264.57   17.40
  -4  -2  -3   -1.00    5.70
   4  -2   3    2.60    4.80
  -4  -2  -3    0.90    6.70
   4  -2   3    3.90    4.30
   4   2   3   -2.50    6.00
  -4   2  -3    5.60    4.40
   4   2   3   10.10    6.50
  -4   2  -3    0.40    4.10
  -5  -2  -3   99.99   13.00
   5  -2   3  121.29   10.00
   5  -2   3  106.49   10.60
  -5  -2  -3   94.99   13.50
   5   2   3   91.79   12.90
   5   2   3   87.49   13.10
  -5   2  -3   99.99    9.90
  -5   2  -3  101.09    9.60
  -6  -2  -3   13.90    7.40
   6  -2   3    9.20    4.60
   6  -2   3    6.20    5.80
  -6  -2  -3    6.80    7.50
  -6   2  -3    7.40    4.80
   6   2   3   10.00    7.60
   6   2   3    5.50    7.00
  -6   2  -3    1.60    4.40
  -7  -2  -3  145.29   14.90
  -7  -2  -3  126.99   14.90
   7  -2   3   97.59   12.20
  -7   2  -3  110.29   12.20
   7   2   3  126.89   14.50
   7   2   3  106.99   15.10
  -7   2  -3  107.79   10.40
   8  -2   3   -2.90    4.90
  -8  -2  -3   -0.30    7.50
   8  -2   3    0.20    6.30
  -8  -2  -3    2.00    8.10
  -8   2  -3   11.00    5.00
   8   2   3    4.60    8.80
   8   2   3    5.70    6.70
  -8   2  -3    2.60    5.60
   9  -2   3  579.84   30.20
  -9  -2  -3  528.05   39.40
  -9  -2  -3  602.74   33.00
   9  -2   3  609.64   30.80
  -9   2  -3  618.84   30.90
   9   2   3  592.14   33.80
   9   2   3  609.44   33.90
  10  -2   3  259.67   18.10
 -10  -2  -3  249.97   21.10
 -10  -2  -3  221.88   22.10
  10  -2   3  259.37   19.30
  10   2   3  247.98   21.50
 -10   2  -3  260.87   20.30
  10   2   3  234.98   22.40
  11  -2   3   -9.00    8.00
 -11  -2  -3    4.40   10.50
  11  -2   3    3.00    6.90
 -11  -2  -3    6.70    9.40
  11   2   3   -7.20    9.80
 -11   2  -3   -3.10    8.70
  11   2   3   -2.50    9.80
  12  -2   3   48.10   10.50
  12  -2   3   49.60   10.80
 -12  -2  -3   82.99   13.70
 -12  -2  -3   35.30   13.70
  12   2   3   48.70   12.00
 -12   2  -3   53.49   10.20
 -12   2  -3   57.29   11.20
  12   2   3   65.09   14.30
  13  -2   3    4.70    9.30
  13  -2   3  -10.70    9.50
 -13  -2  -3   -7.00   12.00
 -13   2  -3    9.30   11.20
  13   2   3    2.40   12.60
 -13   2  -3  -11.60    6.70
  13   2   3    0.30   13.50
  14  -2   3    6.80   12.00
  14  -2   3   28.50   11.30
 -14  -2  -3   -2.50   15.60
  14   2   3   36.80   17.60
  14   2   3  -22.10   13.00
 -14   2  -3   -9.00   11.40
 -14  -3   3   52.79   17.10
  14   3  -3   25.90   14.30
  14   3  -3   62.29   12.90
  13  -3  -3  133.89    9.90
 -13  -3   3  148.59   22.60
 -13  -3   3  122.99   17.10
  13  -3  -3  125.89    8.90
  13   3  -3  187.98   23.40
  13   3  -3  144.39   20.50
 -12  -3   3  151.88   21.20
  12  -3  -3  135.89    9.90
 -12  -3   3  119.59   19.40
  12  -3  -3  130.39    9.30
  12   3  -3  141.79   21.50
  12   3  -3  123.49   18.90
 -11  -3   3  142.89   18.90
  11  -3  -3   88.99    8.70
  11  -3  -3  121.29    8.90
 -11  -3   3   91.79   13.80
  11   3  -3  109.59   16.30
  11   3  -3  130.69   16.60
  10  -3  -3   60.39    7.40
 -10  -3   3   48.80   12.00
  10  -3  -3   51.49    7.10
 -10  -3   3   48.50   11.90
  10   3  -3   67.39   12.10
  10   3  -3   36.40   12.80
   9  -3  -3  114.09    8.50
  -9  -3   3  125.29   18.60
  -9  -3   3  121.29   17.40
   9  -3  -3  100.89    7.90
   9   3  -3  111.79   16.70
   9   3  -3  100.59   15.90
   8  -3  -3    2.60    3.40
  -8  -3   3   -4.50    9.10
   8  -3  -3   -4.10    3.00
  -8  -3   3    0.60    6.80
   8   3  -3    0.40    6.50
   8   3  -3    3.80   10.90
  -7  -3   3   65.49   11.10
   7  -3  -3   61.69    5.10
   7  -3  -3   68.09    6.00
  -7  -3   3   65.49   13.40
   7   3  -3   63.99   10.90
   7   3  -3   37.70   12.00
  -6  -3   3  183.18   21.00
  -6  -3   3  209.58   17.10
   6  -3  -3  165.38    9.90
   6  -3  -3  226.78    8.90
   6   3  -3  194.78   18.00
   6   3  -3  151.28   19.20
  -5  -3   3  812.12   37.10
   5   3  -3  644.84   38.00
   5   3  -3  739.53   37.40
  -4  -3   3  755.82   35.40
   4  -3  -3  765.52   28.90
   4  -3  -3  699.43   28.70
   4   3  -3  585.84   35.70
   4   3  -3  770.92   36.40
  -3  -3   3 1787.92   86.09
  -3  -3   3 2183.28   86.09
   3  -3  -3 2177.78   81.29
   3  -3  -3 1987.50   80.99
  -3   3   3 2174.58   81.09
   3   3  -3 1942.71   85.89
   3   3  -3 2116.49   86.49
  -3   3   3 1984.90   80.79
   2  -3  -3 2193.98   89.49
  -2  -3   3 2204.88   92.79
  -2  -3   3 2258.37   92.59
   2  -3  -3 2272.87   89.69
   2   3  -3 2322.17   93.09
   2   3  -3 2223.98   92.69
   1  -3  -3 1997.90   81.29
  -1  -3   3 2034.60   82.99
  -1  -3   3 2037.30   82.89
   1  -3  -3 1998.40   81.49
   1   3  -3 2018.00   82.89
   1   3  -3 2055.09   82.99
  -1   3   3 1976.10   81.29
   0  -3   3 1220.98   51.49
   0  -3  -3 1284.97   51.79
   0  -3   3 1291.37   51.89
   0  -3  -3 1282.97   51.49
   0   3   3 1039.70   55.59
   0   3  -3 1214.18   51.39
  -1  -3  -3   76.19   11.00
   1  -3   3   71.49    8.90
   1  -3   3   69.59    8.60
  -1  -3  -3   68.19   10.00
   1   3   3   77.89   11.00
  -1   3  -3   64.39    8.30
  -1   3  -3   58.49    8.90
   1   3   3   62.39    9.50
   2  -3   3  329.37   16.90
  -2  -3  -3  339.77   19.60
  -2  -3  -3  333.87   19.40
   2  -3   3  317.47   17.10
  -2   3  -3  322.27   16.80
   2   3   3  337.97   19.40
  -2   3  -3  309.97   16.80
   2   3   3  334.47   19.80
   3  -3   3    1.90    4.30
  -3  -3  -3   -1.10    6.10
   3  -3   3    9.80    5.10
  -3  -3  -3    2.50    6.70
   3   3   3    4.70    6.60
  -3   3  -3    4.70    4.30
  -3   3  -3    3.20    4.40
   3   3   3   -1.00    6.10
   4  -3   3   23.80    5.10
  -4  -3  -3   35.70    8.60
  -4  -3  -3   25.30    7.70
   4  -3   3   32.00    6.00
  -4   3  -3   21.60    4.80
  -4   3  -3   30.70    5.30
   4   3   3   26.60    7.50
   4   3   3   22.00    7.70
   5  -3   3  846.82   37.90
  -5  -3  -3  885.91   42.00
  -5  -3  -3  833.72   41.20
   5  -3   3  868.81   38.20
   5   3   3  865.01   41.70
   5   3   3  843.52   41.70
  -5   3  -3  908.91   38.00
  -6  -3  -3  920.91   44.20
   6  -3   3  888.41   39.60
   6  -3   3  895.51   39.90
  -6  -3  -3  873.61   43.10
   6   3   3  891.31   43.80
   6   3   3  898.31   43.80
  -6   3  -3  918.11   39.50
   7  -3   3  263.47   16.60
   7  -3   3  242.28   15.00
  -7  -3  -3  260.27   21.10
  -7  -3  -3  265.97   20.20
   7   3   3  256.37   20.80
  -7   3  -3  259.17   15.70
   7   3   3  286.67   21.10
   8  -3   3  225.78   15.40
  -8  -3  -3  266.97   22.20
  -8  -3  -3  237.48   20.20
   8  -3   3  258.87   16.70
   8   3   3  248.18   20.30
  -8   3  -3  235.08   17.60
   8   3   3  252.77   21.40
  -9  -3  -3   35.30   10.00
  -9  -3  -3   35.40   12.40
   9  -3   3   26.90    7.50
   9  -3   3   25.10    6.50
   9   3   3   46.70   11.70
   9   3   3   30.40   10.20
  -9   3  -3   25.40    7.40
  10  -3   3    5.60    5.70
 -10  -3  -3   11.00    9.00
  10  -3   3    6.50    7.10
 -10  -3  -3   11.70    9.80
  10   3   3   10.80   10.70
 -10   3  -3   17.80    7.40
 -10   3  -3   10.10    5.40
  10   3   3   10.30    9.70
 -11  -3  -3    7.30    9.40
  11  -3   3   15.10    7.90
  11  -3   3   15.10    6.50
 -11  -3  -3   -5.70   10.40
  11   3   3   17.50   10.50
 -11   3  -3    9.90    5.70
  11   3   3   12.90   11.60
 -11   3  -3   13.80   10.80
  12  -3   3   43.30    8.30
  12  -3   3   49.80    9.60
 -12  -3  -3   28.90   11.80
  12   3   3   29.70   12.10
 -12   3  -3   42.10   10.00
 -12   3  -3   51.39    7.70
  12   3   3   24.50   13.50
  13  -3   3   65.19   11.20
  13  -3   3   51.19   10.20
 -13  -3  -3   45.60   13.50
 -13  -3  -3    8.70   13.60
 -13   3  -3   59.39   11.60
  13   3   3   53.09   14.80
  13   3   3   67.49   15.20
 -13   3  -3   40.70    7.60
 -14  -4   3   12.00   13.80
 -14  -4   3   -0.10   11.90
  14   4  -3    4.80   14.00
  14   4  -3  -22.50   13.80
 -13  -4   3   21.70   10.90
  13   4  -3   -0.80   15.60
  13   4  -3    2.70   12.20
 -12  -4   3  132.39   19.60
 -12  -4   3  164.88   23.10
  12   4  -3  164.78   21.30
  12   4  -3  182.78   24.80
 -11  -4   3  207.48   23.00
  11   4  -3  171.88   21.00
  11   4  -3  199.08   25.20
 -10  -4   3   67.39   14.10
 -10  -4   3   78.69   14.80
  10   4  -3  110.09   18.30
  10   4  -3  102.99   15.30
  -9  -4   3   25.20   11.20
   9   4  -3   -1.20   12.30
   9   4  -3    6.10    8.50
  -8  -4   3 1102.59   55.19
  -8  -4   3 1105.59   53.89
   8   4  -3 1088.79   57.09
   8   4  -3 1096.69   54.49
  -7  -4   3  130.59   20.10
  -7  -4   3  143.69   16.80
   7   4  -3  112.99   16.30
   7   4  -3   76.69   15.20
  -6  -4   3   31.30    9.10
  -6  -4   3   29.30   11.60
   6   4  -3   31.70    9.70
   6   4  -3   16.00   11.00
  -5  -4   3  538.15   28.90
  -5  -4   3  444.36   30.30
   5   4  -3  505.15   29.60
   5   4  -3  447.96   30.50
  -4  -4   3  192.18   20.90
  -4  -4   3  228.08   18.40
   4  -4  -3  225.18   10.50
   4  -4  -3  257.87   10.40
   4   4  -3  231.18   19.40
   4   4  -3  196.88   19.80
  -3  -4   3   21.30    8.50
  -3  -4   3    9.60    8.50
   3  -4  -3   16.00    3.30
   3  -4  -3   14.60    3.70
  -3   4   3   16.10    3.00
   3   4  -3   17.60    9.00
  -3   4   3   14.40    3.60
   3   4  -3   14.50    8.00
   2  -4  -3    4.20    4.20
  -2  -4   3   10.20    7.40
  -2  -4   3    3.60    6.80
   2  -4  -3    6.60    3.70
   2   4  -3    4.80    7.30
   2   4  -3    2.40    6.80
  -2   4   3    2.30    2.70
  -2   4   3    2.80    3.70
   1  -4  -3  594.64   26.90
  -1  -4   3  590.24   28.80
  -1  -4   3  572.74   29.00
   1  -4  -3  553.14   26.40
  -1   4   3  579.44   26.60
  -1   4   3  587.84   26.70
   1   4  -3  591.94   28.90
   1   4  -3  562.54   28.40
   0  -4   3  928.61   42.20
   0  -4  -3  932.51   41.90
   0  -4   3  979.00   42.40
   0   4  -3  992.00   42.30
   0   4   3  978.20   42.20
   0   4   3  960.90   42.30
   0   4  -3  945.91   42.40
  -1  -4  -3  200.38   14.80
   1  -4   3  195.88   13.30
   1  -4   3  197.88   13.60
   1   4   3  191.48   14.90
  -1   4  -3  211.78   14.20
  -1   4  -3  220.18   13.40
   1   4   3  218.18   16.00
   2  -4   3  951.10   41.30
  -2  -4  -3  944.81   43.50
   2  -4   3  921.71   41.00
  -2   4  -3  990.60   41.20
  -2   4  -3  950.20   41.20
   2   4   3  960.70   43.70
   2   4   3  970.40   43.80
  -3  -4  -3 2780.62  113.89
   3  -4   3 2693.93  110.59
  -3  -4  -3 2756.72  113.79
   3  -4   3 2673.33  110.49
  -3   4  -3 2679.83  110.39
  -3   4  -3 2709.83  110.39
   3   4   3 2818.72  114.09
   3   4   3 2837.92  113.99
   4  -4   3   94.09    9.00
   4  -4   3   94.79    9.70
  -4  -4  -3   94.49   13.90
  -4  -4  -3   99.39   14.00
   4   4   3   80.89   11.50
  -4   4  -3   76.99    7.40
  -4   4  -3   99.59    9.10
   4   4   3   95.19   13.80
  -5  -4  -3  184.18   17.90
  -5  -4  -3  187.78   17.50
   5  -4   3  194.48   12.60
   5  -4   3  204.68   13.20
   5   4   3  206.48   18.20
  -5   4  -3  207.48   12.70
   5   4   3  191.88   18.10
   6  -4   3    1.20    4.80
  -6  -4  -3    1.90    7.70
  -6  -4  -3    1.10    8.20
   6  -4   3   -1.00    3.80
  -6   4  -3    0.20    4.40
   6   4   3   -1.20    7.70
   6   4   3    5.30    8.60
  -7  -4  -3  412.96   27.20
   7  -4   3  412.16   21.40
  -7  -4  -3  453.55   28.60
   7  -4   3  429.06   22.40
  -7   4  -3  444.86   21.90
   7   4   3  479.95   28.80
   7   4   3  435.26   28.40
  -8  -4  -3   11.50    8.90
   8  -4   3   13.50    6.10
  -8   4  -3   13.60    4.50
   8   4   3    4.30    8.70
   8   4   3    4.40   10.00
  -8   4  -3    6.60    5.90
   9  -4   3   57.89    9.10
  -9  -4  -3   43.70   13.10
  -9  -4  -3   63.39   12.60
   9  -4   3   63.49    8.90
  -9   4  -3   72.29   10.50
   9   4   3   66.59   14.50
   9   4   3   68.29   13.20
  -9   4  -3   58.79    8.10
  10  -4   3  255.17   16.90
 -10  -4  -3  225.08   24.10
 -10  -4  -3  241.88   22.60
  10  -4   3  232.38   16.10
 -10   4  -3  243.08   14.50
  10   4   3  219.68   22.70
  10   4   3  229.98   24.70
 -10   4  -3  258.67   17.20
 -11  -4  -3   80.39   15.90
  11  -4   3  117.99   13.10
  11  -4   3  117.39   12.80
 -11  -4  -3   92.49   15.80
 -11   4  -3  106.29   10.50
  11   4   3  116.99   17.20
  11   4   3   89.49   15.10
 -11   4  -3  110.49   14.20
  12  -4   3   49.10   10.30
 -12  -4  -3   37.10   12.70
  12  -4   3   46.50    9.20
 -12   4  -3   44.50   13.40
  12   4   3   38.70   13.10
 -12   4  -3   44.10    6.70
  13  -4   3   29.70    8.80
 -13  -4  -3   39.80   13.90
  13   4   3    5.40   13.80
 -13   4  -3   21.30    6.00
  13   4   3   60.89   15.60
 -14  -5   3   25.20   13.80
 -14  -5   3   10.50   16.20
  14   5  -3  -12.80   14.40
  14   5  -3  -15.90   14.90
 -13  -5   3  184.08   24.60
  13   5  -3  267.17   29.90
  13   5  -3  190.88   25.40
 -12  -5   3   40.90   25.10
  12   5  -3   46.60   16.40
  12   5  -3   30.10   12.60
 -11  -5   3   63.79   13.80
 -11  -5   3   74.39   15.90
  11   5  -3   71.19   18.00
  11   5  -3   55.19   13.60
 -10  -5   3  321.77   28.70
 -10  -5   3  335.57   27.80
  10   5  -3  303.57   26.10
  10   5  -3  323.87   32.20
  -9  -5   3   11.50   11.30
  -9  -5   3   19.40   11.00
   9   5  -3   16.70   10.20
   9   5  -3   13.40   13.50
  -8  -5   3    9.10   12.30
  -8  -5   3   23.70   11.10
   8   5  -3   12.70   12.10
   8   5  -3   20.20    9.90
  -7  -5   3   60.19   12.30
  -7  -5   3   45.60   13.90
   7   5  -3   23.60   14.30
   7   5  -3   50.39   12.20
  -6  -5   3  221.28   25.00
  -6  -5   3  297.87   22.80
   6   5  -3  284.77   26.50
   6   5  -3  318.07   24.00
  -5  -5   3  928.51   50.09
  -5  -5   3 1011.00   48.40
   5   5  -3  951.90   48.80
   5   5  -3  980.10   49.90
   4  -5  -3  411.66   16.50
  -4  -5   3  380.26   25.20
   4  -5  -3  327.97   16.90
  -4  -5   3  340.77   26.00
  -4   5   3  397.36   15.60
   4   5  -3  338.57   25.40
   4   5  -3  303.77   24.80
  -3  -5   3 1550.64   67.69
   3  -5  -3 1632.14   61.39
   3  -5  -3 1537.65   61.49
   3   5  -3 1462.55   67.89
  -3   5   3 1453.65   61.79
   3   5  -3 1343.07   66.59
   2  -5  -3 1951.20   78.69
  -2  -5   3 2026.10   83.29
  -2  -5   3 1747.83   82.39
  -2   5   3 1997.10   78.89
  -2   5   3 1966.00   78.39
   2   5  -3 1807.82   82.19
   2   5  -3 1959.60   83.59
   1  -5  -3   60.59    9.50
  -1  -5   3   66.89   10.40
  -1  -5   3   74.99   10.70
   1  -5  -3   63.89   10.40
  -1   5   3   56.69    8.10
  -1   5   3   56.69    9.40
   1   5  -3   64.59   10.40
   1   5  -3   65.29    9.80
   0  -5   3  242.98   16.30
   0  -5  -3  232.98   16.80
   0  -5   3  243.08   17.00
   0  -5  -3  234.78   16.00
   0   5   3  243.48   17.10
   0   5   3  261.17   16.60
   0   5  -3  252.47   16.70
   0   5  -3  218.48   16.60
  -1  -5  -3   -4.10    6.20
   1  -5   3    5.10    6.00
   1  -5   3    0.10    4.70
  -1  -5  -3   -0.40    7.00
   1   5   3   -5.40    6.30
   1   5   3    5.40    7.10
  -1   5  -3    3.70    8.00
  -1   5  -3    3.20    4.80
  -2  -5  -3  515.85   28.40
  -2  -5  -3  531.65   27.50
   2  -5   3  480.25   23.90
   2  -5   3  462.15   24.20
   2   5   3  492.85   27.20
  -2   5  -3  486.25   23.90
  -2   5  -3  476.95   24.30
   2   5   3  513.45   28.10
   3  -5   3   81.29    8.90
   3  -5   3   66.89    9.40
  -3  -5  -3   64.49   10.60
  -3   5  -3   75.09    9.00
  -3   5  -3   77.79    9.00
   3   5   3   73.39   11.60
   3   5   3   57.79   10.50
   4  -5   3  692.43   32.00
   4  -5   3  717.63   32.30
  -4  -5  -3  742.83   37.80
   4   5   3  691.83   37.30
  -4   5  -3  708.43   31.90
   4   5   3  752.62   37.50
  -5  -5  -3 1349.16   63.39
  -5  -5  -3 1417.96   73.99
   5  -5   3 1343.47   57.99
   5  -5   3 1359.86   57.89
   5   5   3 1401.36   64.09
  -5   5  -3 1404.36   57.89
   5   5   3 1423.66   63.99
   6  -5   3  249.48   15.20
  -6  -5  -3  270.27   22.10
  -6  -5  -3  253.57   21.50
   6  -5   3  243.48   14.30
   6   5   3  229.68   21.10
  -6   5  -3  250.07   14.40
   6   5   3  267.47   22.90
  -7  -5  -3  392.56   27.30
  -7  -5  -3  409.26   28.10
   7  -5   3  417.46   21.00
   7  -5   3  387.86   20.10
  -7   5  -3  388.26   19.50
  -7   5  -3  412.86   20.30
   7   5   3  397.46   28.10
   7   5   3  448.06   29.70
  -8  -5  -3  360.96   26.90
   8  -5   3  378.66   20.30
   8  -5   3  370.86   18.90
  -8  -5  -3  359.16   28.90
  -8   5  -3  379.26   18.60
   8   5   3  360.86   27.50
   8   5   3  393.26   29.10
  -8   5  -3  394.76   19.50
  -9  -5  -3   29.60   11.80
   9  -5   3   31.10    5.50
  -9  -5  -3   29.10   11.70
   9  -5   3   35.80    6.50
   9   5   3   29.70   12.70
  -9   5  -3   35.90    5.00
  -9   5  -3   35.50    6.50
   9   5   3   18.10   10.50
  10  -5   3   -2.40    5.70
  10  -5   3   -8.00    5.60
 -10  -5  -3    7.30   10.60
 -10  -5  -3   20.20   11.50
 -10   5  -3    2.00    5.60
 -10   5  -3   -0.70    4.00
  10   5   3   -6.80   11.70
  10   5   3  -18.20   11.20
  11  -5   3   17.90    6.90
 -11  -5  -3   14.30   11.80
  11  -5   3   14.10   13.10
 -11   5  -3   16.00    5.90
 -11   5  -3   15.00    4.70
  11   5   3   -0.90   12.70
  11   5   3   14.20   12.90
  12  -5   3   56.69    8.40
 -12  -5  -3   51.49   14.30
 -12  -5  -3   18.50   12.80
  12  -5   3   41.50   11.40
 -12   5  -3   52.39    6.70
 -12   5  -3   41.00    5.10
  12   5   3   26.40   23.20
  12   5   3   58.19   16.90
  13  -5   3  114.49   13.30
 -13  -5  -3   87.09   20.00
  13  -5   3  102.99   13.80
 -13  -5  -3   57.99   16.60
  13   5   3  107.59   19.20
  13   5   3   91.29   17.50
 -14  -6   3    8.00   15.00
 -14  -6   3   -5.80   17.50
  14   6  -3  -41.60   23.70
  14   6  -3  -11.10   16.20
 -13  -6   3   29.50   14.00
 -13  -6   3   19.80   14.80
  13   6  -3   -1.30   15.30
  13   6  -3   14.00   15.50
  12   6  -3   53.99   14.90
  12   6  -3   40.40   20.00
 -11  -6   3  142.19   22.20
 -11  -6   3  129.79   19.80
  11   6  -3  113.29   18.00
  11   6  -3  132.59   21.70
 -10  -6   3  120.09   20.50
 -10  -6   3   80.89   16.50
  10   6  -3   94.19   16.90
  10   6  -3  111.49   21.50
  -9  -6   3   45.40   16.60
  -9  -6   3   28.90   12.00
   9   6  -3   21.60   15.60
   9   6  -3   58.79   12.10
  -8  -6   3  277.47   27.20
   8   6  -3  199.28   27.10
   8   6  -3  232.58   23.50
  -7  -6   3   83.69   16.80
  -7  -6   3   69.29   13.00
   7   6  -3   94.59   15.80
   7   6  -3   65.99   16.90
  -6  -6   3   -3.00    7.60
  -6  -6   3   -9.60   10.90
   6   6  -3   -2.30    8.90
   6   6  -3    5.70   10.90
  -5  -6   3  600.44   45.00
   5  -6  -3  633.34   24.80
  -5  -6   3  549.85   37.30
   5   6  -3  586.84   36.20
  -4  -6   3  204.48   21.90
   4  -6  -3  165.28   11.50
  -4  -6   3  172.98   19.30
   4  -6  -3  193.68   10.90
   4   6  -3  160.08   19.50
   4   6  -3  148.99   19.70
  -4   6   3  202.18   11.30
  -4   6   3  198.58    9.80
  -3  -6   3   18.50    9.70
  -3  -6   3   32.50   10.40
   3  -6  -3   34.50    5.80
  -3   6   3   22.20    5.70
   3   6  -3   24.50   10.30
   3   6  -3    0.10    9.40
  -2  -6   3   52.29   11.20
   2  -6  -3   44.80    7.00
   2  -6  -3   62.09    8.10
  -2  -6   3   39.60   10.30
  -2   6   3   47.50    6.80
   2   6  -3   38.80   10.60
  -2   6   3   49.70    7.50
   2   6  -3   45.30   10.30
   1  -6  -3  502.65   25.50
   1  -6  -3  552.44   26.80
  -1  -6   3  442.56   27.30
  -1  -6   3  481.05   28.10
  -1   6   3  524.95   25.90
  -1   6   3  471.75   29.10
   1   6  -3  520.65   28.90
   1   6  -3  466.85   27.60
   0  -6  -3   81.39   11.00
   0  -6  -3   83.99   12.10
   0  -6   3   93.99   12.40
   0  -6   3   94.89   13.20
   0   6   3   83.29   12.40
   0   6  -3  111.89   13.80
   0   6  -3   79.39   10.60
   0   6   3  100.09   11.70
   1  -6   3  231.78   16.60
   1  -6   3  258.07   16.30
  -1  -6  -3  214.18   17.50
  -1  -6  -3  244.08   19.70
   1   6   3  220.28   17.80
  -1   6  -3  215.28   16.60
   1   6   3  212.58   18.10
  -1   6  -3  240.88   15.70
  -2  -6  -3 1363.66   60.49
   2  -6   3 1300.97   56.19
  -2  -6  -3 1343.17   59.59
   2  -6   3 1329.87   56.79
  -2   6  -3 1228.88   57.09
  -2   6  -3 1305.07   56.09
   2   6   3 1323.07   60.09
   2   6   3 1344.67   59.49
   3  -6   3 1254.57   55.39
  -3  -6  -3 1309.37   60.39
   3  -6   3 1266.27   54.99
  -3  -6  -3 1279.47   59.49
  -3   6  -3 1282.17   55.39
   3   6   3 1357.96   60.89
   3   6   3 1326.27   60.09
  -3   6  -3 1330.87   55.29
  -4  -6  -3   48.20   12.60
  -4  -6  -3   42.40   10.50
   4  -6   3   37.80    6.20
   4  -6   3   48.20    6.80
   4   6   3   69.59   12.00
   4   6   3   42.10   11.30
  -4   6  -3   51.69    8.20
  -4   6  -3   53.59    7.10
   5  -6   3  736.53   32.90
  -5  -6  -3  782.92   40.40
   5  -6   3  707.13   33.20
   5   6   3  679.03   39.40
   5   6   3  765.42   41.50
  -5   6  -3  741.23   32.90
  -6  -6  -3  118.99   18.40
   6  -6   3  108.09   10.20
   6  -6   3  109.09    9.30
  -6  -6  -3   88.89   13.90
  -6   6  -3   90.19    8.40
   6   6   3  127.89   16.80
  -6   6  -3  125.49    9.80
   6   6   3  107.69   15.50
  -7  -6  -3   58.19   14.20
   7  -6   3   94.49    8.40
  -7  -6  -3   91.29   16.30
   7  -6   3   98.29    9.90
   7   6   3   74.99   13.90
  -7   6  -3   98.69    8.10
  -7   6  -3   98.19    9.10
   7   6   3   75.59   15.30
  -8  -6  -3   21.60   11.40
   8  -6   3   17.70    5.30
   8  -6   3   17.20    4.30
  -8  -6  -3   17.00   10.80
   8   6   3   15.80   11.10
  -8   6  -3   15.20    4.70
  -8   6  -3   19.30    4.30
   8   6   3    7.00   12.30
  -9  -6  -3  -12.30   10.80
  -9  -6  -3   21.30   12.60
   9  -6   3    0.30    4.90
   9   6   3    3.20   13.00
   9   6   3  -11.80   12.40
  -9   6  -3    6.00    3.60
 -10  -6  -3  146.09   20.20
  10  -6   3  160.48   12.20
 -10  -6  -3  109.49   17.00
  10   6   3  117.19   18.60
 -10   6  -3  139.59    9.00
  10   6   3  153.58   21.30
  11  -6   3   14.10    7.70
 -11  -6  -3    1.80   13.20
  11  -6   3   19.40    6.40
  11   6   3   30.20   14.00
  11   6   3   38.80   17.60
 -12  -6  -3    9.80   14.00
  12  -6   3    7.60    6.00
 -12  -6  -3   12.00   14.70
  12  -6   3   -2.20    6.40
  12   6   3  -16.10   13.40
  12   6   3   23.10   14.60
 -13  -6  -3   46.30   17.80
  13  -6   3   64.59    9.70
  13  -6   3   52.99    6.90
 -13  -6  -3   78.69   18.60
  13   6   3   53.69   18.00
  13   6   3   74.09   17.30
 -13  -7   3  132.19   20.90
 -13  -7   3  131.79   19.70
  13   7  -3  105.59   18.10
  13   7  -3  108.89   23.00
 -12  -7   3   -6.40   13.60
  12   7  -3  -10.80   17.30
  12   7  -3  -21.80   14.40
 -11  -7   3    1.50   16.70
  11   7  -3   12.50   13.00
  11   7  -3   -8.00   16.80
 -10  -7   3  287.87   27.70
 -10  -7   3  285.17   32.70
  10   7  -3  214.88   33.20
  -9  -7   3   25.00   16.10
  -9  -7   3   12.50   11.50
   9   7  -3   19.10   13.50
   9   7  -3   12.90   15.90
  -8  -7   3    4.40   13.30
  -8  -7   3    5.10   10.10
   8   7  -3   15.30   11.20
   8   7  -3   -1.30   14.50
  -7  -7   3  358.36   27.80
  -7  -7   3  299.97   29.30
   7   7  -3  329.37   27.90
   7   7  -3  333.37   30.60
  -6  -7   3  157.98   24.50
  -6  -7   3  164.78   19.80
   6   7  -3  164.48   22.80
   6   7  -3  153.88   21.30
   5  -7  -3    1.00    3.20
   5  -7  -3    0.60    3.20
  -5  -7   3   -5.10   11.40
  -5  -7   3  -10.00    8.20
  -5   7   3    5.60    2.10
  -5   7   3    3.00    2.00
   5   7  -3  -18.40    8.00
   5   7  -3   -2.20   10.80
  -4  -7   3   40.20   11.80
   4  -7  -3   49.10    6.60
  -4  -7   3   44.40   13.80
  -4   7   3   55.19    8.10
   4   7  -3   29.30   12.00
   4   7  -3   40.40   12.50
  -4   7   3   58.09    6.10
  -3  -7   3  150.78   18.30
  -3  -7   3  137.39   19.50
   3  -7  -3  138.79   11.90
  -3   7   3  151.58    9.90
   3   7  -3  120.49   17.10
   3   7  -3  115.59   16.50
  -3   7   3  149.69   12.70
  -2  -7   3  107.89   16.80
   2  -7  -3  141.69   12.60
  -2  -7   3  112.69   17.10
   2  -7  -3  177.68   14.30
   2   7  -3  125.39   17.00
   2   7  -3  127.29   17.20
  -2   7   3  122.79   12.80
  -2   7   3  157.88   13.70
  -1  -7   3    7.80    8.10
   1  -7  -3   -3.90    5.70
  -1  -7   3    2.70    7.60
   1  -7  -3   -7.30    6.40
   1   7  -3   -5.10    7.20
  -1   7   3    6.20    7.40
   1   7  -3  -12.80    6.70
  -1   7   3    1.30    6.00
   0  -7  -3   13.50    8.20
   0  -7  -3   16.20    7.20
   0  -7   3   13.10    7.70
   0  -7   3   19.40    7.90
   0   7  -3   21.00    7.50
   0   7   3   21.10    7.70
   0   7   3   13.80    8.00
   0   7  -3   19.20    7.40
   1  -7   3    7.60    6.40
   1  -7   3    4.00    6.30
  -1  -7  -3    2.90    7.20
  -1  -7  -3   -4.20    8.40
   1   7   3    4.60    7.60
  -1   7  -3    4.20    6.80
  -1   7  -3    7.30    6.00
   1   7   3   -4.70    8.00
  -2  -7  -3 1393.96   60.59
   2  -7   3 1240.68   55.49
   2  -7   3 1239.68   54.89
  -2  -7  -3 1266.77   58.39
  -2   7  -3 1183.18   56.19
   2   7   3 1269.07   59.29
   2   7   3 1284.37   58.69
  -2   7  -3 1233.18   54.69
   3  -7   3    7.30    5.50
  -3  -7  -3    6.30    9.90
  -3  -7  -3   -5.40    8.20
   3  -7   3    5.90    4.50
  -3   7  -3   -1.90    5.70
  -3   7  -3    4.10    4.90
   3   7   3    0.60    9.70
   3   7   3    3.20    8.40
  -4  -7  -3   34.00   12.00
   4  -7   3   22.30    5.20
   4  -7   3   20.90    6.40
  -4   7  -3   28.30    5.80
   4   7   3   24.60   11.40
   4   7   3   38.30   10.10
  -4   7  -3   31.90    5.60
   5  -7   3  534.15   27.10
  -5  -7  -3  635.04   36.10
  -5  -7  -3  522.35   33.50
   5  -7   3  522.65   26.40
  -5   7  -3  559.14   26.60
   5   7   3  577.94   36.20
   5   7   3  619.84   35.30
   6  -7   3   20.50    4.60
  -6  -7  -3   22.20    9.50
   6  -7   3   14.80    5.30
  -6   7  -3   16.30    4.10
   6   7   3   12.90    9.80
  -6   7  -3   18.50    4.90
   6   7   3   19.00   12.60
   7  -7   3  101.09    8.80
  -7  -7  -3   91.49   17.00
   7  -7   3  115.59   10.70
  -7  -7  -3  105.29   16.90
  -7   7  -3  116.79    9.60
  -7   7  -3  118.49    8.80
   7   7   3  113.29   20.80
   7   7   3  107.59   18.50
   8  -7   3   74.59    8.70
  -8  -7  -3   79.39   17.20
  -8  -7  -3   56.99   13.80
   8  -7   3   74.69    9.20
   8   7   3   70.09   17.80
  -8   7  -3   64.09    7.80
   8   7   3   58.99   14.90
  -8   7  -3   75.99    7.40
  -9  -7  -3  122.69   20.00
   9  -7   3  160.58   11.90
   9   7   3   95.69   16.90
  -9   7  -3  150.58    9.90
  -9   7  -3  147.49    9.10
   9   7   3  155.48   22.40
 -10  -7  -3   -2.90   13.90
  10  -7   3    5.50    4.80
  10  -7   3    5.60    6.50
  10   7   3   10.20   14.90
  10   7   3   26.80   13.90
 -11  -7  -3   -4.30   13.30
 -11  -7  -3   43.00   13.00
  11  -7   3   23.10    5.80
  11  -7   3   14.20    5.60
  11   7   3   23.10   17.10
  11   7   3   25.30   14.50
 -12  -7  -3   26.10   15.70
 -12  -7  -3   -4.50   15.50
  12   7   3   -4.70   14.90
  12   7   3   61.99   17.10
 -13  -7  -3    3.30   16.50
  13   7   3   20.50   15.90
  13   7   3   10.30   19.80
 -13  -8   3    9.30   17.30
  13   8  -3  -23.40   18.70
 -12  -8   3  -27.40   17.20
 -12  -8   3    2.50   15.50
  12   8  -3   -1.90   18.80
  12   8  -3   16.20   16.00
 -11  -8   3  -31.20   18.00
  11   8  -3    4.20   12.90
  11   8  -3  -26.90   19.40
 -10  -8   3   27.30   18.00
  10   8  -3   58.89   15.00
  10   8  -3   28.40   19.60
  -9  -8   3    7.80   15.90
   9   8  -3  -14.90   16.20
   9   8  -3   12.70   11.80
  -8  -8   3  -15.20   14.30
  -8  -8   3   -4.30   10.20
   8   8  -3  -15.30   13.20
   8   8  -3   -3.80   11.50
  -7  -8   3   53.39   17.80
  -7  -8   3   76.89   18.20
   7   8  -3   80.59   18.50
   7   8  -3   47.60   16.10
   6  -8  -3  218.48   10.50
  -6  -8   3  214.98   25.50
   6  -8  -3  191.38   10.30
  -6  -8   3  226.08   24.30
   6   8  -3  192.88   24.90
   6   8  -3  202.78   27.90
   5  -8  -3  231.48   13.60
  -5  -8   3  179.88   22.00
  -5  -8   3  248.68   27.40
   5  -8  -3  249.97   13.60
   5   8  -3  220.38   25.30
  -5   8   3  255.67   12.30
   5   8  -3  253.07   25.80
  -5   8   3  254.17   12.50
   4  -8  -3   78.89   10.50
   4  -8  -3   64.09    9.20
  -4  -8   3   43.60   14.90
  -4  -8   3   60.19   14.60
  -4   8   3   68.89    9.80
   4   8  -3   59.29   14.80
   4   8  -3   71.19   14.50
  -3  -8   3  141.79   19.90
   3  -8  -3  167.88   14.70
  -3  -8   3  120.59   19.50
   3  -8  -3  135.69   13.00
  -3   8   3  181.68   12.50
   3   8  -3  130.59   20.40
  -3   8   3  162.68   14.20
   3   8  -3  133.49   19.40
   2  -8  -3  104.59   14.20
  -2  -8   3   72.59   13.80
   2  -8  -3   67.79    9.50
  -2  -8   3   80.69   13.90
   2   8  -3   66.09   14.20
  -2   8   3   65.99    9.70
   2   8  -3   83.49   13.20
   1  -8  -3    7.70    6.80
  -1  -8   3    1.80    8.00
  -1  -8   3   -5.50    7.80
   1  -8  -3    9.20    8.00
  -1   8   3    2.20    7.00
  -1   8   3   -0.30    7.80
   1   8  -3    8.90    8.50
   0  -8   3  460.95   29.00
   0  -8  -3  549.74   30.70
   0  -8  -3  496.05   28.60
   0  -8   3  527.15   30.20
   0   8  -3  416.86   28.00
   0   8   3  482.25   28.40
   0   8   3  518.35   29.20
   0   8  -3  556.84   30.30
  -1  -8  -3  193.08   20.30
   1  -8   3  186.28   16.20
  -1  -8  -3  158.58   16.90
   1  -8   3  185.18   16.80
   1   8   3  166.18   18.10
  -1   8  -3  192.88   16.20
  -1   8  -3  173.88   16.20
   1   8   3  177.88   18.60
  -2  -8  -3   39.70   10.70
   2  -8   3   39.50    8.40
  -2  -8  -3   32.80   11.80
   2  -8   3   35.90    7.50
  -2   8  -3   49.10    8.00
   2   8   3   48.90   12.00
   2   8   3   43.00   10.90
  -2   8  -3   27.70    8.70
   3  -8   3  158.18   12.40
   3  -8   3  164.08   14.40
  -3  -8  -3  179.28   18.30
  -3  -8  -3  152.78   20.20
  -3   8  -3  147.49   15.90
   3   8   3  125.19   17.80
  -3   8  -3  148.69   12.90
   3   8   3  147.49   19.60
  -4  -8  -3   18.70   12.20
   4  -8   3   14.20    5.20
   4  -8   3   14.30    6.50
  -4  -8  -3   30.90   10.50
  -4   8  -3   14.50    5.80
  -4   8  -3   16.70    5.80
   4   8   3    9.20   10.80
   4   8   3    8.20   15.60
   5  -8   3   68.89   10.70
  -5  -8  -3   78.29   16.10
   5  -8   3   52.99    8.20
  -5  -8  -3   46.40   13.00
  -5   8  -3   66.59    9.30
   5   8   3   39.10   12.10
   5   8   3   73.89   15.90
   6  -8   3   13.60    5.70
   6  -8   3   11.50    4.10
  -6  -8  -3   17.60   11.40
   6   8   3    5.40   13.60
   6   8   3    7.70   10.10
  -6   8  -3   14.20    4.70
  -6   8  -3   10.40    4.30
  -7  -8  -3   -9.30   10.30
   7  -8   3    3.80    5.10
   7  -8   3    2.60    3.80
   7   8   3  -13.70   12.90
  -7   8  -3    0.50    4.40
  -7   8  -3    2.50    3.70
   7   8   3   -2.50   11.00
   8  -8   3    5.00    4.90
   8  -8   3   -2.60    4.60
  -8  -8  -3  -15.50   13.20
  -8   8  -3    5.90    3.70
   8   8   3  -11.00   11.80
  -8   8  -3    2.90    3.90
   8   8   3  -11.90   14.50
  -9  -8  -3   -9.00   14.20
   9  -8   3   14.20    5.20
   9  -8   3    2.80    6.50
   9   8   3  -27.10   13.10
   9   8   3  -10.00   15.60
  -9   8  -3   -0.40    3.40
 -10  -8  -3   84.39   20.50
  10  -8   3   77.89    9.50
  10  -8   3   66.09    8.80
  10   8   3   64.09   22.00
  10   8   3   65.09   17.50
  11  -8   3   13.30    4.60
 -11  -8  -3   -3.30   13.50
 -11  -8  -3   -5.00   17.70
  11   8   3   26.50   15.90
  11   8   3   12.90   16.80
 -12  -8  -3   65.39   19.00
 -12  -8  -3   76.79   21.80
  12   8   3   55.79   26.10
  12   8   3   44.80   17.60
 -13  -9   3   40.50   19.40
  13   9  -3   49.99   23.20
  13   9  -3   52.19   21.40
 -12  -9   3   -3.00   22.10
 -12  -9   3   -4.00   17.90
  12   9  -3   18.40   21.00
  12   9  -3   29.70   20.90
 -11  -9   3   77.59   24.50
  11   9  -3   29.90   21.50
 -10  -9   3  -41.10   18.40
  10   9  -3  -12.20   16.70
  10   9  -3    1.20   12.80
  -9  -9   3  102.49   23.30
   9   9  -3  107.09   18.00
   9   9  -3   73.59   22.40
  -8  -9   3   -0.40   12.30
  -8  -9   3   -9.90   15.00
   8   9  -3   -4.00   11.20
   8   9  -3  -24.20   13.20
  -7  -9   3  180.08   29.10
  -7  -9   3  194.38   24.10
   7   9  -3  204.38   24.70
   7   9  -3  207.78   29.10
  -6  -9   3  197.28   26.40
  -6  -9   3  125.49   18.90
   6  -9  -3  169.78   10.20
   6   9  -3  163.28   21.80
  -6   9   3  151.38    7.90
  -6   9   3  167.78    8.20
   6   9  -3  176.48   25.40
  -5  -9   3  214.78   24.50
   5  -9  -3  225.18   14.10
  -5  -9   3  258.67   27.10
   5   9  -3  227.18   25.20
  -5   9   3  227.28   12.90
  -5   9   3  215.88   12.30
   5   9  -3  221.18   26.00
   4  -9  -3  690.63   32.90
  -4  -9   3  663.33   41.10
   4  -9  -3  716.93   33.50
  -4  -9   3  635.44   39.60
  -4   9   3  658.83   32.90
   4   9  -3  684.13   41.80
   4   9  -3  628.34   40.50
  -3  -9   3   -3.70    9.70
  -3  -9   3   -5.10    9.40
   3  -9  -3    2.20    5.10
   3  -9  -3   -4.10    6.80
   3   9  -3   -3.80    9.20
  -3   9   3    6.30    6.20
   3   9  -3   23.60   10.60
  -3   9   3   13.00    6.50
  -2  -9   3   27.60    9.90
   2  -9  -3   24.10    9.50
   2  -9  -3   19.00    6.70
  -2  -9   3   17.40   11.10
   2   9  -3   15.30    9.90
  -2   9   3   33.70   10.10
   2   9  -3  -11.20   19.00
  -2   9   3   12.80    7.60
  -1  -9   3  389.76   28.20
   1  -9  -3  463.25   26.20
  -1   9   3  423.06   26.10
   1   9  -3  429.16   28.20
   0  -9   3   61.19   11.40
   0  -9  -3   45.30    9.90
   0  -9  -3   67.09   13.00
   0  -9   3   74.59   13.00
   0   9   3   80.19   12.70
   0   9  -3   74.49   14.80
   0   9  -3   51.99   10.50
   0   9   3   37.30   11.50
   1  -9   3  147.99   15.00
  -1  -9  -3  112.29   16.20
  -1  -9  -3  145.39   19.90
   1  -9   3  112.29   15.70
   1   9   3  106.49   16.90
  -1   9  -3   95.79   14.80
   1   9   3  109.99   15.20
  -1   9  -3  128.19   17.40
  -2  -9  -3  223.08   23.50
  -2  -9  -3  189.08   20.00
   2  -9   3  234.78   16.90
   2  -9   3  199.08   18.00
  -2   9  -3  185.58   17.80
   2   9   3  208.08   20.60
  -2   9  -3  217.78   19.20
   2   9   3  199.88   21.80
  -3  -9  -3 1174.98   69.29
  -3  -9  -3 1227.88   59.79
   3  -9   3 1127.29   52.59
   3  -9   3 1173.18   51.49
   3   9   3 1160.08   58.39
  -3   9  -3 1024.10   52.99
  -3   9  -3 1202.38   54.09
   3   9   3 1124.99   56.99
  -4  -9  -3  227.68   22.90
   4  -9   3  237.68   15.30
  -4  -9  -3  275.07   27.00
   4  -9   3  250.17   17.80
   4   9   3  227.08   22.20
   4   9   3  190.88   24.40
  -4   9  -3  207.98   16.50
  -5  -9  -3   33.10   12.70
   5  -9   3   29.00    6.10
  -5  -9  -3   32.00   14.40
   5  -9   3   32.20    7.20
   5   9   3   28.00   12.00
  -5   9  -3   27.70   10.00
   5   9   3   19.20   14.00
  -5   9  -3   19.60    5.60
   6  -9   3   81.69   11.50
  -6  -9  -3   75.09   18.30
  -6  -9  -3   50.99   15.20
   6  -9   3   65.99    8.40
   6   9   3   62.69   18.60
  -6   9  -3   73.79   10.90
   6   9   3   70.59   15.50
   7  -9   3   17.40    4.60
   7  -9   3   28.30    6.90
  -7  -9  -3   14.20   11.30
  -7   9  -3   33.70    7.20
   7   9   3    9.10   15.20
  -7   9  -3   22.90    5.10
   7   9   3   -5.60   11.40
  -8  -9  -3   -1.10   15.10
   8  -9   3    7.90    5.80
   8  -9   3    4.30    5.80
  -8   9  -3    0.20    3.60
   8   9   3  -23.60   11.40
   8   9   3  -16.00   16.70
   9  -9   3   68.99   10.50
  -9  -9  -3   59.79   20.70
   9  -9   3   97.39   10.60
   9   9   3   54.49   17.10
   9   9   3   74.09   21.80
 -10  -9  -3   20.40   18.00
  10  -9   3   17.00    5.80
  10  -9   3   17.40    4.50
  10   9   3   27.60   35.40
  10   9   3   15.90   20.00
 -11  -9  -3   50.99   20.40
 -11  -9  -3   26.10   16.70
  11   9   3   51.09   17.00
  11   9   3   47.60   20.30
 -12  -9  -3    2.40   19.30
 -12  -9  -3   -1.70   17.50
  12   9   3   33.80   19.10
  12   9   3  -11.80   18.30
 -12 -10   3    6.40   17.80
 -12 -10   3  -25.60   24.20
  12  10  -3    9.80   18.00
  12  10  -3    5.20   19.80
 -11 -10   3  -10.80   20.70
  11  10  -3    4.90   16.50
  11  10  -3  -20.00   19.30
 -10 -10   3  -42.90   18.60
  10  10  -3   -1.20   20.80
  10  10  -3   -3.50   20.20
  -9 -10   3  261.67   37.40
   9  10  -3  292.17   36.00
   9  10  -3  321.47   32.90
  -8 -10   3   85.49   21.60
   8  10  -3  130.59   23.40
   8  10  -3   89.59   19.90
   7 -10  -3  304.37   14.00
  -7 -10   3  318.77   29.00
   7 -10  -3  270.07   13.70
  -7 -10   3  351.26   34.90
   7  10  -3  358.26   35.10
   7  10  -3  314.17   30.80
   6 -10  -3  456.35   22.70
  -6 -10   3  495.95   36.20
   6 -10  -3  446.36   22.30
  -6 -10   3  541.15   39.30
   6  10  -3  503.95   38.70
   6  10  -3  513.65   36.70
  -6  10   3  442.16   20.70
  -6  10   3  461.65   21.20
  -5 -10   3   16.80   14.00
   5 -10  -3   -1.70    4.40
  -5 -10   3  -14.10   11.60
  -5  10   3    5.10    3.90
   5  10  -3    8.70   12.70
   5  10  -3    1.10   12.60
  -5  10   3    7.90    4.60
   4 -10  -3   18.10    6.60
   4 -10  -3   11.50    7.50
  -4 -10   3   17.20   11.80
  -4 -10   3    5.90   12.30
  -4  10   3   -7.30    5.70
   4  10  -3    6.90   11.60
  -4  10   3    7.90    4.80
   4  10  -3   -1.80   11.10
   3 -10  -3  184.08   18.00
  -3 -10   3  174.08   24.00
   3 -10  -3  173.98   15.70
  -3 -10   3  145.29   22.10
   3  10  -3  178.18   22.10
   3  10  -3  158.58   20.80
  -3  10   3  226.08   20.60
  -3  10   3  193.78   20.50
  -2 -10   3  142.29   19.70
   2 -10  -3  111.69   14.40
   2 -10  -3  140.89   17.70
  -2 -10   3  120.29   17.40
   2  10  -3  136.99   18.00
  -2  10   3  133.89   16.50
   2  10  -3  159.48   20.80
  -2  10   3  144.29   15.50
  -1 -10   3   34.20   12.20
  -1 -10   3   43.90   12.10
   1 -10  -3   48.60   10.20
   1 -10  -3   69.79   13.30
   1  10  -3   21.30   11.50
   1  10  -3   55.99   12.50
  -1  10   3   64.19   12.00
  -1  10   3   45.30   11.40
   0 -10   3   16.60   10.30
   0 -10  -3   51.59   12.50
   0 -10   3   38.30   11.10
   0 -10  -3   49.00   10.50
   0  10  -3   43.80   10.40
   0  10   3   37.20   10.30
   0  10   3   42.60   11.30
   0  10  -3   26.90   11.10
   1 -10   3 1544.85   68.19
  -1 -10  -3 1533.85   70.29
  -1 -10  -3 1382.46   67.59
  -1  10  -3 1672.43   68.49
  -1  10  -3 1245.08   65.09
   1  10   3 1528.85   68.99
   1  10   3 1296.87   67.19
  -2 -10  -3  751.62   42.90
   2 -10   3  624.74   36.40
  -2 -10  -3  662.73   39.30
   2 -10   3  793.72   37.60
  -2  10  -3  778.82   36.90
  -2  10  -3  605.64   35.60
   2  10   3  763.82   42.00
   2  10   3  639.24   39.40
   3 -10   3   26.60    6.10
  -3 -10  -3   21.30   10.10
   3 -10   3   16.30    8.60
  -3 -10  -3   22.80   13.10
  -3  10  -3   24.70    6.80
  -3  10  -3   18.90    8.30
   3  10   3   15.20   12.00
   3  10   3   19.70   12.00
   4 -10   3  598.14   33.50
  -4 -10  -3  656.83   39.60
   4 -10   3  671.23   31.70
  -4 -10  -3  679.43   43.80
   4  10   3  605.04   41.80
  -4  10  -3  572.54   33.60
  -4  10  -3  689.23   32.10
   4  10   3  671.03   40.10
  -5 -10  -3   16.70   14.80
   5 -10   3   15.60    7.30
   5 -10   3    8.90    4.60
  -5 -10  -3    5.00   11.60
   5  10   3  -16.80   10.20
   5  10   3   -9.30   13.50
  -5  10  -3    3.80    4.30
  -5  10  -3    9.60    5.90
   6 -10   3   19.00    5.00
  -6 -10  -3   14.00   12.30
   6 -10   3   22.30    7.20
  -6 -10  -3   11.90   16.10
   6  10   3   -1.20   16.30
  -6  10  -3   10.60    5.90
   6  10   3    8.50   12.10
  -7 -10  -3   37.70   15.40
   7 -10   3   43.80    6.60
   7 -10   3   45.40    8.50
  -7  10  -3   39.40    6.30
  -7  10  -3   64.39    9.30
   7  10   3   37.50   23.80
   7  10   3   34.20   19.10
  -8 -10  -3  -20.10   17.30
   8 -10   3    7.20    5.90
   8 -10   3    5.40    6.50
  -8  10  -3    9.60    4.30
  -8  10  -3    9.50    4.90
   8  10   3   18.90   15.40
   8  10   3  -27.00   16.60
   9 -10   3  162.18   12.40
   9 -10   3  185.38   13.90
  -9 -10  -3  222.68   34.40
   9  10   3  189.68   29.30
   9  10   3  122.29   21.20
 -10 -10  -3    1.40   20.00
  10 -10   3    9.40    5.80
  10  10   3    9.90   19.90
  10  10   3   16.60   17.30
 -11 -10  -3  157.88   27.00
  11  10   3  146.69   26.70
  11  10   3   40.50   20.40
 -12 -10  -3  138.59   28.60
  12  10   3  136.59   25.50
  12  10   3  111.99   23.80
 -12 -11   3   50.69   20.80
 -12 -11   3   51.69   29.10
  12  11  -3   33.70   22.20
  12  11  -3   22.20   20.40
 -11 -11   3   48.30   26.00
  11  11  -3   29.70   20.10
  11  11  -3   80.59   20.20
 -10 -11   3  -14.00   22.50
  10  11  -3   17.70   16.20
  10  11  -3    1.30   18.20
  -9 -11   3  246.58   36.60
   9  11  -3  160.58   23.30
  -8 -11   3  362.26   39.00
   8  11  -3  326.27   38.10
   8  11  -3  314.97   34.60
   7 -11  -3  186.18   12.00
  -7 -11   3  223.18   30.60
   7 -11  -3  182.98   11.80
  -7 -11   3  182.68   26.20
   7  11  -3  249.88   33.10
  -6 -11   3   61.19   17.10
   6 -11  -3    7.60    4.50
  -6 -11   3   -4.20   12.00
   6  11  -3   21.80   15.00
   6  11  -3   11.40   14.40
  -6  11   3   12.30    4.00
  -6  11   3   16.30    4.70
   5 -11  -3   66.69   10.70
  -5 -11   3  106.59   19.40
   5 -11  -3   70.79   10.10
   5  11  -3   91.69   18.80
   5  11  -3   75.99   16.60
  -5  11   3   56.99    8.10
  -4 -11   3  312.97   31.20
   4 -11  -3  384.46   25.00
  -4 -11   3  412.46   33.60
   4 -11  -3  390.96   23.80
   4  11  -3  377.36   32.10
   4  11  -3  412.06   33.40
  -4  11   3  394.66   24.30
  -4  11   3  384.16   22.40
   3 -11  -3   23.90    7.30
   3 -11  -3   21.30    9.70
  -3 -11   3    1.90   12.20
  -3 -11   3   27.20   13.20
  -3  11   3   18.70   10.20
  -3  11   3   18.70    8.90
   3  11  -3   15.30   12.40
   3  11  -3   28.20   13.10
  -2 -11   3   99.29   28.30
   2 -11  -3  125.39   15.00
   2 -11  -3  144.09   19.00
  -2 -11   3  153.98   20.40
  -2  11   3  128.39   16.30
   2  11  -3  116.99   17.50
  -2  11   3  121.19   16.00
   2  11  -3  119.39   19.60
  -1 -11   3  541.05   35.50
   1 -11  -3  527.25   32.00
  -1 -11   3  543.45   36.30
   1  11  -3  589.94   37.10
   1  11  -3  521.05   34.50
  -1  11   3  647.74   33.90
  -1  11   3  523.45   32.70
   0 -11   3   11.70    9.80
   0 -11  -3   -8.50    6.60
   0 -11   3  -16.50    8.70
   0 -11  -3   10.60   11.00
   0  11  -3   -7.50    7.20
   0  11   3   -4.00    9.60
   0  11  -3   -9.50    8.80
   0  11   3    0.80    7.50
  -1 -11  -3   -7.00    7.60
  -1 -11  -3   -1.10   11.30
   1 -11   3  -13.30    7.70
   1  11   3   -7.90    9.70
   1  11   3    3.40    8.20
  -1  11  -3  -11.90    8.30
  -1  11  -3    2.00    6.90
  -2 -11  -3   54.49   15.20
   2 -11   3   88.09   13.30
  -2 -11  -3   46.30   12.00
   2 -11   3   48.50   12.00
   2  11   3   70.09   15.80
  -2  11  -3   69.09   11.90
  -2  11  -3   49.70   10.60
   2  11   3   51.59   12.50
   3 -11   3  357.26   26.60
  -3 -11  -3  443.86   31.30
  -3 -11  -3  430.26   35.40
   3 -11   3  505.55   26.30
   3  11   3  415.26   33.80
   3  11   3  392.66   30.40
  -3  11  -3  348.67   26.00
  -3  11  -3  496.55   26.30
  -4 -11  -3  139.09   19.80
   4 -11   3  138.19   16.30
   4 -11   3  163.18   13.00
  -4 -11  -3  129.49   21.90
  -4  11  -3  183.78   15.10
   4  11   3  133.79   21.70
   4  11   3  119.19   19.50
  -5 -11  -3   11.10   13.40
  -5 -11  -3    3.80   16.00
   5 -11   3   25.40    6.10
   5 -11   3   22.60    8.30
   5  11   3    6.10   15.10
  -5  11  -3   20.70    6.30
  -5  11  -3   29.40    6.80
   6 -11   3  134.39   16.10
   6 -11   3  189.48   13.00
  -6 -11  -3  135.99   26.30
  -6 -11  -3  117.59   20.80
   6  11   3  175.58   23.80
   6  11   3  108.39   23.70
  -6  11  -3  203.68   14.70
   7 -11   3   44.30    6.40
  -7 -11  -3    5.30   13.30
   7 -11   3   40.10    9.00
  -7  11  -3   47.50    6.80
  -7  11  -3   51.39    7.50
   7  11   3   31.50   17.70
   8 -11   3   14.50    8.20
   8 -11   3   11.90    6.70
   8  11   3   12.10   13.40
  -8  11  -3   13.90    5.10
  -8  11  -3   18.10    5.30
   8  11   3  -19.90   19.10
  -9 -11  -3   59.39   24.20
   9 -11   3   49.60    6.80
   9 -11   3   60.29    9.10
   9  11   3   73.19   19.30
  10 -11   3    7.30    5.50
 -10 -11  -3    8.50   23.60
  10  11   3  -17.70   19.90
  10  11   3   45.80   19.30
 -11 -11  -3   72.89   18.80
 -11 -11  -3   95.79   26.90
  11  11   3   84.89   20.50
  11  11   3   68.99   23.80
 -12 -12   3  -18.50   29.90
  12  12  -3  -38.60   20.80
  12  12  -3    9.40   22.50
 -11 -12   3   17.20   25.50
  11  12  -3   37.00   21.20
  11  12  -3    2.80   18.40
 -10 -12   3   40.80   25.70
  10  12  -3   40.80   19.40
  10  12  -3   13.70   17.20
  -9 -12   3  609.54   50.69
   9  12  -3  536.75   42.30
  -8 -12   3   83.19   24.10
  -8 -12   3  136.79   24.20
   8  12  -3   63.49   18.50
   8  12  -3  139.59   25.60
  -7 -12   3  479.95   37.10
  -7 -12   3  581.44   42.20
   7 -12  -3  445.76   23.10
   7  12  -3  525.55   40.00
  -7  12   3  422.86   20.20
  -7  12   3  460.35   20.70
   7  12  -3  567.54   42.40
  -6 -12   3  451.75   36.30
   6 -12  -3  430.06   23.30
  -6 -12   3  559.14   40.30
   6  12  -3  519.85   40.80
  -6  12   3  448.36   23.00
  -6  12   3  406.46   21.90
   6  12  -3  490.65   38.10
  -5 -12   3   -1.00   13.90
   5 -12  -3   -3.10    8.00
  -5 -12   3   17.80   15.50
   5 -12  -3   -5.20    5.60
   5  12  -3    6.80   13.80
  -5  12   3   -5.40    6.30
   5  12  -3    4.60   13.40
  -4 -12   3   64.39   17.00
   4 -12  -3   40.30   10.90
   4 -12  -3   24.90    8.50
  -4 -12   3   26.70   15.40
   4  12  -3   43.90   15.30
  -4  12   3   37.10    9.90
  -4  12   3   31.60    9.40
   4  12  -3   28.50   15.50
  -3 -12   3    6.20   13.10
   3 -12  -3   -6.80    9.30
   3 -12  -3   -6.30    6.10
   3  12  -3    0.70   10.40
  -3  12   3   -3.70    7.70
  -3  12   3   -7.50    8.60
  -2 -12   3    2.80   11.20
   2 -12  -3   23.50   11.60
  -2 -12   3   24.40   14.20
   2 -12  -3    9.70    7.10
   2  12  -3   24.50   16.80
  -2  12   3   17.40   10.20
  -2  12   3   19.10    9.60
   2  12  -3    7.70   10.80
  -1 -12   3  150.78   21.50
   1 -12  -3  149.69   21.30
   1 -12  -3  124.09   16.50
  -1 -12   3  144.79   22.80
  -1  12   3  148.19   18.90
   1  12  -3  137.09   20.70
  -1  12   3  172.38   19.50
   1  12  -3  165.38   22.70
   0 -12   3  299.17   26.80
   0 -12   3  268.57   26.30
   0 -12  -3  362.16   29.10
   0 -12  -3  285.67   23.90
   0  12   3  360.36   26.40
   0  12   3  303.57   25.00
   0  12  -3  323.67   25.90
   0  12  -3  314.37   28.00
   1 -12   3  928.81   49.10
   1 -12   3  763.32   46.80
  -1 -12  -3 1093.59   53.09
  -1 -12  -3  831.72   47.60
  -1  12  -3 1064.39   50.79
  -1  12  -3  875.91   46.80
   1  12   3 1005.50   50.19
   1  12   3  716.53   51.39
   2 -12   3  896.01   44.20
  -2 -12  -3  884.11   50.39
  -2 -12  -3  700.83   44.20
   2  12   3  892.21   48.60
  -2  12  -3  733.13   42.20
  -3 -12  -3  305.37   31.80
   3 -12   3  342.77   21.90
   3 -12   3  224.78   22.80
  -3 -12  -3  278.47   26.80
   3  12   3  251.67   27.90
  -3  12  -3  362.56   23.40
  -3  12  -3  288.57   23.10
   3  12   3  348.17   30.60
  -4 -12  -3  531.75   40.90
   4  12   3  560.54   40.40
  -4  12  -3  522.95   32.40
   4  12   3  441.56   35.30
  -5 -12  -3    0.60   17.10
   5 -12   3    2.50    8.00
  -5 -12  -3    5.70   12.90
   5  12   3    6.80   12.90
  -5  12  -3    7.70    8.10
  -5  12  -3   15.40    7.40
   5  12   3    1.00   16.30
  -6 -12  -3   -1.80   12.80
  -6 -12  -3  -17.10   18.60
   6 -12   3    8.20    8.10
   6 -12   3   14.50    5.90
   6  12   3  -27.70   15.90
   6  12   3  -10.50   12.40
  -6  12  -3    3.30    7.20
   7 -12   3   16.60    5.30
   7 -12   3   14.20    8.70
  -7 -12  -3   24.80   13.90
  -7  12  -3   16.90    6.30
   7  12   3   -0.50   14.00
   7  12   3  -26.50   17.90
  -7  12  -3   11.90    7.30
   8 -12   3   62.99    8.30
   8 -12   3   38.10   10.00
  -8 -12  -3   40.00   15.40
  -8  12  -3   60.69    9.10
  -8  12  -3   70.79   10.20
   8  12   3   57.19   19.20
   9 -12   3  186.98   13.40
   9 -12   3  237.58   17.20
  -9 -12  -3  181.48   32.50
   9  12   3  135.79   30.40
   9  12   3  173.08   23.80
 -10 -12  -3  107.19   29.90
  10 -12   3   66.39    6.00
  10  12   3   86.49   27.70
 -11 -12  -3  159.38   32.90
  11  12   3  165.18   29.60
  11  12   3  138.59   24.70
 -11 -13   3  -12.70   25.80
 -11 -13   3  -21.30   29.50
  11  13  -3  -16.40   20.70
  11  13  -3   38.80   22.00
 -10 -13   3   42.80   26.70
  10  13  -3   42.90   19.10
  10  13  -3   65.19   20.80
  -9 -13   3   86.49   24.70
   9  13  -3   98.89   23.20
   9  13  -3    8.30   19.70
   8 -13  -3  159.38    9.90
   8 -13  -3  139.19    9.00
  -8 -13   3  133.99   22.90
   8  13  -3  163.38   24.10
  -7 -13   3   49.70   16.70
   7 -13  -3   50.29    7.90
   7 -13  -3   40.80    8.90
  -7 -13   3  108.89   21.60
  -7  13   3   43.20    6.90
  -7  13   3   49.50    6.40
   7  13  -3   77.89   20.80
   7  13  -3   51.59   17.20
  -6 -13   3   60.19   17.90
   6 -13  -3   60.29    8.00
   6  13  -3   60.49   18.20
  -6  13   3   59.69    9.20
  -6  13   3   70.49    9.10
   6  13  -3  122.99   22.60
  -5 -13   3   52.99   18.80
   5 -13  -3   16.50    7.10
   5 -13  -3   12.20    9.80
  -5 -13   3   17.60   15.80
  -5  13   3   21.00    6.30
  -5  13   3   24.20    9.00
   5  13  -3   24.40   16.30
   5  13  -3   27.90   16.10
  -4 -13   3  585.94   41.30
   4 -13  -3  452.15   30.70
  -4 -13   3  451.75   38.50
   4 -13  -3  471.45   29.20
  -4  13   3  482.85   30.50
   4  13  -3  459.85   37.90
   4  13  -3  486.25   37.90
   3 -13  -3  135.09   21.50
   3 -13  -3  159.28   17.40
  -3 -13   3  189.08   27.40
  -3 -13   3  174.28   24.20
  -3  13   3  161.08   23.20
  -3  13   3  131.09   18.10
   3  13  -3  159.78   24.40
   3  13  -3  150.58   21.50
  -2 -13   3  -13.50   10.70
   2 -13  -3   18.50    8.70
   2 -13  -3   12.00   11.10
  -2 -13   3   22.00   14.00
   2  13  -3   19.30   13.00
  -2  13   3    8.50    8.90
  -2  13   3   29.70   14.00
   2  13  -3    4.90   13.00
  -1 -13   3  474.45   36.40
   1 -13  -3  465.65   31.00
  -1 -13   3  500.15   36.50
   1 -13  -3  547.65   36.30
   1  13  -3  505.85   36.90
   1  13  -3  515.65   35.40
  -1  13   3  566.14   33.30
  -1  13   3  504.95   33.10
   0 -13   3   68.99   16.40
   0 -13  -3   68.89   12.50
   0 -13   3   69.89   15.60
   0 -13  -3   85.69   17.50
   0  13  -3   84.29   14.70
   0  13   3   87.89   15.10
   0  13   3   70.29   13.30
   0  13  -3   93.79   16.90
  -1 -13  -3   62.69   16.90
   1 -13   3   35.20   14.00
  -1 -13  -3   32.80   11.50
   1 -13   3   27.60   12.80
  -1  13  -3   28.80   13.60
   1  13   3   27.90   10.50
  -1  13  -3   33.70   11.90
   1  13   3   33.40   13.00
   2 -13   3   -2.40    9.50
  -2 -13  -3    3.10   10.40
   2 -13   3   -5.30    8.80
  -2 -13  -3   -5.50   14.00
  -2  13  -3   -3.30   10.60
   2  13   3   -5.10    9.00
  -2  13  -3   -4.00    8.80
   2  13   3   -5.20   11.30
   3 -13   3  302.67   21.80
   3 -13   3  223.48   23.40
  -3 -13  -3  228.98   26.50
  -3 -13  -3  291.07   32.50
   3  13   3  275.87   30.40
  -3  13  -3  325.67   24.60
  -3  13  -3  256.87   22.00
   3  13   3  225.88   27.00
  -4 -13  -3   19.60   17.80
  -4 -13  -3   14.80   13.80
   4 -13   3   20.70   10.70
   4 -13   3   35.30    7.60
  -4  13  -3   31.10   11.50
  -4  13  -3   25.80    9.50
   4  13   3   20.80   12.50
   4  13   3   37.80   19.00
  -5 -13  -3   14.30   14.40
  -5 -13  -3   16.30   20.30
   5 -13   3   30.50    7.70
   5 -13   3   13.70   10.30
  -5  13  -3   41.30   13.50
  -5  13  -3   46.10    9.60
   5  13   3   24.20   15.10
   5  13   3   11.40   17.50
   6 -13   3  111.29   17.40
  -6 -13  -3   75.29   19.10
   6  13   3   66.39   23.50
  -6  13  -3   95.69   11.50
   6  13   3   97.29   18.10
  -6  13  -3  106.79   16.70
   7 -13   3  145.19   12.10
  -7 -13  -3  124.79   19.30
   7 -13   3  119.19   18.10
  -7  13  -3  142.99   12.90
   7  13   3  126.89   20.00
   7  13   3   68.39   25.20
  -8 -13  -3   23.30   15.00
   8 -13   3   13.70    6.40
   8 -13   3   13.60    9.80
   8  13   3  -50.19   27.00
   8  13   3   29.80   16.60
  -8  13  -3   14.90    5.90
  -8  13  -3    7.20    6.50
   9 -13   3   86.49   10.70
  -9 -13  -3   61.99   17.90
  -9 -13  -3   38.20   26.30
   9  13   3   22.40   25.10
   9  13   3   88.89   20.20
 -10 -13  -3  121.09   31.50
 -10 -13  -3  146.39   22.10
  10 -13   3  162.28   11.10
  10  13   3  104.09   22.90
 -10 -14   3  -46.60   20.80
 -10 -14   3   31.50   25.10
  10  14  -3  -44.20   20.40
  10  14  -3   65.19   21.30
  -9 -14   3   38.90   18.90
  -9 -14   3   98.09   30.40
   9  14  -3   71.49   21.70
   9  14  -3  149.39   27.10
   8 -14  -3    7.40    5.60
  -8 -14   3    5.00   20.80
  -8 -14   3   64.59   22.00
   8 -14  -3    5.00    4.70
   8  14  -3  -11.70   16.60
   8  14  -3   51.89   21.80
  -7 -14   3  100.29   21.20
  -7 -14   3  125.29   25.60
   7 -14  -3   90.59   13.80
   7 -14  -3   69.59   11.20
  -7  14   3   88.39   11.20
   7  14  -3  144.89   25.30
   7  14  -3  116.69   23.70
  -7  14   3   83.59    9.20
   6 -14  -3  111.09   12.50
  -6 -14   3  124.69   21.40
   6  14  -3  147.89   25.70
  -6  14   3   97.79   11.30
   6  14  -3   71.19   19.10
  -6  14   3  122.99   17.00
  -5 -14   3  -18.90   14.60
   5 -14  -3    6.90   10.80
   5 -14  -3   -1.40    7.30
  -5 -14   3   34.20   19.10
   5  14  -3   33.00   18.50
  -5  14   3  -13.20    9.60
  -5  14   3   -8.60    7.10
   5  14  -3  -13.00   14.20
  -4 -14   3   18.70   13.30
   4 -14  -3    2.30    8.10
   4 -14  -3    6.60   12.30
  -4 -14   3   41.10   17.00
   4  14  -3   -1.70   14.40
  -4  14   3   11.60   11.70
   4  14  -3   34.60   16.20
  -4  14   3   27.60   11.30
  -3 -14   3   29.80   16.60
   3 -14  -3    3.00    8.30
   3 -14  -3   -7.50   11.20
   3  14  -3    8.80   13.90
  -3  14   3   -6.90    8.50
  -3  14   3   -4.00    9.70
  -2 -14   3  129.39   22.10
  -2 -14   3   87.99   18.90
   2 -14  -3   95.49   14.80
   2 -14  -3   79.59   16.20
   2  14  -3   88.79   18.50
  -2  14   3  101.79   15.10
   2  14  -3  103.49   19.20
  -2  14   3  124.49   19.40
  -1 -14   3   26.50   15.60
   1 -14  -3   25.40   14.70
  -1 -14   3   14.00   12.60
   1 -14  -3    8.00    9.10
   1  14  -3   49.70   15.10
  -1  14   3   32.10   12.40
  -1  14   3   21.70    9.90
   1  14  -3   36.20   14.60
   0 -14   3  -29.30   20.50
   0 -14  -3   11.00   14.70
   0 -14   3    5.60   13.30
   0 -14  -3    7.90   10.50
   0  14   3   11.40   11.80
   0  14  -3   -4.30   10.00
   0  14  -3  -14.70   10.40
   0  14   3    1.50    9.20
   1 -14   3  137.19   21.70
  -1 -14  -3  208.18   28.10
  -1 -14  -3  198.38   21.40
   1 -14   3  189.88   25.80
  -1  14  -3  182.98   22.90
   1  14   3  217.18   26.00
  -1  14  -3  162.08   23.10
   1  14   3  202.28   22.40
   2 -14   3   71.79   14.40
  -2 -14  -3  115.49   22.50
   2 -14   3  132.99   18.20
  -2 -14  -3  133.39   20.10
   2  14   3   90.89   17.40
  -2  14  -3  115.79   17.00
  -2  14  -3  133.99   17.70
   2  14   3  114.79   19.50
   3 -14   3   24.90   11.90
  -3 -14  -3  -11.80   15.10
  -3 -14  -3   42.70   18.90
   3 -14   3   20.00    9.50
  -3  14  -3   35.80   10.90
   3  14   3   34.40   14.00
   3  14   3    5.10   14.00
  -3  14  -3   25.00   10.20
  -4 -14  -3   64.89   16.80
   4 -14   3   57.09   10.10
   4 -14   3   66.99   14.60
  -4 -14  -3   55.19   22.60
  -4  14  -3   79.79   13.80
   4  14   3   60.49   15.50
   4  14   3   90.89   20.00
  -4  14  -3   63.99   11.60
  -5 -14  -3   74.59   17.50
  -5 -14  -3   61.49   25.10
   5 -14   3   82.49   14.60
   5 -14   3   64.69    9.80
  -5  14  -3   67.79   27.00
  -5  14  -3   83.89   11.90
   5  14   3   65.59   18.50
   5  14   3   72.49   22.50
  -6 -14  -3  -44.10   19.80
  -6 -14  -3   18.50   15.00
   6 -14   3   12.50   10.60
   6 -14   3    3.30    6.60
   6  14   3  -22.10   18.90
  -6  14  -3   23.50    8.00
   6  14   3   32.70   15.50
  -6  14  -3   43.30    9.90
   7 -14   3    4.10   10.80
   7 -14   3   10.00    6.30
  -7 -14  -3    7.20   15.40
  -7  14  -3    4.40    6.40
  -7  14  -3    3.10    8.50
   7  14   3   -5.30   15.80
   7  14   3  -41.30   19.70
   8 -14   3   24.30   11.30
   8 -14   3   22.00    6.40
  -8 -14  -3   34.70   17.30
   8  14   3  -18.60   19.10
  -8  14  -3   38.10   10.10
   8  14   3   37.30   18.70
  -8  14  -3   23.40    6.40
   9 -14   3   17.70    6.80
  -9 -14  -3   17.50   18.60
   9 -14   3   24.70   10.30
  -9 -14  -3  -32.10   23.90
   9  14   3   62.79   21.60
   9  14   3  -11.20   22.20
  10 -14   3   18.70    4.30
  10 -14   3   23.40    6.80
  10  14   3   75.99   22.40
  10  14   3  -17.60   23.30
 -10 -15   3   20.90   27.90
  10  15  -3   59.59   22.80
  -9 -15   3   25.10   29.60
   9  15  -3   39.90   18.60
  -8 -15   3  -25.90   17.50
   8 -15  -3   17.50    6.70
  -8 -15   3   41.90   23.60
   8 -15  -3   16.60    5.90
   8  15  -3   65.19   21.60
   8  15  -3  -25.20   17.10
   7 -15  -3   37.70    9.70
  -7 -15   3   84.99   23.50
  -7 -15   3   17.90   18.20
   7 -15  -3   32.50    6.90
  -7  15   3   31.00    6.70
   7  15  -3    0.20   15.60
   7  15  -3   86.59   25.20
  -6 -15   3   40.10   17.60
   6 -15  -3   44.40    8.50
  -6 -15   3  109.19   23.30
  -6  15   3   50.19   10.80
   6  15  -3   10.90   17.20
   6  15  -3   59.69   19.70
   5 -15  -3  144.39   16.40
  -5 -15   3  158.58   23.90
  -5 -15   3  251.57   34.70
   5 -15  -3  191.68   24.10
   5  15  -3  146.39   25.00
  -5  15   3  144.49   20.20
   5  15  -3  199.58   28.30
  -5  15   3  152.48   19.10
  -4 -15   3   94.69   22.20
  -4 -15   3  124.49   23.70
   4 -15  -3   87.59   17.80
   4 -15  -3   61.99   12.30
  -4  15   3   84.99   15.10
  -4  15   3   92.99   14.80
   4  15  -3   66.99   18.80
   4  15  -3  132.09   22.50
  -3 -15   3   16.40   17.10
   3 -15  -3    2.20   10.20
  -3 -15   3  -15.70   13.60
   3 -15  -3    5.00   13.10
  -3  15   3    2.00   10.20
   3  15  -3    0.10   13.30
  -3  15   3   -3.70    9.70
   3  15  -3   23.40   14.80
  -2 -15   3   21.00   15.70
   2 -15  -3   -6.10    8.90
  -2 -15   3    8.90   15.00
   2 -15  -3   -3.40   12.70
  -2  15   3   -4.30    9.30
   2  15  -3    8.70   12.70
  -2  15   3    7.80    9.60
   1 -15  -3  124.09   19.10
  -1 -15   3  152.98   22.30
  -1 -15   3  136.69   21.70
   1 -15  -3  135.29   21.80
  -1  15   3  142.59   20.50
   1  15  -3  129.09   21.00
  -1  15   3  169.88   21.30
   0 -15  -3  145.09   23.00
   0 -15   3  110.29   18.80
   0 -15  -3  146.29   19.60
   0 -15   3  122.99   20.90
   0  15   3  131.19   22.30
   0  15   3  158.78   23.40
   0  15  -3  155.18   24.10
   1 -15   3   -4.20   13.80
   1 -15   3  -18.60   11.20
  -1 -15  -3    2.20   14.20
  -1 -15  -3    9.30   10.80
  -1  15  -3    3.90   11.70
  -1  15  -3  -23.60   11.20
   1  15   3   -7.10   12.70
   2 -15   3    5.80   11.40
  -2 -15  -3   13.10   14.00
  -2 -15  -3   16.30   17.50
   2 -15   3    7.30   13.60
  -2  15  -3   21.30   10.30
  -2  15  -3   10.60   13.00
   2  15   3   11.70   14.50
  -3 -15  -3   30.70   15.40
   3 -15   3   42.10   14.30
   3 -15   3   17.00   10.10
  -3 -15  -3   30.20   20.30
   3  15   3   49.20   21.20
   3  15   3   43.60   18.70
  -3  15  -3   22.90   11.10
  -3  15  -3   52.99   12.70
   4 -15   3  108.59   17.50
  -4 -15  -3   86.49   24.00
   4 -15   3   82.89   12.50
  -4 -15  -3  100.89   18.70
  -4  15  -3  111.59   16.00
  -4  15  -3   86.39   14.20
   4  15   3   91.99   18.20
   4  15   3  101.49   22.70
  -5 -15  -3   26.50   14.80
   5 -15   3    0.90   12.00
  -5 -15  -3  -26.50   20.30
   5 -15   3   13.40    7.50
  -5  15  -3   10.20   10.10
   5  15   3   28.50   16.90
   5  15   3   -6.10   18.40
  -5  15  -3    9.70   13.00
   6 -15   3    5.50    7.20
   6 -15   3   19.70   11.90
  -6 -15  -3  -22.50   23.20
  -6 -15  -3   28.70   16.60
  -6  15  -3   19.20    8.70
   6  15   3   45.70   20.40
   6  15   3   -2.70   16.20
  -6  15  -3   10.10    9.90
   7 -15   3   44.40    8.20
   7 -15   3   63.79   13.50
  -7 -15  -3    2.80   16.90
  -7  15  -3   57.39   11.50
   7  15   3   41.20   23.00
   7  15   3   32.80   17.50
  -7  15  -3   36.40    9.30
   8 -15   3   32.30   12.00
   8 -15   3   12.70    7.20
  -8 -15  -3   56.29   34.10
   8  15   3   39.50   20.00
   8  15   3  -30.70   18.90
  -8  15  -3   12.30    6.70
  -8  15  -3   32.30    9.40
  -9 -15  -3  -12.00   27.30
   9 -15   3   44.20    8.80
   9 -15   3   64.19   11.80
  -9 -15  -3   34.80   22.10
   9  15   3  101.09   22.70
   9  15   3   19.80   25.90
  -9 -16   3   -4.90   25.30
  -9 -16   3  -25.10   24.70
   9  16  -3  -30.90   21.30
   8 -16  -3   16.50    8.40
   8 -16  -3    3.40    8.20
  -8 -16   3  -43.50   38.20
  -8 -16   3   20.80   24.10
   8  16  -3   39.10   21.40
   8  16  -3  -20.10   19.60
  -7 -16   3  -15.10   17.60
   7 -16  -3   -9.30    6.40
   7 -16  -3    8.60    9.10
  -7 -16   3   58.09   31.60
  -7  16   3  -13.10    8.30
   7  16  -3   41.50   21.70
   7  16  -3    0.40   17.70
  -7  16   3   -9.90    5.70
   6 -16  -3   -0.50    7.80
  -6 -16   3  -10.40   17.30
  -6 -16   3   41.20   24.50
  -6  16   3    4.20    9.70
   6  16  -3  -15.10   16.80
   6  16  -3   48.90   21.40
   5 -16  -3   85.79   16.30
   5 -16  -3   81.09   11.90
  -5 -16   3   96.29   19.50
  -5 -16   3  115.49   24.10
  -5  16   3   76.39   14.60
   5  16  -3  106.29   23.30
  -5  16   3   92.69   27.40
   5  16  -3   66.99   18.60
   4 -16  -3  -28.00   11.90
   4 -16  -3  -12.50    8.90
  -4 -16   3  -28.30   14.20
  -4 -16   3   42.70   18.40
  -4  16   3  -10.60   10.90
  -4  16   3   -0.90   10.20
   4  16  -3   36.70   17.80
   3 -16  -3    0.90   10.20
   3 -16  -3   -9.00   15.40
  -3 -16   3   -5.80   15.10
  -3 -16   3   38.70   19.80
   3  16  -3   39.30   17.50
  -3  16   3   45.50   12.70
  -3  16   3   17.20   11.70
  -2 -16   3   55.39   19.50
   2 -16  -3   -9.90   13.40
   2 -16  -3   23.20   11.00
  -2 -16   3  -11.30   14.90
  -2  16   3   13.40   11.60
  -2  16   3   24.80   11.60
   2  16  -3   29.00   16.60
  -1 -16   3   56.09   20.10
  -1 -16   3   78.89   19.60
   1 -16  -3   81.29   19.70
   1 -16  -3   57.09   14.60
   1  16  -3   75.09   18.10
  -1  16   3   73.59   15.00
  -1  16   3   79.39   16.40
   0 -16   3  118.49   20.70
   0 -16  -3  110.89   22.10
   0 -16  -3  110.99   16.20
   0 -16   3  117.09   20.20
   0  16   3  107.49   19.90
   0  16  -3  116.49   19.30
  -1 -16  -3   -6.70   15.40
   1 -16   3   -5.60   13.50
  -1 -16  -3   -5.00   12.90
   1 -16   3   12.50   14.10
  -1  16  -3   26.50   13.10
   1  16   3   13.60   15.10
  -1  16  -3  -14.80   12.80
   2 -16   3  -21.00   10.90
  -2 -16  -3    0.40   13.10
  -2 -16  -3  -10.50   15.90
   2 -16   3    4.30   13.80
   2  16   3   -8.30   13.70
  -2  16  -3   -2.80   10.70
  -2  16  -3  -17.70   12.90
  -3 -16  -3   10.10   19.30
   3 -16   3   23.40   13.50
   3 -16   3  -22.10   11.00
  -3 -16  -3   10.20   12.90
  -3  16  -3   -1.30   12.20
  -3  16  -3    3.40   10.00
   3  16   3    2.90   16.20
  -4 -16  -3   20.80   23.60
   4 -16   3   19.30    9.60
   4 -16   3   37.10   14.30
  -4 -16  -3   23.50   16.00
   4  16   3   35.40   19.00
  -4  16  -3   18.50   11.00
   4  16   3   19.70   14.80
  -4  16  -3   18.00   10.90
   5 -16   3   47.70   15.10
   5 -16   3   40.40    9.50
  -5 -16  -3   28.10   16.90
   5  16   3   71.09   22.00
   5  16   3   47.30   16.50
  -5  16  -3   41.10   14.00
  -5  16  -3   40.30   11.60
   6 -16   3   16.40   13.50
  -6 -16  -3   20.50   16.90
   6 -16   3  -10.90    8.00
  -6 -16  -3  -26.90   26.90
  -6  16  -3   21.40   10.60
  -6  16  -3   -2.90   10.70
   6  16   3  -14.60   16.50
   6  16   3   42.00   31.40
  -7 -16  -3   46.90   19.30
   7 -16   3    7.80    8.10
   7 -16   3   18.20   14.20
  -7  16  -3   13.30   10.80
   7  16   3   58.39   24.00
   7  16   3   28.00   20.00
  -8 -16  -3   69.39   21.60
   8 -16   3   31.60    8.10
   8 -16   3   34.60   13.40
  -8  16  -3   38.50   10.00
   8  16   3   39.70   23.30
   8  16   3   40.20   21.40
  -8  16  -3   30.00    7.70
  -8 -17   3   13.60   23.50
   8 -17  -3    7.70    9.50
   8 -17  -3    4.20   11.00
  -8 -17   3    8.40   22.90
   8  17  -3  -31.20   24.10
  -8  17   3   -6.30    5.10
   8  17  -3   18.50   21.60
  -7 -17   3   -4.30   22.40
   7 -17  -3    4.60   10.80
   7 -17  -3   -3.90    7.60
   7  17  -3  -16.00   18.80
  -7  17   3   -1.70    9.80
  -7  17   3    2.50    7.00
   7  17  -3   42.00   20.30
  -6 -17   3    4.40   18.00
  -6 -17   3   49.70   22.30
   6 -17  -3  -14.50    8.90
   6  17  -3   31.60   25.60
   6  17  -3  -24.00   16.50
  -6  17   3  -20.80   11.00
  -6  17   3    0.00    7.50
  -5 -17   3    6.60   17.80
  -5 -17   3   17.90   20.90
   5  17  -3   -8.60   16.20
  -5  17   3   -1.60   15.20
  -5  17   3    6.40   11.80
   5  17  -3   51.59   20.70
   4 -17  -3  158.18   22.70
  -4 -17   3  182.38   26.10
   4 -17  -3  175.18   20.60
  -4  17   3  165.78   21.50
   4  17  -3  222.38   35.10
   4  17  -3  154.78   24.30
  -4  17   3  139.99   19.60
   3 -17  -3  144.79   21.00
  -3 -17   3  118.49   19.80
   3 -17  -3  138.29   22.20
   3  17  -3  225.28   33.50
  -3  17   3  181.28   28.60
  -3  17   3  180.68   22.40
   2 -17  -3   89.29   15.40
   2 -17  -3   89.69   20.70
  -2 -17   3  110.19   35.20
  -2 -17   3   69.49   19.20
  -2  17   3  115.89   18.50
   2  17  -3  120.39   22.40
   1 -17  -3    1.50   15.20
  -1 -17   3   19.90   16.80
  -1 -17   3   19.30   16.80
   1 -17  -3    6.20   12.10
  -1  17   3   10.00   12.40
   1  17  -3   40.30   16.60
   0 -17  -3  -10.40   13.10
   0 -17   3    0.40   16.60
   0 -17   3  -15.60   15.40
   0 -17  -3   -2.80   16.60
   0  17  -3   17.50   14.90
   0  17   3   14.60   13.30
  -1 -17  -3   -9.40   19.30
   1 -17   3   -4.00   14.00
  -1 -17  -3    4.10   17.90
   1 -17   3   16.00   17.20
   1  17   3    5.50   15.00
  -1  17  -3   18.50   15.00
   2 -17   3  -27.70   29.00
  -2 -17  -3   15.20   14.00
   2 -17   3   -2.70   14.90
   2  17   3    1.60   15.40
  -2  17  -3   17.30   13.40
  -3 -17  -3  -10.10   14.30
   3 -17   3   14.40   14.50
   3 -17   3  -23.30   11.80
  -3 -17  -3    1.10   19.30
  -3  17  -3    1.50   11.10
   3  17   3    2.70   17.50
   4 -17   3   12.70   14.10
  -4 -17  -3  -32.50   20.80
   4 -17   3  -10.80   11.00
  -4 -17  -3   11.50   16.60
  -4  17  -3    1.10   10.40
   4  17   3  -34.10   15.80
   4  17   3   -2.60   18.10
  -5 -17  -3   15.30   24.50
   5 -17   3   87.39   17.90
   5 -17   3   51.29   12.30
  -5 -17  -3   52.79   17.40
   5  17   3   56.29   22.50
  -5  17  -3   60.19   13.70
  -6 -17  -3   54.99   28.70
  -6 -17  -3   57.89   20.00
   6 -17   3   44.00   10.60
   6 -17   3   77.79   18.10
   6  17   3   62.19   24.00
  -6  17  -3   61.09   15.10
  -6  17  -3   53.59   16.50
   6  17   3   33.80   22.00
  -7 -17  -3    6.90   21.00
   7 -17   3   27.70   15.70
   7 -17   3    8.00    9.40
   7  17   3   52.29   22.50
   7  17   3    3.60   21.40
  -7  17  -3   29.00   11.40
  -7 -18   3   -1.30   22.30
   7 -18  -3   71.69   14.90
   7 -18  -3   49.30    9.70
  -7 -18   3   67.79   28.80
  -7  18   3   45.50    8.80
   7  18  -3   28.70   22.00
  -7  18   3   41.90   11.70
  -6 -18   3   31.20   22.50
  -6 -18   3  -10.30   20.20
   6 -18  -3    9.10   10.30
  -6  18   3    9.50   14.90
   6  18  -3   38.70   22.20
   6  18  -3   81.79   23.40
  -6  18   3   42.50    9.80
  -5 -18   3   19.20   18.70
   5 -18  -3   28.30   11.70
  -5 -18   3   72.59   23.00
   5  18  -3   61.49   40.10
  -5  18   3   45.30   15.60
  -4 -18   3  110.09   24.40
  -4 -18   3   37.40   19.10
   4 -18  -3   61.39   13.00
   4  18  -3   62.69   22.40
   4  18  -3   44.90   17.50
  -4  18   3   98.89   15.60
   3 -18  -3  -17.70   16.90
  -3 -18   3   -5.20   17.10
  -3 -18   3  -22.20   16.50
   3  18  -3   41.40   19.30
  -3  18   3   16.80   12.10
   2 -18  -3  -26.60   16.00
  -2 -18   3   28.00   18.00
   2 -18  -3   12.10   12.90
  -2 -18   3  -37.70   16.00
   2  18  -3   27.40   17.90
  -2  18   3   17.50   14.10
  -2  18   3  -19.10   11.60
   1 -18  -3   90.19   16.70
   1 -18  -3  102.29   22.20
  -1 -18   3  127.79   24.30
  -1 -18   3   75.79   19.80
  -1  18   3  112.39   20.20
   1  18  -3  128.59   21.50
   0 -18  -3   36.40   15.30
   0 -18  -3   15.80   18.50
   0 -18   3   10.40   18.80
   0  18   3   43.90   16.80
   0  18   3   17.00   12.90
   0  18  -3   82.09   19.60
  -1 -18  -3    2.20   14.80
   1 -18   3   14.60   18.00
   1 -18   3    5.30   15.10
  -1 -18  -3   -2.10   18.50
   1  18   3   28.60   16.50
  -1  18  -3   31.10   15.50
   2 -18   3    1.40   14.90
   2 -18   3    3.00   15.40
  -2 -18  -3   13.80   18.60
  -2 -18  -3  -20.50   14.90
  -2  18  -3   19.30   13.90
   2  18   3    9.00   17.20
  -2  18  -3  -14.40   13.90
  -3 -18  -3   -4.90   19.00
  -3 -18  -3  -20.30   17.00
   3 -18   3   -4.80   15.60
  -3  18  -3   -0.40   13.10
  -3  18  -3    2.50   13.30
   3  18   3  -17.60   17.50
   3  18   3   13.00   18.60
   4 -18   3   48.60   16.90
  -4 -18  -3    1.50   17.00
   4 -18   3   12.10   12.60
  -4 -18  -3    7.60   23.50
  -4  18  -3   -9.40   12.60
   4  18   3   44.90   21.30
  -4  18  -3   43.20   13.50
   5 -18   3   29.10   12.20
  -5 -18  -3   -8.30   23.10
  -5 -18  -3   -2.50   19.20
   5 -18   3   57.69   16.80
  -5  18  -3   42.90   12.30
   5  18   3   91.49   21.40
   5  18   3   39.80   23.50
   6 -18   3   13.60   16.30
  -6 -18  -3  -67.59   38.10
   6 -18   3   -2.10   11.40
  -6 -18  -3   21.20   28.60
  -6  18  -3   -7.90   12.20
   6  18   3   42.90   21.60
  -6 -19   3  -45.00   22.00
  -6 -19   3   -2.60   24.70
   6 -19  -3  -14.30   12.20
   6 -19  -3   12.00   13.80
  -6  19   3   13.90   10.60
   6  19  -3   39.00   22.40
  -5 -19   3   52.79   23.90
   5 -19  -3   29.80   13.00
  -5 -19   3  -12.60   21.20
  -5  19   3   29.80   13.20
  -5  19   3  -10.60   14.20
   5  19  -3  -10.00   20.70
   5  19  -3   48.40   22.40
  -4 -19   3  186.38   27.10
   4 -19  -3  211.08   33.80
  -4 -19   3  256.87   38.70
   4 -19  -3  280.37   26.00
  -4  19   3  233.08   27.10
   4  19  -3  290.37   41.70
  -4  19   3  251.87   25.30
   3 -19  -3  266.97   36.20
   3 -19  -3  242.98   26.40
  -3 -19   3  255.77   35.00
   3  19  -3  188.18   30.40
  -3  19   3  241.78   28.20
  -3  19   3  293.67   28.40
   3  19  -3  349.37   39.70
  -2 -19   3  133.29   22.30
   2 -19  -3  136.49   25.70
  -2 -19   3  217.48   34.10
   2 -19  -3  204.78   26.40
  -2  19   3  160.88   21.40
   2  19  -3  166.98   28.20
  -2  19   3  198.38   27.50
  -1 -19   3   84.79   20.40
   1 -19  -3   94.79   22.70
   1 -19  -3  136.69   19.70
  -1 -19   3  102.39   22.80
  -1  19   3  132.49   21.70
   1  19  -3  141.49   24.60
  -1  19   3   72.39   16.70
   0 -19  -3  -21.00   15.40
   0 -19   3  -17.40   16.90
   0 -19   3   11.30   17.10
   0  19   3  -14.70   22.40
   0  19   3    5.10   15.20
   0  19  -3   21.50   16.30
  -1 -19  -3  -13.10   18.50
  -1 -19  -3  -34.20   15.40
   1 -19   3   19.20   18.10
   1 -19   3  -26.40   16.60
  -1  19  -3    4.90   17.00
  -1  19  -3   14.00   16.60
   1  19   3   10.20   18.00
   1  19   3  -30.60   16.30
   2 -19   3   -6.40   16.30
  -2 -19  -3  -16.20   18.20
   2 -19   3  -17.40   15.50
  -2 -19  -3  -14.10   16.80
   2  19   3   23.10   20.40
  -2  19  -3   -6.10   17.90
  -2  19  -3   17.90   15.80
   3 -19   3   53.09   18.70
  -3 -19  -3  -15.10   20.80
   3 -19   3  -15.10   14.80
   3  19   3   35.80   20.70
  -3  19  -3  -18.60   16.60
  -3  19  -3    8.70   14.00
   3  19   3  -22.60   18.20
   4 -19   3   96.69   15.50
  -4 -19  -3  111.79   22.40
  -4 -19  -3   79.49   28.10
   4 -19   3   82.19   20.10
  -4  19  -3  104.99   18.30
  -4  19  -3  171.48   25.10
   4  19   3   95.89   22.60
   4  19   3  177.08   43.10
  -5 -19  -3  143.39   24.30
  -5 -19  -3  147.19   32.10
   5  19   3  196.48   29.90
  -5  19  -3  154.18   23.00
  -5  19  -3  131.19   18.80
  -4 -20   3   72.19   21.90
  -4 -20   3   55.19   23.20
   4 -20  -3   58.79   14.80
  -4  20   3  103.49   17.00
  -4  20   3   -1.80   21.90
   4  20  -3  111.39   27.40
  -3 -20   3  -16.40   20.60
  -3 -20   3   -1.20   19.30
   3 -20  -3   44.50   20.40
   3 -20  -3   38.30   15.30
   3  20  -3   86.99   25.10
  -3  20   3    0.50   16.00
  -3  20   3   54.49   16.10
   2 -20  -3    8.50   19.70
  -2 -20   3   61.69   20.40
   2 -20  -3    4.50   15.70
  -2 -20   3    4.60   18.50
   2  20  -3   57.19   22.10
  -2  20   3   29.90   15.80
  -2  20   3   38.40   15.80
   1 -20  -3    9.90   20.10
  -1 -20   3   56.89   21.20
  -1 -20   3   42.30   20.70
   1 -20  -3   10.40   20.70
   1  20  -3    3.00   18.70
   1  20  -3   94.79   22.80
  -1  20   3   65.39   19.30
   0 -20  -3   26.80   19.30
   0 -20   3   29.30   19.40
   0 -20  -3   40.50   16.50
   0 -20   3   54.29   20.40
   0  20   3   66.09   20.30
   0  20  -3   73.59   20.40
   0  20   3   11.20   16.40
   0  20  -3   13.00   18.40
  -1 -20  -3  133.39   21.70
  -1 -20  -3  126.99   26.10
   1 -20   3  209.38   33.10
   1 -20   3  132.89   23.00
   1  20   3  145.39   25.30
  -1  20  -3  107.19   21.70
   1  20   3  174.18   27.30
  -2 -20  -3   16.90   21.60
  -2 -20  -3   -1.00   19.20
   2 -20   3   -3.60   17.70
   2 -20   3    6.70   17.20
  -2  20  -3  -35.90   19.70
  -2  20  -3   47.30   16.70
   2  20   3   46.50   20.50
   3 -20   3   29.90   20.00
  -3 -20  -3  -27.70   23.00
   3 -20   3    3.30   17.00
  -3 -20  -3  -10.80   20.20
  -3  20  -3  -27.50   17.40
   3  20   3   32.00   20.60
  -3  20  -3   31.10   15.10
 -14   0   4   96.99   12.80
  14   0  -4  106.09   13.70
 -14   0   4  103.59   13.80
  14   0  -4  108.79   14.30
 -13   0   4  -10.20    8.30
  13   0  -4   -1.30    7.10
 -13   0   4   21.00    6.80
  13   0  -4   10.50    9.10
 -12   0   4  347.77   26.40
  12   0  -4  352.96   22.40
  12   0  -4  348.87   20.90
 -12   0   4  334.47   19.60
  11   0  -4   60.89   10.40
  11   0  -4   81.69   10.40
 -11   0   4   59.29    9.80
 -10   0   4   41.00    7.90
  10   0  -4   37.40    8.30
  10   0  -4   28.50    7.40
  -9   0   4    0.60    5.10
   9   0  -4  -11.60    6.00
   9   0  -4   -0.50    4.30
  -8   0   4  869.81   39.60
   8   0  -4  867.91   40.00
   8   0  -4  908.31   41.90
  -7   0   4  117.79   10.20
   7   0  -4  134.79   11.00
  -7   0   4  140.09   10.80
   7   0  -4  124.59   14.40
  -6   0   4  992.20   43.60
  -6   0   4 1039.10   45.20
   6   0  -4 1014.30   44.10
   5   0  -4  247.38   17.30
   5   0  -4  287.27   15.40
  -5   0   4  298.07   15.30
  -4   0   4  596.84   26.50
  -4   0   4  583.54   27.40
   4   0  -4  591.34   27.20
   4   0  -4  582.54   26.40
  -3   0   4  948.01   41.10
   3   0  -4  952.40   41.00
   3   0  -4  972.20   41.30
  -3   0   4 1028.60   41.20
  -2   0   4 1675.83   70.29
   2   0  -4 1757.42   70.49
  -2   0   4 1774.72   70.39
   2   0  -4 1717.73   70.29
   0   0  -4 2860.61  113.29
   0   0   4 2673.13  113.69
   0   0  -4 2849.22  113.49
   0   0   4 2918.31  113.29
  -1   0  -4  309.97   16.10
   1   0   4  284.07   16.00
  -1   0  -4  283.17   17.30
   1   0   4  301.87   16.40
   2   0   4  653.23   29.30
  -2   0  -4  630.04   29.00
   2   0   4  651.23   29.40
  -2   0  -4  581.44   29.90
  -3   0  -4   34.70    8.10
   3   0   4   35.00    7.00
   3   0   4   31.80    7.20
  -3   0  -4   31.10    6.50
  -4   0  -4  539.25   26.60
  -4   0  -4  529.15   27.40
   4   0   4  533.25   27.00
   4   0   4  537.95   26.80
  -5   0  -4   98.99   11.30
   5   0   4  101.29   11.30
  -5   0  -4  103.29   14.10
   5   0   4   86.49   12.40
  -6   0  -4 1836.52   79.49
  -6   0  -4 1873.91   79.29
   6   0   4 1893.61   79.59
   7   0   4  134.29   13.30
  -7   0  -4  138.99   13.80
  -7   0  -4  140.79   16.40
   7   0   4  135.79   15.10
  -8   0  -4  125.89   16.90
  -8   0  -4  128.99   14.90
   8   0   4  150.78   16.50
   8   0   4  151.88   14.50
  -9   0  -4  588.64   34.10
   9   0   4  587.24   32.20
   9   0   4  604.54   33.40
  -9   0  -4  617.04   34.10
  10   0   4   31.50    8.40
  10   0   4   33.00   11.00
 -10   0  -4   39.30   12.20
 -10   0  -4   26.00   10.10
  11   0   4    9.00   10.40
 -11   0  -4    9.50   13.00
  11   0   4   23.30    9.40
 -11   0  -4    4.60   11.10
 -12   0  -4   25.50   26.80
  12   0   4   28.20   10.90
  12   0   4   21.40   10.20
 -12   0  -4   13.50   11.40
  13   0   4  -11.30   11.30
  13   0   4  -10.90   14.20
 -13   0  -4   22.50   18.50
  14  -1  -4   73.79   10.70
 -14  -1   4   61.09   12.70
 -14  -1   4   41.20   12.70
 -14   1   4   53.59   11.60
 -14   1   4   73.09   10.10
  14   1  -4   66.39   12.40
  14   1  -4   64.69    9.80
  13  -1  -4  269.17   18.20
 -13  -1   4  263.07   22.90
  13  -1  -4  260.07   19.00
 -13   1   4  239.78   15.20
  13   1  -4  254.77   19.60
  13   1  -4  253.67   22.10
  12  -1  -4   19.60    7.20
 -12  -1   4   10.00    6.30
 -12  -1   4   10.10    9.40
  12  -1  -4   -3.10    5.30
  12   1  -4    1.20    7.20
 -12   1   4    7.30    5.30
 -12   1   4   -4.10    6.80
  12   1  -4   -0.40    8.90
  11  -1  -4  135.59   11.80
  11  -1  -4  123.39   13.20
 -11  -1   4  131.09   13.80
  11   1  -4  121.59   16.90
  11   1  -4  130.69   14.60
 -11   1   4  136.09   12.60
 -11   1   4  132.69   11.00
  10  -1  -4   -4.40    6.00
  10  -1  -4   10.00    4.70
 -10  -1   4   12.60    7.90
  10   1  -4   -7.30    8.50
 -10   1   4    3.70    4.60
  10   1  -4   12.90    6.60
 -10   1   4    6.20    5.10
  -9  -1   4   78.79   12.40
   9  -1  -4   56.79    8.10
  -9  -1   4   55.49    9.10
   9  -1  -4   53.69    7.70
   9   1  -4   70.89   10.00
  -9   1   4   57.59    7.20
   9   1  -4   56.19   11.30
  -9   1   4   48.40    6.30
   8  -1  -4    2.50    5.10
  -8  -1   4    1.80    6.10
  -8  -1   4    9.80   11.10
   8  -1  -4    2.70    3.40
  -8   1   4    5.80    3.60
   8   1  -4    0.30    5.60
  -8   1   4    1.10    4.20
   8   1  -4   -4.60    7.20
   7  -1  -4  121.29    9.20
  -7  -1   4  133.19   12.10
   7  -1  -4  119.19   12.10
  -7  -1   4  126.79   14.90
  -7   1   4  135.79    9.70
   7   1  -4  133.39   12.10
   7   1  -4  112.59   16.10
  -7   1   4  117.59   10.60
   6  -1  -4 1708.73   82.49
  -6  -1   4 1944.41   85.29
   6  -1  -4 1987.50   80.99
  -6  -1   4 2106.09   83.19
   6   1  -4 2107.69   83.79
  -6   1   4 2121.69   80.99
   5  -1  -4  436.56   22.50
  -5  -1   4  453.85   22.90
   5  -1  -4  479.75   20.90
   5   1  -4  471.75   23.30
  -5   1   4  467.95   20.80
   5   1  -4  408.96   24.90
  -4  -1   4 1360.56   61.39
  -4  -1   4 1451.35   60.29
   4  -1  -4 1432.86   58.89
   4  -1  -4 1443.66   58.59
   4   1  -4 1433.26   60.39
   4   1  -4 1484.85   61.29
  -4   1   4 1472.25   58.59
  -3  -1   4 1566.34   65.49
   3  -1  -4 1579.24   63.79
  -3  -1   4 1590.14   65.19
   3  -1  -4 1582.74   63.99
  -3   1   4 1612.64   63.79
   3   1  -4 1570.64   65.09
   3   1  -4 1530.85   65.29
  -2  -1   4 1236.08   50.49
   2  -1  -4 1190.48   49.60
   2  -1  -4 1198.28   49.50
  -2  -1   4 1190.98   50.49
  -2   1   4 1189.18   49.40
   2   1  -4 1184.38   50.39
   2   1  -4 1210.58   50.59
  -2   1   4 1223.68   49.50
   1  -1  -4  191.08   11.70
  -1  -1   4  203.88   12.50
   1  -1  -4  195.68   12.30
  -1   1   4  204.68   11.90
   1   1  -4  190.78   12.90
  -1   1   4  198.88   11.80
   1   1  -4  200.88   12.10
   0  -1  -4  179.98   11.90
   0  -1  -4  188.38   11.80
   0  -1   4  179.18   11.40
   0  -1   4  179.68   12.50
   0   1   4  190.58   11.50
   0   1  -4  164.88   12.10
   0   1  -4  166.78   11.60
   1  -1   4  457.55   22.50
  -1  -1  -4  467.25   23.10
   1  -1   4  468.05   22.30
  -1  -1  -4  462.85   22.30
   1   1   4  455.95   22.60
   1   1   4  457.25   22.80
  -1   1  -4  464.85   22.20
   2  -1   4  888.21   39.00
  -2  -1  -4  891.71   39.40
   2  -1   4  897.71   39.00
  -2  -1  -4  899.31   39.80
  -2   1  -4  916.41   38.90
   2   1   4  891.61   39.60
   2   1   4  906.71   39.50
  -2   1  -4  846.82   39.60
  -3  -1  -4  191.98   13.90
  -3  -1  -4  168.68   14.70
   3  -1   4  188.18   13.50
   3  -1   4  180.68   13.10
   3   1   4  196.68   14.80
  -3   1  -4  188.68   13.20
   3   1   4  175.88   13.70
  -3   1  -4  171.38   14.60
   4  -1   4 3424.96  137.29
  -4  -1  -4 3398.86  138.29
  -4  -1  -4 3394.46  138.09
   4  -1   4 3366.76  137.29
  -4   1  -4 3223.18  137.79
  -4   1  -4 3483.25  137.39
   4   1   4 3399.46  138.09
   4   1   4 3507.05  138.39
  -5  -1  -4   11.30    6.10
   5  -1   4    5.20    6.20
   5  -1   4    4.30    5.10
  -5  -1  -4    7.20    7.30
  -5   1  -4   15.80    8.00
   5   1   4    6.60    7.10
  -5   1  -4   12.70    5.50
  -6  -1  -4  498.25   27.90
   6  -1   4  499.65   25.70
  -6  -1  -4  518.35   30.50
   6  -1   4  503.95   26.40
   6   1   4  487.15   27.70
  -6   1  -4  504.45   25.90
   6   1   4  496.25   27.20
  -6   1  -4  471.05   30.10
   7  -1   4  102.79   13.60
  -7  -1  -4  120.89   15.00
  -7  -1  -4   91.39   13.60
  -7   1  -4  103.29   12.20
  -7   1  -4   87.69   16.20
   7   1   4  110.19   15.20
   7   1   4   86.39   13.20
   8  -1   4  222.98   17.40
   8  -1   4  278.17   19.70
  -8  -1  -4  270.17   20.50
  -8  -1  -4  286.37   21.10
  -8   1  -4  261.67   18.90
  -8   1  -4  219.28   27.00
   8   1   4  268.67   21.20
   8   1   4  252.27   19.60
   9  -1   4  191.78   16.40
   9  -1   4  221.78   18.20
  -9  -1  -4  187.28   19.00
  -9  -1  -4  176.78   27.40
  -9   1  -4  193.98   18.00
   9   1   4  180.48   19.90
   9   1   4  204.58   18.00
  -9   1  -4  175.98   21.40
  10  -1   4   69.49   10.00
  10  -1   4   70.19   12.00
 -10  -1  -4   76.19   13.00
 -10  -1  -4   63.39   13.10
 -10   1  -4   59.99   11.30
  10   1   4   52.69   11.60
  10   1   4   63.19   12.70
 -10   1  -4   77.49   14.50
 -11  -1  -4  398.96   28.00
 -11  -1  -4  350.96   29.00
  11  -1   4  382.76   25.00
  11  -1   4  421.96   27.70
 -11   1  -4  413.76   27.10
 -11   1  -4  386.96   28.40
  11   1   4  435.16   29.40
  11   1   4  456.75   27.60
 -12  -1  -4   18.40   11.40
  12  -1   4   25.00   10.90
 -12  -1  -4   18.40   12.30
  12  -1   4   11.50    9.30
 -12   1  -4    3.90   10.70
  12   1   4   -2.40   12.10
 -12   1  -4   22.80    8.80
  12   1   4   -1.90   11.20
 -13  -1  -4   21.90   14.30
  13  -1   4   14.30   12.40
  13  -1   4   10.80   10.80
 -13   1  -4   36.10   12.80
  13   1   4   36.30   12.60
 -13   1  -4   10.20    7.90
  13   1   4   17.40   14.20
 -14  -2   4   90.39   12.70
  14  -2  -4  111.29   12.10
  14  -2  -4   79.99   10.40
  14   2  -4   78.99   11.80
  14   2  -4   90.99   16.20
  13  -2  -4    9.20    6.50
 -13  -2   4   -4.20   11.50
  13  -2  -4    3.70    6.10
 -13  -2   4   -1.50   11.10
  13   2  -4    0.20   10.30
  12  -2  -4  293.37   24.10
  12  -2  -4  338.47   19.00
 -12  -2   4  336.67   33.60
 -12  -2   4  378.16   26.20
  12   2  -4  364.96   26.90
 -12   2   4  354.76   17.40
  12   2  -4  338.27   23.50
 -12   2   4  312.17   15.60
  11  -2  -4   44.40    9.30
  11  -2  -4   35.10    6.90
 -11  -2   4   34.30   11.00
  11   2  -4   50.29   11.30
 -11   2   4   39.80    4.90
  11   2  -4   59.49    9.00
 -10  -2   4   13.20    9.10
  10  -2  -4    9.50    4.70
 -10  -2   4   -5.80   13.00
  10  -2  -4   14.70    4.80
 -10   2   4    9.50    4.00
  10   2  -4   -8.70    8.90
  10   2  -4    1.40    7.70
 -10   2   4    5.10    3.70
  -9  -2   4   29.80    8.70
   9  -2  -4   16.40    4.10
  -9  -2   4   15.10   11.70
   9  -2  -4   10.70    4.80
   9   2  -4   -1.00    6.00
  -9   2   4   12.00    3.80
  -9   2   4    7.70    4.00
   9   2  -4   -5.20    9.30
   8  -2  -4 1540.45   65.89
  -8  -2   4 1666.63   70.89
  -8  -2   4 1695.63   73.49
   8  -2  -4 1547.45   66.09
  -8   2   4 1608.74   65.39
  -8   2   4 1511.15   65.09
   8   2  -4 1692.93   74.29
   8   2  -4 1673.63   71.69
  -7  -2   4   11.00    6.90
   7  -2  -4   21.10    3.60
  -7  -2   4   20.70   11.30
   7  -2  -4   19.20    4.70
   7   2  -4   21.80    7.20
  -7   2   4   22.90    3.50
   7   2  -4   -3.60    8.60
   6  -2  -4  386.46   17.40
   6  -2  -4  379.56   19.30
  -6  -2   4  425.66   22.40
  -6  -2   4  323.27   26.70
   6   2  -4  402.66   22.90
  -6   2   4  388.16   17.30
   6   2  -4  305.07   24.60
  -6   2   4  414.36   17.30
  -5  -2   4  503.25   25.60
   5  -2  -4  479.45   21.20
   5  -2  -4  502.25   22.50
   5   2  -4  521.35   26.30
   5   2  -4  422.26   27.10
  -5   2   4  508.05   21.20
  -4  -2   4  591.64   35.20
   4  -2  -4  721.43   29.90
  -4  -2   4  742.93   33.40
   4  -2  -4  708.23   29.70
  -4   2   4  693.43   29.60
   4   2  -4  742.43   33.80
  -4   2   4  763.92   29.70
   4   2  -4  700.23   34.40
   3  -2  -4 1968.00   78.49
  -3  -2   4 1921.21   81.59
  -3  -2   4 1937.31   80.79
   3  -2  -4 1946.11   78.39
   3   2  -4 1969.20   81.09
  -3   2   4 2018.60   78.39
   3   2  -4 1947.11   81.29
   2  -2  -4   85.79    7.60
   2  -2  -4   85.79    8.40
  -2  -2   4   94.69   11.20
  -2  -2   4   78.99    9.60
  -2   2   4   82.89    7.10
   2   2  -4   87.99   10.40
  -2   2   4   89.59    7.60
   2   2  -4   88.19   10.10
   1  -2  -4 3067.39  122.99
  -1  -2   4 3117.39  123.99
   1  -2  -4 3094.29  123.19
  -1  -2   4 3090.29  123.89
  -1   2   4 3009.50  122.99
   1   2  -4 3057.29  123.99
  -1   2   4 3087.99  123.09
   1   2  -4 3139.99  123.99
   0  -2   4  647.84   30.20
   0  -2   4  701.73   30.50
   0  -2  -4  683.33   30.40
   0  -2  -4  674.23   30.00
   0   2   4  673.43   30.00
   0   2   4  606.54   32.30
   0   2  -4  694.53   30.40
   0   2  -4  689.83   30.60
  -1  -2  -4 1975.30   81.19
   1  -2   4 2014.60   80.89
  -1  -2  -4 1924.31   81.19
   1  -2   4 1976.50   80.79
  -1   2  -4 2031.70   80.79
   1   2   4 1983.80   81.19
   1   2   4 1927.91   81.19
   2  -2   4 1200.28   51.89
  -2  -2  -4 1232.28   53.29
   2  -2   4 1249.07   52.09
  -2  -2  -4 1247.68   53.09
  -2   2  -4 1241.78   52.19
   2   2   4 1221.78   52.89
  -2   2  -4 1243.58   51.89
   2   2   4 1208.38   52.99
   3  -2   4   33.20    6.70
   3  -2   4   39.00    6.40
  -3  -2  -4   36.90    8.30
  -3  -2  -4   38.50    7.40
   3   2   4   51.49    8.70
   3   2   4   49.70    8.40
  -3   2  -4   51.29    7.50
  -3   2  -4   33.90    6.00
   4  -2   4  173.98   13.40
  -4  -2  -4  186.88   14.90
   4  -2   4  173.18   12.90
  -4  -2  -4  161.98   15.80
  -4   2  -4  174.18   12.80
   4   2   4  174.38   15.70
  -4   2  -4  176.48   13.50
   5  -2   4  317.77   18.50
  -5  -2  -4  324.87   20.70
  -5  -2  -4  309.87   20.80
   5  -2   4  325.17   18.10
  -5   2  -4  297.47   17.90
  -5   2  -4  311.47   18.50
   5   2   4  312.17   21.00
   5   2   4  297.57   20.30
   6  -2   4 1502.35   63.99
  -6  -2  -4 1534.75   67.29
   6  -2   4 1461.35   63.69
  -6  -2  -4 1470.15   65.99
  -6   2  -4 1485.65   63.59
  -6   2  -4 1530.55   63.89
   6   2   4 1487.05   66.19
   6   2   4 1486.35   66.19
  -7  -2  -4  315.87   21.70
   7  -2   4  303.77   18.30
   7  -2   4  313.77   19.70
  -7  -2  -4  329.57   22.20
  -7   2  -4  289.57   18.80
   7   2   4  298.67   21.80
  -7   2  -4  313.37   24.80
   7   2   4  305.37   21.60
   8  -2   4   40.20    7.90
   8  -2   4   39.70    8.50
  -8  -2  -4   34.50    9.80
  -8  -2  -4   40.70    9.90
  -8   2  -4   39.50    7.80
   8   2   4   39.90   10.90
   8   2   4   36.00    9.60
  -8   2  -4   31.70    8.10
  -9  -2  -4  316.07   25.20
   9  -2   4  305.77   21.20
  -9  -2  -4  326.87   23.40
   9  -2   4  297.27   19.60
   9   2   4  296.37   24.20
   9   2   4  318.97   23.10
  -9   2  -4  309.87   19.70
  -9   2  -4  320.87   21.20
  10  -2   4   58.99    9.00
  10  -2   4   69.79   11.60
 -10  -2  -4   50.99   11.90
 -10  -2  -4   79.09   13.30
  10   2   4   69.99   12.80
  10   2   4   67.89   13.00
 -10   2  -4   66.59    9.40
 -11  -2  -4   15.80   11.10
  11  -2   4    0.20    8.40
  11  -2   4   -4.30    7.30
 -11  -2  -4    3.10    9.40
 -11   2  -4   28.40   10.20
 -11   2  -4   -8.90    5.40
  11   2   4    1.90   10.10
  11   2   4    4.90   11.20
  12  -2   4   10.50    8.80
  12  -2   4   17.90   10.30
 -12  -2  -4    6.70   10.70
 -12   2  -4   18.40   10.50
  12   2   4    7.70   11.40
  12   2   4   -0.20   12.50
 -13  -2  -4    6.20   12.00
  13  -2   4    4.20   10.20
  13  -2   4   15.00   10.20
 -13  -2  -4   46.10   13.20
  13   2   4    7.10   12.60
 -13   2  -4   -3.60    7.40
 -13   2  -4   18.10   11.50
  13   2   4   38.00   14.30
 -14  -3   4   15.20   18.00
  14   3  -4   21.90   14.60
  14   3  -4   19.80   11.60
  13  -3  -4   73.39    6.80
  13  -3  -4   67.19    5.70
 -13  -3   4   67.79   14.60
 -13  -3   4   83.09   15.50
  13   3  -4   87.39   13.20
  13   3  -4   69.29   15.80
 -12  -3   4  149.69   20.40
 -12  -3   4  127.79   16.40
  12  -3  -4  118.09    8.20
  12  -3  -4  122.19    9.00
  12   3  -4  163.88   18.10
  12   3  -4  149.69   22.60
 -11  -3   4   79.99   13.10
  11  -3  -4   52.39    7.00
  11  -3  -4   49.50    6.20
  11   3  -4   58.99   14.30
  11   3  -4   51.19   10.60
 -10  -3   4   11.50    9.30
  10  -3  -4    4.20    3.40
  10  -3  -4    4.90    3.80
 -10  -3   4    2.60    9.80
  10   3  -4   -7.00    7.20
  10   3  -4   -5.50   11.60
   9  -3  -4    2.20    3.40
  -9  -3   4    3.10    8.40
  -9  -3   4  -18.40    9.30
   9   3  -4  -12.60    7.00
   9   3  -4  -21.90    9.10
   8  -3  -4  122.09    8.10
  -8  -3   4  140.29   15.50
   8  -3  -4  127.59    7.80
  -8  -3   4  132.89   16.80
   8   3  -4  134.49   15.40
   8   3  -4  128.59   18.60
  -7  -3   4   69.29   14.20
  -7  -3   4  115.59   13.70
   7  -3  -4   99.19    6.30
   7   3  -4   91.59   15.90
   7   3  -4   98.69   13.00
   6  -3  -4  307.37   13.20
  -6  -3   4  227.38   23.20
   6  -3  -4  278.67   13.20
  -6  -3   4  290.47   19.80
   6   3  -4  302.37   20.70
   6   3  -4  260.37   22.50
  -5  -3   4   49.80    8.60
  -5  -3   4   36.70   10.90
   5  -3  -4   61.49    5.40
   5  -3  -4   63.29    4.80
   5   3  -4   52.29   10.80
   5   3  -4   63.29   10.60
  -4  -3   4    3.40    7.60
  -4  -3   4   13.90    6.60
   4  -3  -4   10.90    3.20
   4  -3  -4    9.30    2.70
   4   3  -4   16.30    7.60
   4   3  -4   21.80    7.10
  -4   3   4   11.60    2.40
  -4   3   4   10.30    2.60
   3  -3  -4   22.30    3.80
   3  -3  -4   17.50    4.20
  -3  -3   4   28.50    8.10
  -3  -3   4   21.30    6.80
  -3   3   4   21.70    3.70
   3   3  -4   27.90    7.90
   3   3  -4   28.20    7.60
   2  -3  -4 1255.77   51.49
   2  -3  -4 1289.17   51.79
  -2  -3   4 1261.67   53.89
  -2  -3   4 1171.88   53.89
  -2   3   4 1202.38   51.29
   2   3  -4 1254.67   54.29
  -2   3   4 1269.87   51.49
   2   3  -4 1310.77   54.29
  -1  -3   4   13.80    6.30
  -1  -3   4   11.20    5.70
   1  -3  -4   13.40    5.30
   1  -3  -4   11.60    4.70
  -1   3   4   12.80    4.90
   1   3  -4   10.40    5.80
  -1   3   4   14.50    5.20
   1   3  -4   11.60    6.20
   0  -3  -4  361.16   19.30
   0  -3  -4  369.06   19.80
   0  -3   4  340.47   19.30
   0  -3   4  376.06   19.60
   0   3  -4  368.36   19.10
   0   3   4  383.66   19.30
   0   3   4  361.66   19.80
   0   3  -4  375.76   20.10
   1  -3   4  293.57   16.60
   1  -3   4  286.77   16.90
  -1  -3  -4  294.57   17.20
   1   3   4  299.37   17.80
   1   3   4  305.87   18.10
  -1   3  -4  284.87   16.50
  -2  -3  -4   47.70    8.20
   2  -3   4   37.70    6.50
   2  -3   4   41.50    6.80
  -2  -3  -4   43.30    8.70
  -2   3  -4   30.50    6.60
  -2   3  -4   40.80    6.50
   2   3   4   44.60    8.70
   3  -3   4  219.58   14.70
  -3  -3  -4  229.38   16.80
  -3  -3  -4  237.18   17.00
   3  -3   4  244.28   14.60
  -3   3  -4  250.67   14.80
   3   3   4  221.78   17.00
  -3   3  -4  232.88   14.30
   3   3   4  210.48   17.30
  -4  -3  -4 2250.87   96.69
   4  -3   4 2270.37   94.19
  -4  -3  -4 2358.66   97.19
   4  -3   4 2317.97   94.39
   4   3   4 2303.67   96.89
   4   3   4 2289.27   96.89
  -4   3  -4 2334.77   94.29
  -4   3  -4 2319.87   94.19
  -5  -3  -4  220.38   18.30
  -5  -3  -4  231.98   18.20
   5  -3   4  238.58   15.40
   5  -3   4  229.28   14.70
  -5   3  -4  237.88   15.10
  -5   3  -4  243.68   15.10
   5   3   4  225.98   18.60
   5   3   4  219.88   18.70
   6  -3   4    9.60    6.00
   6  -3   4    2.00    4.90
  -6  -3  -4    0.90    7.10
  -6  -3  -4    4.50    7.70
   6   3   4    2.80    7.40
  -6   3  -4    4.40    4.90
   6   3   4    1.50    8.00
  -6   3  -4    4.50    5.40
   7  -3   4    1.20    4.60
  -7  -3  -4   11.70    8.00
   7  -3   4   -4.20    6.00
  -7  -3  -4    6.00    7.70
  -7   3  -4    7.60    4.90
   7   3   4    2.60    8.30
  -7   3  -4   13.50    6.00
   7   3   4   -0.30    7.40
   8  -3   4   59.79    9.50
  -8  -3  -4   74.29   12.00
  -8  -3  -4   53.99   13.70
   8   3   4   68.89   12.20
  -8   3  -4   72.69    9.10
   8   3   4   54.29   12.10
  -8   3  -4   72.59    8.70
   9  -3   4  213.48   16.00
  -9  -3  -4  228.98   22.40
  -9  -3  -4  224.58   21.20
   9  -3   4  221.48   17.40
   9   3   4  208.18   20.90
   9   3   4  264.17   23.10
  -9   3  -4  246.08   17.50
  10  -3   4   47.50    8.60
 -10  -3  -4   75.69   14.30
 -10  -3  -4   97.89   14.80
  10  -3   4   68.19   10.50
 -10   3  -4   82.89   11.40
  10   3   4  129.99   18.00
  10   3   4   78.79   14.40
 -11  -3  -4  165.08   22.60
  11  -3   4  125.69   14.00
 -11  -3  -4  163.78   20.40
  11  -3   4  173.58   16.60
  11   3   4  163.48   22.60
  11   3   4  179.48   20.90
 -11   3  -4  160.28   19.30
  12  -3   4   -1.50    7.70
 -12  -3  -4   -3.70   10.80
  12  -3   4   11.80    9.30
  12   3   4  -30.40   12.70
 -12   3  -4   -6.40    6.20
  12   3   4   13.70   18.90
 -12   3  -4    8.10    9.90
 -13  -3  -4    4.30   12.90
  13  -3   4   -4.10    9.80
 -13  -3  -4    2.40   14.60
  13  -3   4    9.60    9.30
  13   3   4   46.70   15.10
 -13   3  -4   22.90   11.20
 -13   3  -4    9.60    7.40
  13   3   4   -5.50   13.20
 -14  -4   4   18.00   13.90
 -14  -4   4   50.89   13.40
  14   4  -4   35.00   13.00
  14   4  -4   27.90   14.60
 -13  -4   4   -5.70   11.10
  13   4  -4   26.00   14.80
  13   4  -4  -10.00   12.30
 -12  -4   4  277.77   25.90
  12   4  -4  307.47   29.60
  12   4  -4  257.77   24.30
 -11  -4   4    2.40   10.00
 -11  -4   4   -5.70   10.80
  11   4  -4    6.60   12.30
  11   4  -4  -16.60    9.20
 -10  -4   4   -8.70   10.00
 -10  -4   4  -12.70    9.00
  10   4  -4   -9.10   13.10
  10   4  -4    7.90    9.50
  -9  -4   4   94.89   16.30
  -9  -4   4  120.79   25.20
   9   4  -4  112.99   16.30
   9   4  -4   93.19   17.70
  -8  -4   4  840.92   45.50
  -8  -4   4  861.21   43.10
   8   4  -4  723.73   46.10
   8   4  -4  840.32   43.30
  -7  -4   4  145.89   16.70
  -7  -4   4  140.69   18.60
   7   4  -4  148.89   17.10
   7   4  -4  150.58   19.40
  -6  -4   4  990.00   47.70
  -6  -4   4  807.82   46.60
   6   4  -4  951.60   45.40
   6   4  -4  844.12   46.70
  -5  -4   4   85.79   13.40
   5  -4  -4   82.99    4.60
  -5  -4   4   64.19   12.60
   5   4  -4   64.49   12.20
   5   4  -4   72.89   11.70
  -4  -4   4  178.08   19.20
  -4  -4   4  253.57   18.50
   4  -4  -4  241.08   11.50
   4  -4  -4  261.87   11.90
  -4   4   4  251.07   11.30
   4   4  -4  227.48   19.30
   4   4  -4  239.78   18.80
  -4   4   4  239.28   11.00
  -3  -4   4  952.50   42.80
  -3  -4   4  824.62   42.40
   3  -4  -4  922.21   37.80
   3  -4  -4  881.41   37.50
   3   4  -4  852.21   42.40
   3   4  -4  946.91   43.40
  -3   4   4  919.41   37.60
   2  -4  -4  137.39   10.00
  -2  -4   4  149.79   13.90
   2  -4  -4  140.69   10.80
  -2  -4   4  133.39   14.50
  -2   4   4  142.89   10.00
   2   4  -4  133.99   14.60
  -2   4   4  149.59   10.20
   2   4  -4  140.49   13.50
   1  -4  -4  620.94   29.20
  -1  -4   4  634.54   30.60
   1  -4  -4  617.94   28.80
  -1  -4   4  630.94   30.90
  -1   4   4  645.64   29.20
   1   4  -4  621.24   30.50
  -1   4   4  633.64   29.00
   1   4  -4  627.74   30.80
   0  -4   4  414.16   21.40
   0  -4  -4  389.56   21.70
   0  -4  -4  388.06   20.90
   0  -4   4  401.36   21.70
   0   4  -4  387.06   21.10
   0   4  -4  399.56   21.90
   0   4   4  400.96   21.30
   0   4   4  405.26   21.90
   1  -4   4  798.32   36.50
   1  -4   4  817.52   36.30
  -1  -4  -4  794.32   37.70
  -1  -4  -4  807.72   37.40
   1   4   4  830.72   37.90
  -1   4  -4  776.62   36.60
  -1   4  -4  790.12   36.10
   1   4   4  836.42   37.70
   2  -4   4  281.57   16.20
   2  -4   4  266.07   16.40
  -2  -4  -4  286.17   18.80
  -2  -4  -4  263.77   18.90
  -2   4  -4  272.57   16.10
  -2   4  -4  250.97   16.70
   2   4   4  280.77   18.40
   2   4   4  277.87   19.30
  -3  -4  -4   13.80    7.80
  -3  -4  -4   10.50    8.10
   3  -4   4   10.20    6.10
   3  -4   4   11.50    5.20
  -3   4  -4   14.70    5.70
  -3   4  -4   12.30    5.40
   3   4   4    7.70    7.50
   3   4   4   10.50    7.90
  -4  -4  -4  130.69   15.10
   4  -4   4  146.49   12.20
  -4  -4  -4  135.99   16.00
   4  -4   4  140.29   11.30
   4   4   4  149.59   15.70
  -4   4  -4  131.99   11.40
   4   4   4  141.59   16.30
  -4   4  -4  141.09   11.40
  -5  -4  -4  444.46   27.40
  -5  -4  -4  440.76   36.60
   5  -4   4  453.15   22.80
   5  -4   4  466.45   23.50
   5   4   4  455.55   27.60
  -5   4  -4  458.65   22.60
   5   4   4  450.45   27.40
  -5   4  -4  468.85   23.10
  -6  -4  -4  179.78   18.00
   6  -4   4  194.18   14.10
  -6  -4  -4  164.08   17.70
   6  -4   4  177.78   12.90
   6   4   4  183.28   18.60
  -6   4  -4  169.08   11.80
  -6   4  -4  176.58   13.20
   6   4   4  179.38   18.00
   7  -4   4   -1.50    4.10
  -7  -4  -4   -0.40    8.20
   7  -4   4   -2.30    5.50
  -7  -4  -4   -2.10    8.70
  -7   4  -4   -0.80    3.30
  -7   4  -4   -3.60    4.60
   7   4   4   -0.10    8.20
   7   4   4    4.40    9.50
   8  -4   4   44.00    6.70
  -8  -4  -4   46.20   11.60
  -8  -4  -4   46.10   11.50
   8  -4   4   45.50    7.90
   8   4   4   38.10   12.00
   8   4   4   43.00   10.60
  -8   4  -4   42.50    7.20
  -9  -4  -4    5.80    9.10
  -9  -4  -4   -1.60   10.20
   9  -4   4    2.90    5.40
   9  -4   4    7.60    6.90
   9   4   4   -3.20    9.00
   9   4   4    3.20   12.00
  -9   4  -4   -2.20    6.20
  10  -4   4    6.80    7.40
 -10  -4  -4   10.30   11.10
  10  -4   4   -6.20    5.50
 -10  -4  -4    4.20    9.90
 -10   4  -4   -1.70    4.80
  10   4   4   12.00   11.70
 -10   4  -4    8.30    7.30
  10   4   4    8.90   11.30
  11  -4   4    9.80    8.20
  11  -4   4   -6.10    6.40
 -11  -4  -4   12.00   12.20
 -11  -4  -4  -13.00   10.40
 -11   4  -4   -3.00    5.50
  11   4   4  -11.80   11.80
  11   4   4  -23.90   11.30
 -12  -4  -4   20.20   12.30
  12  -4   4   19.00    8.00
 -12  -4  -4   -3.70   12.10
  12  -4   4    2.60    8.30
  12   4   4   -6.90   12.70
  12   4   4   23.80   14.40
 -12   4  -4    4.30    6.10
 -12   4  -4    5.00    9.00
 -13  -4  -4   17.40   15.40
 -13  -4  -4   15.80   13.60
  13  -4   4   13.10    8.90
  13  -4   4   -3.00   10.50
  13   4   4   35.20   15.50
  13   4   4   13.70   14.10
 -13   4  -4   27.20   10.00
 -13   4  -4   12.90    6.90
 -14  -5   4   36.60   14.30
 -14  -5   4   37.90   16.00
  14   5  -4   62.79   15.90
  14   5  -4   14.10   15.60
 -13  -5   4  -20.40   12.60
 -13  -5   4   29.30   13.00
  13   5  -4   14.60   15.30
  13   5  -4   -8.10   13.50
 -12  -5   4  345.77   33.00
  12   5  -4  305.77   32.70
  12   5  -4  302.07   27.30
 -11  -5   4  -19.60   11.70
 -11  -5   4    2.50   11.00
  11   5  -4  -13.30   10.00
  11   5  -4   -9.10   14.60
 -10  -5   4    1.30   12.30
 -10  -5   4   28.30   12.40
  10   5  -4    4.60   14.70
  10   5  -4   35.80   10.70
  -9  -5   4   -6.30   10.30
  -9  -5   4   22.80   10.50
   9   5  -4  -11.60   12.00
   9   5  -4   17.40    9.80
  -8  -5   4  259.47   22.70
  -8  -5   4  200.38   24.60
   8   5  -4  168.88   25.00
   8   5  -4  228.58   21.20
  -7  -5   4  249.88   26.80
  -7  -5   4  363.56   25.10
   7   5  -4  290.77   28.20
   7   5  -4  375.16   25.50
  -6  -5   4   -5.30    7.00
  -6  -5   4   -5.30   10.80
   6   5  -4    5.40   10.60
   6   5  -4   -1.50    8.20
  -5  -5   4   31.00   11.50
   5  -5  -4   56.29    4.10
  -5  -5   4   50.79   10.80
   5   5  -4   51.89   11.80
   5   5  -4   29.50   11.00
  -4  -5   4  633.54   34.20
   4  -5  -4  602.64   26.50
   4  -5  -4  645.24   26.80
  -4   5   4  623.54   26.90
   4   5  -4  582.64   34.50
  -4   5   4  624.74   26.10
   4   5  -4  636.44   34.90
   3  -5  -4  144.49   10.00
  -3  -5   4  136.39   16.50
  -3  -5   4  160.58   16.80
   3  -5  -4  167.08   10.90
  -3   5   4  151.78   10.20
   3   5  -4  162.78   16.40
   3   5  -4  152.28   16.50
  -2  -5   4 1455.95   67.49
   2  -5  -4 1491.75   63.89
  -2  -5   4 1599.34   67.99
   2  -5  -4 1545.95   64.19
   2   5  -4 1633.84   68.59
  -2   5   4 1545.65   64.09
   2   5  -4 1541.65   67.39
  -2   5   4 1532.75   63.79
  -1  -5   4   13.20    6.80
   1  -5  -4    3.70    5.90
   1  -5  -4    8.00    5.40
  -1  -5   4   12.60    7.30
   1   5  -4    9.70    6.60
   1   5  -4   12.70    7.40
  -1   5   4    5.40    5.20
   0  -5   4  309.77   18.90
   0  -5  -4  292.07   18.80
   0  -5   4  286.37   18.10
   0  -5  -4  301.37   18.40
   0   5  -4  306.27   18.50
   0   5   4  292.77   18.80
   0   5   4  313.87   18.50
  -1  -5  -4  438.76   24.30
  -1  -5  -4  425.06   24.30
   1  -5   4  443.86   22.60
   1  -5   4  411.46   22.90
  -1   5  -4  443.66   23.40
   1   5   4  423.36   24.70
  -1   5  -4  410.76   22.30
   1   5   4  437.86   24.40
  -2  -5  -4    0.90    7.30
  -2  -5  -4    4.80    7.10
   2  -5   4    1.00    5.20
   2  -5   4    7.60    5.20
   2   5   4    2.80    6.90
  -2   5  -4    3.90    5.10
   2   5   4   -0.10    7.50
  -3  -5  -4 2890.81  121.29
   3  -5   4 2872.51  117.99
  -3  -5  -4 2910.01  121.49
   3  -5   4 2861.71  118.19
   3   5   4 2938.81  121.49
   3   5   4 2990.10  121.89
  -3   5  -4 2906.21  118.09
  -3   5  -4 2926.81  117.99
   4  -5   4  702.13   32.90
  -4  -5  -4  742.13   37.80
  -4  -5  -4  676.43   37.40
   4  -5   4  723.33   33.30
  -4   5  -4  741.83   33.00
   4   5   4  746.73   37.90
   4   5   4  758.32   38.70
  -4   5  -4  700.63   32.90
  -5  -5  -4 1194.58   53.59
   5  -5   4 1115.69   47.60
  -5  -5  -4 1031.70   52.09
   5  -5   4 1089.49   47.80
  -5   5  -4 1086.39   47.40
  -5   5  -4 1038.00   47.00
   5   5   4 1146.79   53.19
   5   5   4 1087.19   52.59
  -6  -5  -4   -4.40    8.00
   6  -5   4    9.40    6.10
   6  -5   4    5.10    4.40
  -6  -5  -4    9.50    9.40
  -6   5  -4    8.80    5.50
   6   5   4    5.20    8.90
   6   5   4    5.10    9.90
  -6   5  -4    0.00    2.80
  -7  -5  -4   34.00   11.80
   7  -5   4   43.80    7.40
   7  -5   4   35.50    5.70
  -7  -5  -4   25.20   10.10
   7   5   4   45.80   12.70
  -7   5  -4   41.40    6.90
   7   5   4   52.89   11.80
  -8  -5  -4  -11.10    9.00
   8  -5   4    4.60    4.20
   8  -5   4    8.40    6.20
  -8  -5  -4    6.00   10.30
  -8   5  -4    6.80    5.20
  -8   5  -4   10.10    4.80
   8   5   4    3.20   10.10
   8   5   4    5.40    9.20
   9  -5   4  226.08   16.30
  -9  -5  -4  229.88   23.40
  -9  -5  -4  213.68   22.90
   9   5   4  208.88   22.80
  -9   5  -4  211.58   13.70
   9   5   4  235.68   25.20
  -9   5  -4  225.88   16.00
 -10  -5  -4   90.29   16.30
 -10  -5  -4  115.19   17.50
  10  -5   4  127.09   11.50
  10  -5   4  119.99   13.60
  10   5   4  132.69   18.90
  10   5   4  130.79   18.50
 -10   5  -4  124.79   13.90
 -10   5  -4  133.19   13.80
  11  -5   4   46.10    8.10
 -11  -5  -4   56.79   15.30
  11  -5   4   55.89    9.00
  11   5   4   51.79   16.30
 -11   5  -4   60.19    9.30
 -11   5  -4   48.20    7.00
 -12  -5  -4    7.30   13.40
 -12  -5  -4    5.90   12.90
  12  -5   4   18.50   13.10
  12  -5   4   33.40    9.00
  12   5   4    3.10   14.20
 -12   5  -4   22.60    6.20
  12   5   4   12.60   14.50
 -13  -5  -4   20.10   14.80
 -13  -5  -4   17.70   18.80
  13  -5   4   25.80   12.00
  13  -5   4    7.80    8.60
  13   5   4   -5.10   14.20
  13   5   4   32.30   15.90
 -13   5  -4   12.50    5.30
 -14  -6   4    4.80   15.00
 -14  -6   4   -6.70   16.90
  14   6  -4   13.40   17.20
  14   6  -4    7.20   16.50
 -13  -6   4   20.80   14.70
  13   6  -4   -8.30   15.80
  13   6  -4   35.30   16.00
 -12  -6   4   -5.90   14.40
  12   6  -4   14.70   12.90
  12   6  -4   18.90   17.20
 -11  -6   4  229.08   25.90
 -11  -6   4  202.58   27.60
  11   6  -4  193.98   24.20
  11   6  -4  175.48   24.80
 -10  -6   4   52.09   16.80
 -10  -6   4   74.69   16.50
  10   6  -4   57.79   13.60
  10   6  -4   43.80   18.10
  -9  -6   4  528.45   39.00
  -9  -6   4  572.24   35.90
   9   6  -4  570.14   35.90
   9   6  -4  499.95   39.80
  -8  -6   4    8.60   13.60
   8   6  -4   -3.70   12.20
   8   6  -4   24.30   10.70
  -7  -6   4  255.67   22.80
  -7  -6   4  218.38   25.50
   7   6  -4  259.47   26.80
   7   6  -4  238.78   22.80
  -6  -6   4  560.34   32.90
  -6  -6   4  555.34   36.30
   6   6  -4  540.05   35.30
   6   6  -4  477.35   32.80
  -5  -6   4   78.99   22.90
  -5  -6   4   86.89   15.60
   5  -6  -4   92.29    8.20
   5   6  -4  103.09   15.40
   5   6  -4   73.49   13.80
   4  -6  -4   72.79    7.50
  -4  -6   4   89.99   13.50
  -4  -6   4   50.69   12.70
   4  -6  -4   82.49    7.90
  -4   6   4   93.19    6.70
   4   6  -4   77.49   13.60
   4   6  -4   80.09   14.10
  -4   6   4   55.09    7.80
   3  -6  -4  104.39    9.20
  -3  -6   4  106.39   14.20
  -3  -6   4   77.29   12.70
   3  -6  -4  103.89   10.00
  -3   6   4  100.19    9.60
   3   6  -4   96.49   15.10
   3   6  -4  104.19   14.90
  -2  -6   4 1604.54   70.39
   2  -6  -4 1555.74   66.09
  -2  -6   4 1511.25   69.89
   2  -6  -4 1583.14   66.29
  -2   6   4 1615.74   66.09
   2   6  -4 1648.54   71.19
  -2   6   4 1591.54   66.29
   2   6  -4 1492.05   69.59
   1  -6  -4  187.98   14.60
  -1  -6   4  202.58   17.40
   1  -6  -4  199.28   15.60
  -1  -6   4  202.58   17.80
   1   6  -4  223.68   17.90
  -1   6   4  189.08   14.60
   1   6  -4  210.48   17.40
  -1   6   4  194.28   15.80
   0  -6  -4 1943.61   81.09
   0  -6   4 1870.61   81.29
   0  -6   4 1917.91   81.39
   0   6   4 1920.31   81.19
   0   6  -4 1860.21   81.19
   0   6   4 1897.51   80.99
   0   6  -4 1989.90   81.89
  -1  -6  -4    2.60    6.70
   1  -6   4    6.50    6.40
   1  -6   4   10.60    5.70
   1   6   4    7.00    7.20
  -1   6  -4   13.50    5.60
   1   6   4    4.50    7.70
  -1   6  -4    5.40    6.50
   2  -6   4  619.14   29.60
  -2  -6  -4  616.24   33.00
   2  -6   4  611.04   30.30
  -2   6  -4  588.54   30.70
  -2   6  -4  616.94   29.70
   2   6   4  617.84   32.80
   2   6   4  637.54   33.70
   3  -6   4   74.69   10.60
  -3  -6  -4   71.59   11.80
  -3  -6  -4   60.29   12.00
   3  -6   4   58.79    7.80
  -3   6  -4   58.69    8.40
   3   6   4   63.39   11.00
  -3   6  -4   61.99    9.50
   3   6   4   60.39   11.50
   4  -6   4    0.10    4.10
   4  -6   4   -1.60    5.50
  -4  -6  -4    1.20    8.60
  -4  -6  -4    0.30    8.10
  -4   6  -4    1.00    4.40
   4   6   4    2.30    8.30
   4   6   4    2.70    9.50
  -4   6  -4   10.70    5.10
  -5  -6  -4  282.77   22.30
   5  -6   4  248.78   15.50
  -5  -6  -4  273.07   23.20
   5  -6   4  243.78   16.00
  -5   6  -4  249.68   15.70
   5   6   4  256.17   21.50
  -5   6  -4  234.08   14.60
   5   6   4  274.77   23.40
  -6  -6  -4  157.98   19.70
  -6  -6  -4  117.79   16.90
   6  -6   4  137.59   12.10
   6  -6   4  132.59   10.80
   6   6   4  125.89   18.40
  -6   6  -4  145.69   11.70
   6   6   4  132.69   19.70
   7  -6   4  486.05   24.30
  -7  -6  -4  511.15   32.90
   7  -6   4  501.15   25.30
  -7  -6  -4  448.66   44.10
   7   6   4  475.85   32.20
   7   6   4  522.75   34.50
  -7   6  -4  531.55   28.50
   8  -6   4  205.88   14.90
  -8  -6  -4  180.48   22.60
   8  -6   4  197.28   12.80
  -8  -6  -4  171.38   22.10
   8   6   4  210.28   26.30
  -8   6  -4  182.68   13.30
   8   6   4  190.28   24.30
  -8   6  -4  199.78   12.60
  -9  -6  -4   13.30   12.00
  -9  -6  -4   13.50   13.00
   9  -6   4   25.20    6.80
   9  -6   4   12.70    5.00
  -9   6  -4   20.60    5.90
  -9   6  -4   25.00    5.20
   9   6   4   10.60   13.50
   9   6   4   21.90   12.70
 -10  -6  -4   18.60   12.90
  10  -6   4   27.80    7.30
 -10  -6  -4    5.60   12.10
  10  -6   4   23.40    6.40
 -10   6  -4   27.90    6.90
  10   6   4   28.10   13.10
  10   6   4   13.90   14.30
 -10   6  -4   33.90    5.50
 -11  -6  -4   31.10   15.10
  11  -6   4   27.10    7.60
 -11   6  -4   28.60    5.60
  11   6   4    4.50   14.00
 -11   6  -4   39.50    7.20
  12  -6   4   -5.50    7.30
 -12  -6  -4   11.50   14.20
 -12  -6  -4   13.50   14.70
  12  -6   4   -6.90    8.70
  12   6   4   11.80   16.40
  12   6   4  -23.70   13.10
 -13  -6  -4   29.60   17.90
  13  -6   4   20.40    7.50
  13  -6   4    9.50    7.80
 -13  -6  -4   25.30   16.50
  13   6   4   18.60   15.80
  13   6   4   50.79   18.50
 -13  -7   4   -5.90   15.30
  13   7  -4   11.10   18.00
  13   7  -4   23.80   16.10
 -12  -7   4  244.18   33.30
  12   7  -4  221.78   35.40
  12   7  -4  179.08   27.60
 -11  -7   4   50.59   18.90
  11   7  -4   32.30   20.00
  11   7  -4   58.09   15.00
 -10  -7   4   21.00   16.80
 -10  -7   4   26.50   12.40
  10   7  -4    2.40   21.30
  10   7  -4   24.40   17.80
  -9  -7   4   31.80   12.90
  -9  -7   4   14.00   14.60
   9   7  -4    9.80   15.40
   9   7  -4   34.80   12.70
  -8  -7   4  121.19   20.70
  -8  -7   4  167.58   21.50
   8   7  -4  163.28   21.10
   8   7  -4  112.59   20.70
  -7  -7   4  259.37   27.80
  -7  -7   4  249.38   23.90
   7   7  -4  224.48   23.80
   7   7  -4  264.67   27.80
  -6  -7   4   42.10   12.50
  -6  -7   4   30.70   14.10
   6   7  -4   48.60   13.90
   6   7  -4   25.90   11.20
  -5  -7   4  129.89   19.50
   5  -7  -4  146.59   10.70
   5  -7  -4  160.08    9.70
  -5  -7   4  136.69   20.30
   5   7  -4  132.29   20.70
   5   7  -4  120.49   19.60
  -5   7   4  159.18    8.20
  -5   7   4  176.18    9.10
  -4  -7   4  424.46   28.70
   4  -7  -4  451.85   19.80
  -4  -7   4  333.97   27.90
   4  -7  -4  387.96   19.60
   4   7  -4  331.47   27.10
   4   7  -4  331.37   27.60
  -4   7   4  390.86   20.40
  -3  -7   4   36.10   11.10
  -3  -7   4   63.19   12.00
   3  -7  -4   55.59    7.50
   3  -7  -4   56.29    8.80
  -3   7   4   66.09    7.90
  -3   7   4   56.69    9.00
   3   7  -4   49.10   11.60
   3   7  -4   33.50   11.40
  -2  -7   4  787.22   40.20
  -2  -7   4  676.53   38.90
   2  -7  -4  743.53   34.90
  -2   7   4  754.92   35.10
   2   7  -4  731.93   39.90
   2   7  -4  689.33   38.10
  -2   7   4  802.82   35.70
  -1  -7   4    6.00    7.70
   1  -7  -4   -6.40    5.60
  -1  -7   4   -0.70    6.40
   1   7  -4    2.80    7.40
  -1   7   4   -1.80    5.30
   1   7  -4    4.30    7.70
  -1   7   4   -1.50    7.10
   0  -7   4  386.66   23.30
   0  -7  -4  388.26   22.80
   0  -7   4  342.57   23.10
   0  -7  -4  377.76   23.90
   0   7   4  354.86   22.30
   0   7  -4  366.86   23.20
   0   7  -4  387.56   23.10
   0   7   4  355.46   22.90
   1  -7   4 1007.10   45.30
  -1  -7  -4 1012.00   47.90
  -1  -7  -4  944.71   46.50
   1  -7   4  982.70   45.60
   1   7   4  947.61   46.20
  -1   7  -4  987.40   44.90
  -1   7  -4  938.01   45.20
   1   7   4  992.50   46.90
  -2  -7  -4   43.70   10.30
   2  -7   4   49.00    8.50
   2  -7   4   45.20    7.40
  -2   7  -4   48.00    7.60
   2   7   4   46.70   11.10
  -2   7  -4   41.70    8.60
   2   7   4   49.20   10.60
   3  -7   4 1479.75   64.09
   3  -7   4 1498.95   64.69
  -3  -7  -4 1544.95   68.99
   3   7   4 1595.84   70.09
  -3   7  -4 1347.87   71.39
   3   7   4 1568.94   69.09
  -3   7  -4 1495.95   64.09
   4  -7   4   31.10    7.30
  -4  -7  -4   42.20   11.20
   4  -7   4   27.80    6.20
  -4   7  -4   35.70    6.70
   4   7   4   38.60   11.20
   4   7   4   32.20   11.50
  -4   7  -4   38.10    7.00
  -5  -7  -4 1641.24   75.69
   5  -7   4 1557.14   69.09
  -5  -7  -4 1711.93   76.79
   5  -7   4 1582.54   68.79
  -5   7  -4 1596.24   68.69
   5   7   4 1668.63   76.19
   5   7   4 1757.92   77.39
  -5   7  -4 1614.04   68.89
  -6  -7  -4   17.70   12.00
  -6  -7  -4   22.10   11.20
   6  -7   4   26.10    6.20
   6  -7   4   16.20    5.00
   6   7   4   10.70   15.40
   6   7   4   13.50   13.00
  -6   7  -4   25.00    6.00
   7  -7   4  115.09   11.40
  -7  -7  -4  124.49   19.20
  -7  -7  -4  116.99   17.90
   7  -7   4  109.59    9.50
  -7   7  -4   90.69    9.10
   7   7   4  100.89   16.30
   7   7   4  102.49   17.50
  -7   7  -4  114.99   12.60
  -8  -7  -4   55.99   15.80
  -8  -7  -4   60.09   14.90
   8  -7   4   96.89    8.70
   8  -7   4   82.09   11.00
   8   7   4  123.79   19.80
  -8   7  -4   69.39    9.80
   8   7   4   89.99   16.40
  -8   7  -4   97.39    8.90
   9  -7   4   26.30    5.80
   9  -7   4   33.70    7.00
  -9  -7  -4   12.60   14.20
  -9   7  -4   36.90    5.70
  -9   7  -4   30.10    6.10
   9   7   4   23.40   14.90
 -10  -7  -4  228.78   28.70
  10  -7   4  276.47   16.70
  10  -7   4  232.98   25.80
 -10   7  -4  262.67   14.10
  10   7   4  195.28   28.30
  10   7   4  261.67   31.60
 -10   7  -4  259.67   15.30
 -11  -7  -4  -13.90   13.20
 -11  -7  -4   41.30   13.60
  11  -7   4    0.50    8.00
  11  -7   4   13.20    6.40
  11   7   4    0.60   14.70
  11   7   4  -13.70   15.60
 -12  -7  -4  146.09   23.10
  12  -7   4  126.99   12.50
  12  -7   4  157.38   13.00
  12   7   4   91.59   20.20
  12   7   4  116.39   20.20
 -13  -7  -4   57.29   30.20
  13  -7   4   35.70    6.90
 -13  -7  -4   37.50   18.40
  13  -7   4   37.30    6.40
  13   7   4  125.99   35.50
  13   7   4   79.09   19.50
 -13  -8   4   32.30   17.30
  13   8  -4   75.19   21.00
  13   8  -4    6.70   17.30
 -12  -8   4   23.20   19.30
 -12  -8   4    8.50   15.10
  12   8  -4   -1.40   15.50
  12   8  -4   -8.30   18.90
 -11  -8   4  434.26   41.80
  11   8  -4  404.86   32.90
  11   8  -4  327.27   40.90
 -10  -8   4  174.68   26.60
  10   8  -4  189.98   28.20
  10   8  -4  180.48   25.20
  -9  -8   4  773.62   51.59
   9   8  -4  833.72   48.20
   9   8  -4  789.02   52.79
  -8  -8   4  188.18   23.70
  -8  -8   4  174.08   25.40
   8   8  -4  196.38   23.80
   8   8  -4  202.18   28.90
  -7  -8   4  406.66   34.00
  -7  -8   4  357.96   30.60
   7   8  -4  393.96   36.00
   7   8  -4  383.76   33.80
   6  -8  -4  276.87   14.30
  -6  -8   4  302.07   29.00
   6  -8  -4  316.67   14.20
  -6  -8   4  297.87   27.10
   6   8  -4  349.07   30.30
   6   8  -4  267.27   33.40
   5  -8  -4  278.87   14.70
  -5  -8   4  209.58   23.90
   5  -8  -4  289.47   15.80
  -5  -8   4  264.57   26.90
   5   8  -4  262.77   25.60
   5   8  -4  227.78   25.10
  -5   8   4  274.57   14.40
  -5   8   4  280.27   13.50
  -4  -8   4  121.09   18.10
   4  -8  -4  160.78   11.90
   4  -8  -4  119.09   10.90
  -4  -8   4  136.59   19.60
   4   8  -4  119.79   17.30
   4   8  -4  130.99   18.50
  -4   8   4  148.79   12.70
  -3  -8   4   29.30   11.00
   3  -8  -4   32.00    6.50
  -3  -8   4   14.00    9.90
  -3   8   4   16.30    6.10
  -3   8   4   34.20    6.50
   3   8  -4   16.00   10.00
   3   8  -4   16.10   11.10
  -2  -8   4 1907.41   83.59
   2  -8  -4 1941.21   78.49
  -2  -8   4 1646.14   81.59
  -2   8   4 2102.99   79.89
   2   8  -4 1771.12   81.69
   2   8  -4 1600.84   82.19
  -2   8   4 1850.51   78.49
  -1  -8   4 1198.68   57.79
   1  -8  -4 1251.87   53.79
   1  -8  -4 1174.98   52.59
  -1  -8   4 1047.80   54.19
  -1   8   4 1173.78   52.59
   1   8  -4 1146.69   55.49
   1   8  -4 1098.89   54.09
  -1   8   4 1082.69   52.09
   0  -8   4 2318.47  103.79
   0  -8   4 2543.25  104.99
   0  -8  -4 2393.76  103.39
   0  -8  -4 2547.65  104.79
   0   8   4 2450.65  103.69
   0   8   4 2446.66  103.89
   0   8  -4 2252.97  103.19
   0   8  -4 2606.84  105.09
  -1  -8  -4  685.03   36.70
  -1  -8  -4  630.94   34.60
   1  -8   4  672.13   33.70
   1  -8   4  629.24   33.90
  -1   8  -4  623.14   33.50
   1   8   4  636.14   35.00
   1   8   4  619.94   35.50
  -1   8  -4  694.83   33.80
  -2  -8  -4  170.18   18.10
  -2  -8  -4  181.28   19.80
   2  -8   4  175.48   16.10
   2  -8   4  171.08   14.20
   2   8   4  156.18   17.20
   2   8   4  173.98   19.40
  -2   8  -4  168.08   16.00
  -2   8  -4  160.28   14.30
   3  -8   4   61.49    9.40
  -3  -8  -4   46.10   10.60
   3  -8   4   57.69    9.10
  -3  -8  -4   54.39   13.20
   3   8   4   57.39   13.40
  -3   8  -4   46.20   10.30
  -3   8  -4   44.40    7.40
  -4  -8  -4  403.36   28.00
   4  -8   4  364.86   20.60
   4  -8   4  379.16   22.20
  -4   8  -4  378.66   22.30
   4   8   4  362.06   26.30
  -4   8  -4  384.06   21.10
   4   8   4  366.06   28.20
   5  -8   4  125.79   12.90
   5  -8   4  113.89   10.60
  -5  -8  -4   86.09   15.50
  -5   8  -4  107.39   16.10
   5   8   4  126.09   17.20
  -5   8  -4  109.29   10.60
   5   8   4  120.39   18.90
   6  -8   4   98.69    9.50
   6  -8   4   95.89   11.50
  -6  -8  -4   85.69   17.30
   6   8   4   89.39   15.50
  -6   8  -4  102.59   10.50
   6   8   4   84.59   17.50
   7  -8   4  633.24   29.90
  -7  -8  -4  630.64   41.30
  -7  -8  -4  599.14   39.00
   7  -8   4  633.84   31.10
  -7   8  -4  640.24   29.80
   7   8   4  704.83   43.90
   7   8   4  607.64   39.50
  -7   8  -4  664.23   30.10
   8  -8   4   93.29    9.40
   8  -8   4   92.39   11.40
  -8  -8  -4   70.59   17.70
   8   8   4   60.29   18.50
  -8   8  -4   93.29   10.10
   8   8   4   53.29   16.00
  -8   8  -4  110.29    9.50
  -9  -8  -4   70.19   19.00
   9  -8   4   74.49   10.90
   9  -8   4  105.79   11.50
  -9   8  -4   83.79    9.40
   9   8   4  112.79   21.20
  -9   8  -4   95.89    8.80
   9   8   4   73.39   17.60
 -10  -8  -4   77.39   19.50
  10  -8   4   94.99   11.40
  10   8   4   77.39   24.10
  10   8   4   69.99   18.70
 -10   8  -4   83.99    7.30
 -10   8  -4   79.59   10.40
  11  -8   4   45.20    6.70
 -11  -8  -4   63.49   21.60
  11  -8   4   44.40    7.50
 -11  -8  -4   57.79   16.40
  11   8   4   42.90   18.60
  12  -8   4   25.60    6.10
  12  -8   4   23.00    5.30
 -12  -8  -4   46.90   17.70
 -12  -8  -4   13.70   19.30
  12   8   4   25.10   17.40
  12   8   4   51.19   18.50
 -13  -9   4  -11.70   18.20
  13   9  -4  -52.89   24.30
  13   9  -4  -12.00   20.00
 -12  -9   4   58.49   18.90
 -12  -9   4   45.30   24.00
  12   9  -4   41.10   21.60
  12   9  -4   24.70   20.10
 -11  -9   4   38.30   21.60
 -11  -9   4  -13.80   14.80
  11   9  -4   20.00   19.80
  11   9  -4   28.10   17.70
 -10  -9   4    2.30   19.10
  10   9  -4   -9.70   13.40
  10   9  -4   -6.00   17.20
  -9  -9   4  135.59   23.90
   9   9  -4  170.88   25.40
   9   9  -4  132.69   24.10
  -8  -9   4  325.87   37.80
  -8  -9   4  362.66   35.20
   8   9  -4  334.67   35.60
   8   9  -4  341.47   30.60
  -7  -9   4  353.26   30.60
  -7  -9   4  385.96   34.70
   7   9  -4  337.37   30.70
   7   9  -4  385.96   34.50
  -6  -9   4   47.20   15.10
  -6  -9   4   17.70   13.50
   6  -9  -4   41.40    5.30
   6  -9  -4   39.10    6.70
   6   9  -4   19.10   11.60
  -6   9   4   43.20    4.50
  -6   9   4   38.80    4.20
   6   9  -4   40.20   15.30
  -5  -9   4   89.69   17.40
  -5  -9   4   59.39   15.40
   5  -9  -4   66.39    9.40
   5  -9  -4   71.49    9.10
  -5   9   4   70.39    7.00
   5   9  -4   75.09   15.80
  -5   9   4   57.39    8.50
   5   9  -4   71.09   15.60
  -4  -9   4  151.98   22.70
  -4  -9   4  146.39   20.00
   4  -9  -4  172.38   12.90
  -4   9   4  113.59    9.60
   4   9  -4  151.38   21.10
   4   9  -4  155.88   22.30
  -3  -9   4   79.69   18.20
   3  -9  -4   74.69   10.60
  -3  -9   4   58.09   13.50
  -3   9   4   75.79   11.60
  -3   9   4   96.09   12.50
   3   9  -4   69.79   14.20
   3   9  -4   52.59   14.00
  -2  -9   4  125.29   18.20
   2  -9  -4  182.08   14.60
  -2  -9   4  156.18   19.60
   2   9  -4  134.19   18.60
  -2   9   4  163.38   15.30
   2   9  -4  159.58   18.70
  -1  -9   4  236.38   22.40
   1  -9  -4  254.17   19.10
  -1  -9   4  237.88   22.20
   1  -9  -4  311.17   22.30
  -1   9   4  231.38   21.70
   1   9  -4  265.57   25.00
  -1   9   4  263.37   20.40
   1   9  -4  236.48   20.70
   0  -9  -4   -3.20    7.10
   0  -9   4    9.00    8.60
   0  -9  -4   16.00    9.80
   0  -9   4   10.50    8.40
   0   9   4    4.80    8.30
   0   9  -4   14.00    9.20
   0   9  -4   12.40    7.70
   0   9   4    0.20    8.60
   1  -9   4  852.01   40.40
  -1  -9  -4  822.02   43.40
   1  -9   4  745.93   39.90
  -1  -9  -4  709.63   39.90
   1   9   4  792.72   41.20
  -1   9  -4  733.43   39.20
   1   9   4  785.82   41.90
  -1   9  -4  818.52   43.20
  -2  -9  -4  132.49   17.60
   2  -9   4  125.99   12.80
   2  -9   4  126.29   15.70
  -2  -9  -4  102.19   16.20
  -2   9  -4  117.49   13.30
   2   9   4  129.49   17.30
   2   9   4  114.69   16.90
  -2   9  -4  108.59   14.90
   3  -9   4  956.00   44.90
   3  -9   4  994.80   46.40
  -3  -9  -4 1016.40   50.79
  -3  -9  -4 1000.60   52.49
   3   9   4 1013.00   52.29
  -3   9  -4  942.71   44.80
  -3   9  -4  894.51   46.00
   3   9   4 1036.50   51.29
  -4  -9  -4   52.39   14.60
  -4  -9  -4   50.99   12.20
   4  -9   4   41.50    8.90
   4  -9   4   47.20    7.40
  -4   9  -4   45.00    8.20
  -4   9  -4   42.70   10.70
   4   9   4   32.20   11.80
   4   9   4   47.00   15.70
   5  -9   4  843.02   39.20
   5  -9   4  864.91   40.70
  -5  -9  -4  876.21   48.00
   5   9   4  878.31   47.60
   5   9   4  832.52   49.99
  -5   9  -4  874.01   39.40
  -5   9  -4  824.32   39.60
   6  -9   4    9.30    6.80
  -6  -9  -4    4.60   12.20
  -6  -9  -4   11.90   13.20
   6  -9   4   11.70    5.10
   6   9   4    1.80   10.30
   6   9   4   -0.40   13.90
  -6   9  -4   16.00    5.60
   7  -9   4  272.57   16.20
   7  -9   4  308.57   18.90
  -7  -9  -4  257.27   31.90
  -7  -9  -4  256.47   26.80
  -7   9  -4  282.87   16.50
  -7   9  -4  307.17   17.40
   7   9   4  269.37   28.20
   7   9   4  272.57   32.90
  -8  -9  -4  101.49   21.10
   8  -9   4   84.99   10.10
   8  -9   4  116.09   12.90
   8   9   4  102.79   23.60
  -8   9  -4  126.79   10.40
   8   9   4   74.49   17.90
  -8   9  -4  118.09   10.80
   9  -9   4   11.10    6.50
   9  -9   4   14.70    8.90
  -9  -9  -4   11.70   18.50
   9   9   4   -0.40   17.80
  -9   9  -4    7.90    4.50
  -9   9  -4    4.50    4.70
 -10  -9  -4  289.97   36.90
  10  -9   4  289.77   17.90
  10   9   4  299.57   37.80
  10   9   4  238.78   31.20
 -11  -9  -4   31.70   16.70
  11  -9   4   -6.40    5.00
  11  -9   4    5.50    6.30
 -11  -9  -4   11.80   18.80
  11   9   4  -15.30   17.40
  11   9   4   -2.60   17.00
 -12  -9  -4  312.17   40.00
  12   9   4  252.47   35.40
 -12 -10   4  -11.10   25.40
 -12 -10   4  -21.40   18.00
  12  10  -4  -18.00   18.00
  12  10  -4  -14.60   20.00
 -11 -10   4   62.39   24.00
  11  10  -4   43.10   18.60
  11  10  -4   36.40   21.20
 -10 -10   4   17.90   20.90
  10  10  -4   21.10   21.50
  10  10  -4  -16.50   26.20
  -9 -10   4  517.75   44.90
   9  10  -4  600.44   45.60
   9  10  -4  522.65   41.40
  -8 -10   4   15.70   17.10
   8  10  -4    6.60   14.30
   8  10  -4   39.70   17.40
  -7 -10   4   87.69   18.80
   7 -10  -4  108.49    6.90
  -7 -10   4  142.69   23.20
   7 -10  -4  125.69    7.50
   7  10  -4  100.99   18.50
   7  10  -4  141.09   22.80
  -6 -10   4    1.10   12.10
   6 -10  -4   -2.70    4.10
   6 -10  -4   -5.40    4.50
  -6 -10   4   39.60   15.20
   6  10  -4   -5.60   11.40
  -6  10   4    0.50    3.30
   6  10  -4    2.30   14.20
  -6  10   4    3.50    3.10
   5 -10  -4  183.88   13.60
  -5 -10   4  213.28   26.50
  -5 -10   4  185.28   24.60
   5 -10  -4  173.48   13.60
   5  10  -4  197.18   25.50
  -5  10   4  163.88   13.50
  -5  10   4  165.38   11.80
   5  10  -4  158.18   23.00
   4 -10  -4  108.39   12.10
  -4 -10   4  124.59   19.90
  -4 -10   4  105.39   18.20
  -4  10   4  109.09   19.30
   4  10  -4   89.89   17.00
   4  10  -4  100.39   17.40
  -4  10   4  115.59   10.70
  -3 -10   4  562.94   37.30
  -3 -10   4  557.14   36.40
   3 -10  -4  681.13   32.70
   3 -10  -4  515.05   29.90
   3  10  -4  528.05   36.00
   3  10  -4  587.54   37.70
  -3  10   4  579.94   31.30
   2 -10  -4  420.26   24.50
  -2 -10   4  368.26   28.80
  -2 -10   4  375.86   29.50
   2  10  -4  414.66   29.00
   2  10  -4  359.16   29.70
  -2  10   4  385.66   24.40
  -1 -10   4  143.99   19.00
   1 -10  -4  224.18   18.20
  -1 -10   4  191.18   20.90
  -1  10   4  261.27   20.10
  -1  10   4  198.08   18.50
   1  10  -4  212.28   20.30
   1  10  -4  168.58   21.00
   0 -10   4  714.23   42.20
   0 -10   4  827.82   43.80
   0 -10  -4  795.02   41.60
   0 -10  -4  922.81   45.00
   0  10   4  849.72   42.70
   0  10  -4  730.93   41.40
   0  10   4  776.62   41.80
   0  10  -4  847.62   43.80
   1 -10   4    6.10    9.10
  -1 -10  -4    8.80   11.40
   1 -10   4   13.20    7.30
  -1 -10  -4    1.20    8.20
  -1  10  -4    5.90    7.60
   1  10   4    3.80    8.90
   1  10   4    0.60    9.90
  -1  10  -4   12.50    8.20
  -2 -10  -4   52.79   14.20
   2 -10   4   45.70    9.00
  -2 -10  -4   25.70    9.90
   2 -10   4   40.30   10.70
   2  10   4   51.69   12.10
  -2  10  -4   33.30    8.90
  -2  10  -4   37.60    8.70
   2  10   4   33.80   12.80
   3 -10   4   18.90    6.60
  -3 -10  -4   12.50   12.70
   3 -10   4   35.60    9.10
  -3 -10  -4   28.80   10.40
   3  10   4   19.70   10.60
  -3  10  -4   16.80    8.30
  -3  10  -4   24.30    7.20
   3  10   4   16.90   12.70
  -4 -10  -4   34.20   11.90
   4 -10   4   61.09    9.60
   4 -10   4   56.29   10.40
  -4 -10  -4   47.20   15.50
   4  10   4   49.10   16.10
   4  10   4   31.10   11.90
  -4  10  -4   41.60    8.80
   5 -10   4  108.69   14.30
   5 -10   4   77.99   10.10
   5  10   4   95.09   18.40
  -5  10  -4   91.99   11.80
   5  10   4   91.09   20.00
  -5  10  -4  112.39   12.80
  -6 -10  -4   25.50   13.10
   6 -10   4    6.00    7.10
   6 -10   4    5.20    4.60
   6  10   4   10.90   13.00
   6  10   4  -12.90   15.20
  -6  10  -4   -4.60    4.90
  -6  10  -4   -6.20    5.70
  -7 -10  -4  117.39   19.90
  -7 -10  -4   80.09   21.40
   7 -10   4  124.79   14.00
   7 -10   4  114.79   10.30
   7  10   4   66.69   22.80
  -7  10  -4  106.59   11.70
  -7  10  -4   92.89   10.50
   7  10   4  110.69   23.40
   8 -10   4   50.39    6.70
   8 -10   4   56.29    9.10
  -8 -10  -4   53.29   19.70
  -8  10  -4   41.40    6.60
  -8  10  -4   54.59    7.60
   8  10   4   12.10   14.30
   8  10   4   33.50   20.80
  -9 -10  -4   21.60   19.30
   9 -10   4   40.80    8.30
   9  10   4   35.90   15.70
  -9  10  -4   28.90    4.90
  -9  10  -4   35.60    5.50
   9  10   4   10.30   19.60
  10 -10   4    6.20    7.00
 -10 -10  -4    9.10   20.40
  10 -10   4   18.30    5.40
  10  10   4    1.10   18.90
  10  10   4   -4.10   16.80
  11 -10   4   -4.00    5.80
 -11 -10  -4   -6.50   20.50
 -11 -10  -4    5.50   16.40
  11 -10   4    3.50    4.00
  11  10   4  -22.90   17.80
  11  10   4  -11.00   19.20
 -12 -10  -4  113.09   27.40
  12  10   4   83.89   24.00
  12  10   4  136.89   24.60
 -12 -11   4    7.80   24.70
 -12 -11   4   -1.70   20.80
  12  11  -4  -10.00   20.00
  12  11  -4   23.60   21.10
 -11 -11   4    0.80   23.40
  11  11  -4  -11.30   17.70
  11  11  -4  -24.50   17.20
 -10 -11   4   23.30   23.50
  10  11  -4  -23.50   16.00
  10  11  -4   15.40   18.40
  -9 -11   4  355.76   39.30
   9  11  -4  273.37   31.60
   9  11  -4  312.37   38.40
  -8 -11   4  157.78   25.60
   8  11  -4   91.19   21.70
   8  11  -4  215.48   32.30
  -7 -11   4   86.39   19.60
   7 -11  -4   73.29    8.30
   7 -11  -4   73.29    8.50
   7  11  -4  100.79   21.00
   6 -11  -4   30.40    6.50
   6 -11  -4   25.80    5.90
  -6 -11   4   30.90   14.80
  -6 -11   4   80.79   18.40
   6  11  -4    8.00   17.40
  -6  11   4   34.60    4.80
   6  11  -4   52.29   16.80
  -6  11   4   33.50    6.00
   5 -11  -4    0.20    6.50
  -5 -11   4   21.50   13.30
   5 -11  -4   -5.30    4.90
  -5  11   4   -6.00    5.30
   5  11  -4    2.90   13.80
   5  11  -4   -8.30   12.20
  -4 -11   4   97.49   18.40
  -4 -11   4  160.58   24.10
   4 -11  -4  122.69   12.80
  -4  11   4   88.79   12.60
  -4  11   4  126.39   15.00
   4  11  -4   84.19   18.10
   4  11  -4  101.49   18.50
   3 -11  -4  550.24   30.50
  -3 -11   4  457.45   35.30
  -3 -11   4  467.55   34.30
   3 -11  -4  430.66   26.80
   3  11  -4  462.85   36.30
  -3  11   4  503.65   29.50
   3  11  -4  435.76   33.40
  -3  11   4  514.75   29.30
  -2 -11   4   68.89   15.00
  -2 -11   4   39.00   13.00
   2 -11  -4   73.49   11.80
   2 -11  -4  125.39   17.90
  -2  11   4   91.79   12.70
  -2  11   4   76.79   12.20
   2  11  -4   72.89   13.90
   2  11  -4   67.49   16.10
  -1 -11   4  112.39   17.20
  -1 -11   4  105.99   17.10
   1 -11  -4  142.39   16.10
  -1  11   4  121.19   16.70
   1  11  -4  121.29   19.50
   1  11  -4  170.08   20.00
   0 -11   4  313.57   25.90
   0 -11   4  275.67   25.60
   0 -11  -4  423.66   29.60
   0 -11  -4  345.67   24.60
   0  11  -4  372.46   27.60
   0  11   4  312.07   24.20
   0  11   4  398.66   27.20
   0  11  -4  307.27   24.50
  -1 -11  -4  538.35   34.80
   1 -11   4  517.55   31.20
  -1 -11  -4  450.85   30.50
   1 -11   4  414.26   30.00
  -1  11  -4  563.54   31.80
   1  11   4  451.25   30.80
  -1  11  -4  390.86   28.30
   1  11   4  511.35   33.00
   2 -11   4    5.90    8.90
  -2 -11  -4    3.80   11.80
  -2 -11  -4    3.80    8.70
   2 -11   4   17.10    7.90
  -2  11  -4   19.80    8.70
   2  11   4    4.40   10.10
  -2  11  -4   21.20    7.80
   2  11   4   18.00   12.30
  -3 -11  -4  167.78   23.80
   3 -11   4  125.59   17.40
   3 -11   4  160.08   14.40
  -3 -11  -4  115.19   17.10
  -3  11  -4  117.29   16.40
   3  11   4  116.29   19.50
  -3  11  -4  166.88   15.60
   3  11   4  145.29   21.40
  -4 -11  -4    9.90   15.70
   4 -11   4   20.40    6.40
   4 -11   4   20.90    8.90
  -4 -11  -4   11.60   11.70
  -4  11  -4   19.50    7.40
  -4  11  -4   13.40    9.80
   4  11   4   10.70   14.40
   5 -11   4   80.89   10.20
   5 -11   4   69.59   11.30
  -5 -11  -4   40.90   14.70
  -5  11  -4   64.29   11.00
  -5  11  -4   92.29   12.80
   5  11   4   49.70   18.00
   5  11   4   67.99   16.50
   6 -11   4   69.09   11.50
   6 -11   4   80.29   10.30
  -6 -11  -4   66.39   17.60
   6  11   4   53.19   20.80
   6  11   4   79.69   17.90
  -6  11  -4   85.29   13.10
  -6  11  -4   81.29   10.10
  -7 -11  -4  184.08   24.50
   7 -11   4  294.07   16.10
  -7 -11  -4  229.08   32.00
   7 -11   4  280.87   20.70
   7  11   4  213.98   32.80
  -7  11  -4  231.58   16.10
  -7  11  -4  289.57   17.70
   7  11   4  243.48   28.60
   8 -11   4   52.19    6.90
   8 -11   4   45.80    9.30
  -8 -11  -4   64.39   22.70
  -8  11  -4   33.70    6.50
   8  11   4   15.20   20.60
   8  11   4   28.20   15.20
  -8  11  -4   41.30    7.40
  -9 -11  -4   95.29   26.30
   9 -11   4   92.29   14.50
  -9  11  -4   99.89    9.60
   9  11   4   96.89   26.30
  -9  11  -4  101.79    9.30
   9  11   4   61.19   19.20
 -10 -11  -4   11.90   22.30
  10 -11   4   13.30    5.10
  10 -11   4   16.70    7.70
  10  11   4    4.00   18.40
  10  11   4   19.10   21.60
 -11 -11  -4  -10.50   23.20
 -11 -11  -4   19.40   19.50
  11  11   4   -5.10   19.20
  11  11   4   37.60   20.00
 -12 -12   4  -16.00   26.50
  12  12  -4  -26.20   20.90
  12  12  -4   -4.70   21.30
 -11 -12   4   40.60   26.50
  11  12  -4   44.20   21.90
  11  12  -4    5.90   18.70
 -10 -12   4  100.79   27.10
  10  12  -4  117.19   24.70
  10  12  -4   72.69   19.70
  -9 -12   4   36.50   21.60
   9  12  -4  -24.50   14.50
  -8 -12   4  178.08   31.60
   8  12  -4  254.67   34.80
   8  12  -4  131.99   23.10
  -7 -12   4   13.80   14.10
  -7 -12   4   59.69   18.60
  -7  12   4   11.50    3.40
   7  12  -4   46.40   17.30
   7  12  -4  -21.90   13.40
  -7  12   4   19.50    3.20
  -6 -12   4  212.28   28.80
   6 -12  -4  199.48   15.80
   6 -12  -4  191.48   14.40
  -6  12   4  196.98   12.60
  -6  12   4  198.68   14.50
   6  12  -4  184.98   28.80
   6  12  -4  268.27   30.20
   5 -12  -4   55.59    9.30
  -5 -12   4   74.29   19.10
  -5 -12   4   52.99   16.50
   5  12  -4   99.09   20.20
  -5  12   4   46.50    9.70
   5  12  -4   41.00   16.80
  -4 -12   4   98.79   18.50
  -4 -12   4   64.99   18.40
   4 -12  -4   48.00    9.90
  -4  12   4   64.49   11.90
   4  12  -4   57.59   17.50
  -4  12   4   74.89   12.50
   4  12  -4   78.19   16.70
  -3 -12   4  590.64   40.10
  -3 -12   4  559.14   39.60
   3 -12  -4  632.14   34.90
   3 -12  -4  546.15   31.70
   3  12  -4  513.35   36.40
  -3  12   4  568.84   32.80
   3  12  -4  490.75   46.40
  -3  12   4  591.64   33.50
  -2 -12   4   28.20   14.30
   2 -12  -4   41.40   10.00
   2 -12  -4   53.19   13.70
  -2 -12   4   47.10   15.50
   2  12  -4   25.60   12.70
  -2  12   4   46.60   11.90
  -2  12   4   46.00   11.20
   1 -12  -4   -6.20    6.90
  -1 -12   4    0.80   11.10
  -1 -12   4  -14.30   10.80
   1 -12  -4    1.70   11.80
   1  12  -4    3.40   10.20
   1  12  -4   -3.00   13.00
  -1  12   4   -3.10    8.60
  -1  12   4    4.70    9.70
   0 -12  -4   -3.30   12.10
   0 -12   4    1.60    9.70
   0 -12  -4   -3.00    7.40
   0  12   4   -9.40    8.70
   0  12  -4  -18.10   10.60
   0  12   4    4.40    8.50
   0  12  -4   -2.20    8.20
   1 -12   4  282.47   26.40
  -1 -12  -4  381.36   32.20
  -1 -12  -4  341.07   30.70
   1 -12   4  388.56   27.70
  -1  12  -4  314.07   25.60
   1  12   4  396.56   28.90
  -1  12  -4  414.36   30.30
   2 -12   4    6.40    8.40
   2 -12   4    8.30   10.10
  -2 -12  -4   -2.50   14.00
  -2 -12  -4   21.20   11.00
   2  12   4   13.80   11.00
  -2  12  -4    4.70    8.50
   2  12   4   18.20   13.00
  -2  12  -4   -2.40    9.40
   3 -12   4   54.69   12.30
   3 -12   4   94.79   13.30
  -3 -12  -4   66.29   18.20
  -3 -12  -4   80.49   16.00
   3  12   4   72.79   15.40
   3  12   4   56.69   16.50
  -3  12  -4   77.89   12.10
  -3  12  -4   88.69   13.30
  -4 -12  -4   21.80   18.80
   4 -12   4   21.80    7.20
   4 -12   4   32.90   10.70
  -4 -12  -4   15.10   17.30
   4  12   4   10.90   15.30
  -4  12  -4   29.50   10.70
  -4  12  -4   48.70   11.60
   4  12   4   16.40   12.50
  -5 -12  -4   13.10   18.50
   5 -12   4   12.00    6.20
   5 -12   4   -4.10    8.20
  -5 -12  -4    2.40   12.90
  -5  12  -4    2.50   11.50
   5  12   4   -7.60   17.00
   5  12   4    8.00   13.30
  -5  12  -4   20.20    9.60
  -6 -12  -4   -1.30   13.50
   6 -12   4    7.40    8.50
   6 -12   4    5.50    5.50
   6  12   4    7.00   13.50
  -6  12  -4   -2.10    6.00
  -6  12  -4   14.80   12.10
   6  12   4  -29.30   16.40
  -7 -12  -4   47.70   15.80
  -7 -12  -4    6.60   22.20
   7 -12   4   72.09   11.80
   7 -12   4   80.89   10.30
   7  12   4   51.09   16.70
   7  12   4   47.40   22.00
  -7  12  -4   75.69   11.10
  -7  12  -4   72.79   12.40
  -8 -12  -4    4.60   15.10
   8 -12   4    8.20    5.50
  -8 -12  -4   13.60   20.40
   8 -12   4    8.50    8.40
  -8  12  -4    5.80    5.80
   8  12   4    4.40   15.40
  -8  12  -4    5.10    6.90
   8  12   4  -32.30   19.20
  -9 -12  -4   -5.50   18.70
  -9 -12  -4  -19.60   20.60
   9 -12   4    1.50   15.70
   9 -12   4    1.40    8.70
   9  12   4   18.60   17.10
  -9  12  -4    7.70    4.90
   9  12   4  -16.50   21.70
  -9  12  -4    4.60    5.00
 -10 -12  -4   35.80   17.60
 -10 -12  -4  -11.80   22.50
  10 -12   4   15.10    8.00
  10 -12   4   -0.50    5.20
  10  12   4   19.30   19.40
  10  12   4  -45.90   19.10
 -11 -12  -4  -36.10   25.60
  11  12   4    6.80   21.10
  11  12   4    5.10   22.00
 -11 -13   4   10.30   26.60
  11  13  -4   -0.70   20.70
  11  13  -4   57.59   20.40
 -10 -13   4   58.19   27.20
 -10 -13   4  -22.90   20.80
  10  13  -4   97.19   22.30
  10  13  -4   33.40   19.70
  -9 -13   4  116.59   26.40
   9  13  -4  231.18   36.60
   8 -13  -4   16.70    3.70
  -8 -13   4   59.39   21.20
   8 -13  -4   22.90    4.60
  -8 -13   4    6.80   15.70
   8  13  -4   84.29   20.90
   8  13  -4    4.30   15.90
   7 -13  -4  123.49   14.90
  -7 -13   4  126.99   21.40
   7 -13  -4  158.38   13.10
  -7  13   4  138.19   10.50
  -7  13   4  128.89    9.30
   7  13  -4  144.99   23.00
   6 -13  -4   18.10    7.90
  -6 -13   4   18.40   15.80
   6 -13  -4   15.20    5.60
   6  13  -4   42.90   17.70
  -6  13   4   18.10    5.60
   6  13  -4   37.20   17.00
  -6  13   4    9.80    7.00
  -5 -13   4  115.99   21.60
   5 -13  -4  157.88   16.10
   5  13  -4  116.79   21.50
   5  13  -4  171.98   24.90
  -5  13   4  146.39   13.10
  -5  13   4  163.08   17.90
  -4 -13   4   22.20   14.40
  -4 -13   4   -9.80   14.70
   4 -13  -4   -7.70    7.10
   4  13  -4   14.90   14.10
  -4  13   4   -0.80    9.00
   4  13  -4  -11.00   13.00
   3 -13  -4   29.00   12.80
  -3 -13   4    7.60   14.50
   3 -13  -4   21.60    8.30
  -3 -13   4   47.10   15.70
   3  13  -4   27.30   15.50
   3  13  -4   16.50   15.70
  -3  13   4   18.60    9.30
  -2 -13   4   -6.80   11.60
  -2 -13   4   14.00   13.80
   2 -13  -4   -4.10   11.50
   2 -13  -4   -4.70    6.90
   2  13  -4  -20.90   11.50
  -2  13   4    6.40    9.40
   2  13  -4   -3.20   10.50
  -2  13   4    1.10    9.20
   1 -13  -4   -7.90   13.20
  -1 -13   4   -9.20   11.40
  -1  13   4    7.10    9.00
   1  13  -4   -6.70   10.80
   1  13  -4   -2.20   10.40
  -1  13   4   -3.30    8.50
   0 -13  -4  261.77   28.70
   0 -13   4  157.68   22.00
   0 -13  -4  214.78   20.80
   0 -13   4  192.58   24.60
   0  13   4  197.98   21.40
   0  13   4  267.37   24.70
   0  13  -4  209.28   24.80
   0  13  -4  250.77   24.40
   1 -13   4   -3.50   10.20
  -1 -13  -4   -5.30   13.10
  -1 -13  -4    0.20    8.60
  -1  13  -4  -10.80    9.80
  -1  13  -4    2.10    9.00
   1  13   4    2.90    8.70
   1  13   4   -0.30   11.00
  -2 -13  -4  550.14   36.40
  -2 -13  -4  595.04   43.20
   2  13   4  525.25   36.70
  -2  13  -4  531.05   34.10
   2  13   4  696.93   41.60
  -3 -13  -4  202.68   29.20
   3 -13   4  179.28   21.90
  -3 -13  -4  184.38   24.50
   3  13   4  243.08   28.60
   3  13   4  156.78   23.70
  -3  13  -4  172.18   19.20
   4 -13   4   63.99    9.70
  -4 -13  -4   50.79   15.10
  -4 -13  -4   29.30   20.00
   4 -13   4   42.50   12.40
  -4  13  -4   60.59   11.40
   4  13   4   56.69   15.30
   4  13   4   39.70   18.90
  -4  13  -4   52.59   11.50
   5 -13   4   -5.00    9.10
  -5 -13  -4    2.50   13.20
  -5 -13  -4  -31.60   19.20
   5 -13   4   -1.20    6.10
   5  13   4  -14.50   16.20
  -5  13  -4    6.40   18.00
   5  13   4   -7.60   13.60
  -5  13  -4    5.00    8.40
   6 -13   4  211.48   21.50
   6 -13   4  274.97   17.20
  -6 -13  -4  183.58   26.70
   6  13   4  194.58   29.60
  -6  13  -4  284.57   20.90
   6  13   4  224.58   31.80
  -6  13  -4  241.28   18.50
   7 -13   4  124.19   18.00
  -7 -13  -4  132.29   21.30
   7 -13   4  173.28   13.40
  -7  13  -4  170.88   17.30
   7  13   4  130.69   22.50
   7  13   4   83.49   26.30
   8 -13   4   16.70    9.80
  -8 -13  -4   48.20   15.60
  -8 -13  -4    8.60   25.40
   8 -13   4   33.00    6.50
  -8  13  -4   23.50    6.60
   8  13   4  -23.60   22.80
   8  13   4   37.70   17.50
   9 -13   4   26.60   10.50
   9 -13   4   35.10   14.50
  -9 -13  -4  -16.20   24.00
  -9 -13  -4   38.20   25.30
  -9  13  -4   41.60    5.80
   9  13   4   33.80   19.00
[truncated: 1,336,369 more chars]
