# Supplementary material for: Crystal structure and magnetic study of the complex salt [RuCp(PTA)2–μ-CN-1κC:2κN–RuCp(PTA)2][Re(NO)Br4(EtOH)0.5(MeOH)0.5]
Source: Acta Crystallogr E Crystallogr Commun. 2021 Jun 30;77(Pt 7):749–54. doi: 10.1107/S2056989021006381 (PMC8382050; doi:10.1107/S2056989021006381)
Supplement: Supplementary file 2 [file e-77-00749-Isup2.hkl]

data_I                                                                          
_shelx_title ' mo_ol_MPacheco_ReRuCp_0m_a.res in P2(1)/c'                       
_shelx_refln_list_code          4                                               
_shelx_F_calc_maximum      711.76                                               
_exptl_crystal_F_000      3036.00                                               
_reflns_d_resolution_high  0.8492                                               
                                                                                
loop_                                                                           
 _space_group_symop_operation_xyz                                               
 'x, y, z'                                                                      
 '-x, y+1/2, -z+1/2'                                                            
 '-x, -y, -z'                                                                   
 'x, -y-1/2, z-1/2'                                                             
                                                                                
_cell_length_a    12.6027                                                       
_cell_length_b    17.7075                                                       
_cell_length_c    23.0252                                                       
_cell_angle_alpha  90.000                                                       
_cell_angle_beta  101.914                                                       
_cell_angle_gamma  90.000                                                       
                                                                                
_shelx_F_squared_multiplier     1.000                                           
                                                                                
loop_                                                                           
 _refln_index_h                                                                 
 _refln_index_k                                                                 
 _refln_index_l                                                                 
 _refln_F_squared_calc                                                          
 _refln_F_squared_meas                                                          
 _refln_F_squared_sigma                                                         
 _refln_observed_status                                                         
   2   0   0      18541.47      19801.39       506.96 o                         
   3   0   0       9993.03      10070.07       340.19 o                         
   4   0   0       2196.40       1952.44       151.16 o                         
   5   0   0         46.33         54.81       111.92 o                         
   6   0   0      59659.78      57725.08      1251.00 o                         
   7   0   0      58182.37      54597.29      2170.61 o                         
   8   0   0      39064.34      37102.15      1025.03 o                         
   9   0   0      52378.93      49494.80      2860.70 o                         
  10   0   0      29950.04      29970.53       913.48 o                         
  11   0   0      11393.31      11777.43       572.67 o                         
  12   0   0         24.22         47.97       200.25 o                         
  13   0   0      10477.68      13482.22       670.29 o                         
  14   0   0         18.91       -246.69       246.69 o                         
   2   1   0      96842.30      97480.72      1475.83 o                         
   3   1   0       1623.40       1246.92        87.71 o                         
   4   1   0      63161.32      65776.38      1039.83 o                         
   5   1   0        151.49        163.95        94.93 o                         
   6   1   0        834.90        861.38       109.38 o                         
   7   1   0      16214.68      15262.32       502.22 o                         
   8   1   0       5949.66       5585.07       246.48 o                         
   9   1   0        262.00        370.82       137.80 o                         
  10   1   0      52828.45      51996.22      1111.10 o                         
  11   1   0        143.86        218.74       158.87 o                         
  12   1   0      13662.74      13836.99       379.24 o                         
  13   1   0        487.82        561.33       165.11 o                         
  14   1   0       1620.36       1287.78       192.50 o                         
   1   2   0       2739.68       2963.63       205.33 o                         
   2   2   0     117476.72     124095.63      1753.22 o                         
   3   2   0      25550.01      26861.89       454.83 o                         
   4   2   0        746.52        784.97        81.53 o                         
   5   2   0       1432.15       1327.29        90.77 o                         
   6   2   0      70072.67      67066.57      1102.21 o                         
   7   2   0      86633.82      86173.80      2126.60 o                         
   8   2   0      29952.41      26608.13       797.52 o                         
   9   2   0       9510.15       8100.21       395.52 o                         
  10   2   0       2497.19       2495.96       184.90 o                         
  11   2   0        599.44        456.24       131.15 o                         
  12   2   0       2589.15       2224.61       215.46 o                         
  13   2   0       3353.16       3161.51       270.88 o                         
  14   2   0         78.95       -187.35       187.35 o                         
   1   3   0       6293.37       6264.43       207.81 o                         
   2   3   0     289048.78     273048.07      4973.86 o                         
   3   3   0      25048.53      26194.11       523.98 o                         
   4   3   0       2796.48       3375.53       110.22 o                         
   5   3   0      71785.13      74591.31      1647.23 o                         
   6   3   0       4300.98       4364.88       167.20 o                         
   7   3   0      37036.33      33698.20      1287.28 o                         
   8   3   0      24836.28      23277.64       744.07 o                         
   9   3   0       5343.36       5177.82       240.08 o                         
  10   3   0      23015.45      22925.87       596.76 o                         
  11   3   0       6080.07       6553.73       241.44 o                         
  12   3   0       3295.13       3294.29       194.15 o                         
  13   3   0        151.56       -206.15       206.15 o                         
  14   3   0       1236.49        734.70       288.02 o                         
   0   4   0      96363.83      80702.58      1710.63 o                         
   1   4   0     142809.63     112320.33      2562.17 o                         
   2   4   0      27160.14      25953.00       868.04 o                         
   3   4   0     153482.93     144772.38      2945.48 o                         
   4   4   0       1491.70        830.36        95.50 o                         
   5   4   0       3613.48       3959.45       210.45 o                         
   6   4   0      84388.84      81323.20      2229.95 o                         
   7   4   0       4201.75       4215.73       227.79 o                         
   8   4   0        284.99        203.39       134.52 o                         
   9   4   0        775.89        703.82       154.73 o                         
  10   4   0       3077.44       3155.31       231.96 o                         
  11   4   0        604.91        620.21       159.83 o                         
  12   4   0       7156.50       7495.85       354.13 o                         
  13   4   0        105.43       -153.04       153.04 o                         
  14   4   0        276.71       -459.74       459.74 o                         
   1   5   0      16471.22      14774.83       374.97 o                         
   2   5   0      65241.13      50271.48       944.35 o                         
   3   5   0      14436.70      12932.61       466.81 o                         
   4   5   0      87111.37      79576.16      2219.25 o                         
   5   5   0       2445.94       2724.24       212.54 o                         
   6   5   0      15077.66      15446.93      1159.37 o                         
   7   5   0      16517.08      15390.71       839.77 o                         
   8   5   0        376.54        258.01       137.38 o                         
   9   5   0        942.32        595.43       123.65 o                         
  10   5   0      15962.46      15283.15       686.80 o                         
  11   5   0       7481.09       6950.95       575.97 o                         
  12   5   0        306.69       -208.10       340.93 o                         
  13   5   0       5612.31       5559.25       638.43 o                         
  14   5   0        286.07        865.11       395.85 o                         
   0   6   0      92324.60      81576.42      1783.16 o                         
   1   6   0       8885.95       7101.28       281.99 o                         
   2   6   0      19485.32      15855.89       637.10 o                         
   3   6   0     111563.81      85642.01      1695.32 o                         
   4   6   0       8748.73       9225.60       509.06 o                         
   5   6   0        884.77        853.12        89.77 o                         
   6   6   0     117442.47     116666.31      4806.68 o                         
   7   6   0       1518.48        722.82       308.66 o                         
   8   6   0       2085.19       1141.87       306.46 o                         
   9   6   0        625.03        452.19       324.69 o                         
  10   6   0        480.12         91.30       292.81 o                         
  11   6   0       1416.04       1569.94       342.02 o                         
  12   6   0       2377.56       1251.37      1056.20 o                         
  13   6   0        605.06        330.97       376.76 o                         
   1   7   0       1615.55       2100.60       176.80 o                         
   2   7   0       1116.26        877.50       138.88 o                         
   3   7   0      36683.81      27538.67      1089.12 o                         
   4   7   0     290835.68     224751.85      9449.99 o                         
   5   7   0     107465.31      97235.55      2818.88 o                         
   6   7   0      77775.53      61184.06      2355.92 o                         
   7   7   0        422.49        139.22       116.46 o                         
   8   7   0       8210.07       6771.42       604.96 o                         
   9   7   0        445.81        465.79       368.30 o                         
  10   7   0       7068.70       7046.80       598.15 o                         
  11   7   0       8579.58       8234.21       710.57 o                         
  12   7   0        208.85       -265.77       433.61 o                         
  13   7   0      13166.35      15528.57      1011.92 o                         
   0   8   0      17453.17      14893.92       577.24 o                         
   1   8   0      20613.89      18934.89       451.19 o                         
   2   8   0        243.83        -72.72       141.42 o                         
   3   8   0      45671.94      41836.31      1433.53 o                         
   4   8   0       3166.84       3191.34       340.87 o                         
   5   8   0        227.20        147.23       201.35 o                         
   6   8   0      28946.01      27836.85       620.21 o                         
   7   8   0       6449.75       5353.90       355.36 o                         
   8   8   0       6524.75       7035.78       723.43 o                         
   9   8   0       2877.45       1971.79       466.77 o                         
  10   8   0       5095.46       4524.94       677.07 o                         
  11   8   0       1782.48        610.88       516.15 o                         
  12   8   0       2618.32       1655.20       896.92 o                         
  13   8   0        583.27        378.41       475.93 o                         
   1   9   0      22253.68      21867.11       505.70 o                         
   2   9   0       3032.36       2982.52       211.35 o                         
   3   9   0      15452.99      14776.79       392.04 o                         
   4   9   0     114952.80     105780.43      2409.63 o                         
   5   9   0      23151.01      21685.68       660.78 o                         
   6   9   0      18358.50      17970.12       412.98 o                         
   7   9   0          3.80       -133.50       133.50 o                         
   8   9   0       1573.59        525.56       446.52 o                         
   9   9   0        617.06        -73.31       530.99 o                         
  10   9   0       2515.90       1303.11       673.60 o                         
  11   9   0       8551.08       8361.08      1013.06 o                         
  12   9   0        344.88       -208.32       481.98 o                         
  13   9   0      10849.90      12427.64      1106.96 o                         
   0  10   0        272.05        -97.64       225.00 o                         
   1  10   0      52328.04      53354.67       941.69 o                         
   2  10   0       1596.03       1538.11       186.54 o                         
   3  10   0      76676.24      71949.89      1414.90 o                         
   4  10   0       1482.99       1488.35       163.61 o                         
   5  10   0         52.58        139.77       149.23 o                         
   6  10   0      32957.50      32589.97       921.12 o                         
   7  10   0       1026.22        879.85       169.61 o                         
   8  10   0      12251.26      10421.34      1033.42 o                         
   9  10   0         56.50       -981.58       981.58 o                         
  10  10   0       6614.91       7876.27       925.19 o                         
  11  10   0       2373.74       2491.54       707.76 o                         
  12  10   0       5288.99       5671.71       567.58 o                         
   1  11   0      63136.60      64385.96      1394.06 o                         
   2  11   0       1032.39       1051.80       181.42 o                         
   3  11   0       1260.93        923.20       179.01 o                         
   4  11   0       4861.67       4894.91       260.19 o                         
   5  11   0        102.99        253.35       147.94 o                         
   6  11   0       5445.17       5201.83       239.25 o                         
   7  11   0      19711.78      19289.77       709.20 o                         
   8  11   0       3211.89       2695.60       321.54 o                         
   9  11   0        198.20       -611.29       611.29 o                         
  10  11   0       4171.76       2617.38       746.22 o                         
  11  11   0        668.23       -639.13       992.00 o                         
  12  11   0        182.17       -376.89      1022.54 o                         
   0  12   0      15603.77      16746.07       713.38 o                         
   1  12   0       3649.84       2919.59       229.94 o                         
   2  12   0       3709.94       3874.55       254.34 o                         
   3  12   0      30854.48      32900.68       730.96 o                         
   4  12   0        448.43        206.37       170.52 o                         
   5  12   0        124.56        133.41       131.33 o                         
   6  12   0      10347.84      10109.61       486.62 o                         
   7  12   0        508.54        392.74       122.55 o                         
   8  12   0       1546.42       1079.44       233.70 o                         
   9  12   0       4490.64       2769.36       679.29 o                         
  10  12   0       1437.07        -66.41       608.06 o                         
  11  12   0       1119.78        640.11       566.58 o                         
   1  13   0      24820.31      26036.71       635.90 o                         
   2  13   0      10168.89      10693.78       446.89 o                         
   3  13   0       9019.62       8031.94       401.95 o                         
   4  13   0        245.68        398.26       194.27 o                         
   5  13   0       3651.68       3067.67       247.21 o                         
   6  13   0       1069.13        806.29       197.78 o                         
   7  13   0      18306.89      19501.12       519.04 o                         
   8  13   0       3954.80       3849.15       291.44 o                         
   9  13   0        328.64       -446.43       502.90 o                         
  10  13   0       3400.81       3000.72       602.15 o                         
  11  13   0        892.30       -665.97       780.69 o                         
   0  14   0      39837.61      46416.58      1288.15 o                         
   1  14   0      18138.52      20967.59       568.83 o                         
   2  14   0      22635.31      24714.60       625.42 o                         
   3  14   0       6438.66       6572.74       380.90 o                         
   4  14   0      17809.94      19084.29       573.73 o                         
   5  14   0       2187.33       1875.65       239.41 o                         
   6  14   0         47.11         62.27       218.27 o                         
   7  14   0       4616.54       5176.88       266.01 o                         
   8  14   0       2872.15       3404.49       361.94 o                         
   9  14   0      24241.78      28396.47      1676.88 o                         
  10  14   0       2018.14       2072.94      1040.04 o                         
   1  15   0      18811.86      21914.10       639.65 o                         
   2  15   0       2786.30       3185.25       283.05 o                         
   3  15   0       1832.30       2239.65       265.49 o                         
   4  15   0       1635.31       1557.72       291.01 o                         
   5  15   0        285.10        153.56       279.28 o                         
   6  15   0       1349.79       1287.56       334.75 o                         
   7  15   0      18281.67      20670.25       869.45 o                         
   8  15   0       4532.79       5233.10       382.35 o                         
   9  15   0        453.12        789.33       254.79 o                         
  10  15   0       1342.36        757.76      1095.06 o                         
   0  16   0      30063.74      31968.31      1241.71 o                         
   1  16   0      12453.00      13932.90       584.41 o                         
   2  16   0      18249.10      20623.35       640.67 o                         
   3  16   0      15814.21      18458.35       609.16 o                         
   4  16   0       6768.08       6900.16       403.27 o                         
   5  16   0       2084.61       1796.21       333.81 o                         
   6  16   0        886.59        300.31       263.76 o                         
   7  16   0       2459.02       2860.67       263.77 o                         
   8  16   0       2490.80       2986.46       553.00 o                         
   9  16   0      16566.18      16918.77       910.14 o                         
   1  17   0       9129.54      12266.83       658.68 o                         
   2  17   0       3047.15       3791.80       365.94 o                         
   3  17   0       4798.71       5174.66       395.21 o                         
   4  17   0       3190.71       3338.08       298.77 o                         
   5  17   0       3815.58       3690.85       303.37 o                         
   6  17   0       2018.47       1674.15       351.18 o                         
   7  17   0      13359.82      14309.04       605.91 o                         
   8  17   0        112.97         64.45       373.82 o                         
   0  18   0        180.13         -2.86       448.17 o                         
   1  18   0        648.76        449.04       315.12 o                         
   2  18   0       6757.04       7064.58       479.00 o                         
   3  18   0      12772.00      16411.68      1098.83 o                         
   4  18   0       1916.05       1575.47       426.50 o                         
   5  18   0         14.66        -38.86       544.31 o                         
   6  18   0        131.16        745.28       776.11 o                         
   7  18   0        289.24        437.56       316.41 o                         
   1  19   0       4180.12       4252.78       402.58 o                         
   2  19   0        132.69       -191.18       474.20 o                         
   3  19   0       2256.26       1188.00       502.25 o                         
   4  19   0        310.88       -350.18       350.18 o                         
   5  19   0         69.57       -285.74       285.74 o                         
   0  20   0       2298.77       2636.69       544.96 o                         
   1  20   0        756.03        229.70       311.36 o                         
   2  20   0         44.46        -66.92       409.57 o                         
   3  20   0       7382.85       8681.23       809.82 o                         
   4  20   0       2538.57       2585.48       736.32 o                         
 -14   1   1         26.41        -52.16       177.95 o                         
 -13   1   1       1688.68       1409.79       174.14 o                         
 -12   1   1       1051.04        910.24       167.43 o                         
 -11   1   1       1374.68       1706.72       146.11 o                         
 -10   1   1         95.51        -59.38       118.63 o                         
  -9   1   1       4217.24       3775.58       278.93 o                         
  -8   1   1       1624.27       1284.83       127.98 o                         
  -7   1   1       7010.22       6327.51       529.13 o                         
  -6   1   1       3223.99       2643.87       150.86 o                         
  -5   1   1      58542.86      51367.50      2200.21 o                         
  -4   1   1       9729.25       7539.79       430.32 o                         
  -3   1   1       5292.99       3191.60       198.32 o                         
  -2   1   1      21843.87      12440.90       620.06 o                         
   2   1   1     144210.52     140729.69      2120.26 o                         
   3   1   1       2093.36       1706.87       103.82 o                         
   4   1   1       5123.80       4946.38       200.06 o                         
   5   1   1        117.66        -35.10        71.42 o                         
   6   1   1       7716.29       6853.40       241.54 o                         
   7   1   1       4022.17       3419.70       173.59 o                         
   8   1   1      12533.72      11535.86       308.53 o                         
   9   1   1       4657.14       3552.55       190.34 o                         
  10   1   1       2382.23       2184.23       219.26 o                         
  11   1   1       7299.96       7198.86       420.64 o                         
  12   1   1        760.78        659.25       201.62 o                         
  13   1   1        211.95       -114.09       173.81 o                         
  14   1   1        116.24        326.40       202.10 o                         
 -14   2   1        550.82        469.02       184.58 o                         
 -13   2   1       2426.23       2376.08       187.17 o                         
 -12   2   1       3814.08       4122.13       240.40 o                         
 -11   2   1       6527.81       6730.91       260.01 o                         
 -10   2   1      41649.32      42051.46       822.89 o                         
  -9   2   1      15690.74      15195.47       467.44 o                         
  -8   2   1      14741.02      14209.89       379.28 o                         
  -7   2   1      11067.54       9792.98       323.60 o                         
  -6   2   1        445.66         58.09        72.75 o                         
  -5   2   1       1536.45       1486.36        94.22 o                         
  -4   2   1       7658.85       7210.83       362.94 o                         
  -3   2   1      45569.59      33205.27      1356.14 o                         
  -2   2   1        718.13        226.37       156.26 o                         
  -1   2   1      85898.30     100373.09      6036.74 o                         
   1   2   1      14907.33      14128.88       430.94 o                         
   2   2   1      51875.58      55358.33      1036.12 o                         
   3   2   1      25397.16      24977.65       445.99 o                         
   4   2   1       3088.78       3700.61       168.68 o                         
   5   2   1       6957.25       7679.76       253.19 o                         
   6   2   1        479.30        226.03        99.14 o                         
   7   2   1       6913.05       7720.57       262.73 o                         
   8   2   1      18042.89      17847.80       414.85 o                         
   9   2   1       6780.11       7013.16       388.85 o                         
  10   2   1      10051.03       9641.96       403.17 o                         
  11   2   1        458.30        316.44       137.34 o                         
  12   2   1        176.42          4.30       155.63 o                         
  13   2   1       2308.68       2225.70       195.80 o                         
  14   2   1       2188.64       1633.98       208.22 o                         
 -14   3   1       1070.14        813.85       228.45 o                         
 -13   3   1       4329.22       4130.88       287.98 o                         
 -12   3   1       1225.21       1149.17       188.21 o                         
 -11   3   1        972.75       1390.05       136.29 o                         
 -10   3   1        367.19        532.80       103.24 o                         
  -9   3   1      19597.52      20588.69       436.77 o                         
  -8   3   1       2142.36       2045.75       218.84 o                         
  -7   3   1      13989.08      13931.51       395.76 o                         
  -6   3   1      39949.68      36731.90      2958.35 o                         
  -5   3   1        409.65        502.13        83.23 o                         
  -4   3   1        878.15        716.42       207.94 o                         
  -3   3   1       1929.32       1964.40       170.32 o                         
  -2   3   1       1131.87        318.31       124.42 o                         
  -1   3   1      44888.51      37441.49      1705.78 o                         
   0   3   1      87971.52      92358.94      1426.21 o                         
   1   3   1     268743.30     272365.48      3813.01 o                         
   2   3   1      89142.95      92161.89      1431.94 o                         
   3   3   1      15115.42      13788.73       296.13 o                         
   4   3   1      24645.58      22779.56       395.65 o                         
   5   3   1       3401.65       3526.67       143.39 o                         
   6   3   1       1504.07       1373.35       118.95 o                         
   7   3   1        365.47         97.40        86.67 o                         
   8   3   1      33421.87      31118.56       633.94 o                         
   9   3   1      23665.03      22172.69       737.15 o                         
  10   3   1       2159.89       2369.82       245.61 o                         
  11   3   1       7444.76       7841.30       309.71 o                         
  12   3   1       7284.89       7906.40       390.29 o                         
  13   3   1       1149.30       1145.06       178.52 o                         
  14   3   1        488.23        144.84       257.30 o                         
 -14   4   1       1562.86       1035.21       355.62 o                         
 -13   4   1        628.87        284.22       381.80 o                         
 -12   4   1       4746.27       4603.42       250.69 o                         
 -11   4   1      14889.57      15327.39       412.19 o                         
 -10   4   1      11008.02      11553.51       516.17 o                         
  -9   4   1        156.11         69.29       130.29 o                         
  -8   4   1       3085.04       2827.69       210.83 o                         
  -7   4   1       1000.08        851.42        96.67 o                         
  -6   4   1       9679.75       8162.87       609.14 o                         
  -5   4   1       1445.28        979.63       233.72 o                         
  -4   4   1      66063.03      57545.76      2240.76 o                         
  -3   4   1     103135.13      91752.31      2979.08 o                         
  -2   4   1      40272.17      35533.10      1442.84 o                         
  -1   4   1      44157.73      34847.41      1065.60 o                         
   0   4   1      11098.53      12055.37       291.08 o                         
   1   4   1       8428.73       8526.13       233.84 o                         
   2   4   1         15.84        -77.47        77.47 o                         
   3   4   1      38520.07      39411.44       682.56 o                         
   4   4   1      62951.28      60384.59       920.73 o                         
   5   4   1      19356.54      19486.38       363.67 o                         
   6   4   1      17731.39      17244.80       339.95 o                         
   7   4   1      73208.77      72651.48      1435.22 o                         
   8   4   1      19794.33      19145.78       380.23 o                         
   9   4   1       1715.96       1466.39       126.46 o                         
  10   4   1      13851.14      13826.26       535.42 o                         
  11   4   1       1277.36       1497.01       144.84 o                         
  12   4   1        777.72        693.58       197.48 o                         
  13   4   1         72.50       -123.63       179.38 o                         
  14   4   1       3670.55       3802.98       306.43 o                         
 -14   5   1       5358.43       5974.98       524.46 o                         
 -13   5   1       4430.19       5256.72       508.89 o                         
 -12   5   1        515.26        301.16       349.23 o                         
 -11   5   1         93.48        -90.38       371.55 o                         
 -10   5   1       2779.12       2479.88       375.23 o                         
  -9   5   1      18276.22      18532.47       986.03 o                         
  -8   5   1      13396.34      12900.98       755.96 o                         
  -7   5   1      11999.88      10574.96       657.00 o                         
  -6   5   1      99434.19      81986.37      4098.74 o                         
  -5   5   1      50391.31      39954.02      2307.06 o                         
  -4   5   1      25372.35      22681.42       589.50 o                         
  -3   5   1      48275.11      42228.56      1433.63 o                         
  -2   5   1      23437.06      20848.84       413.87 o                         
  -1   5   1       1054.87       1071.71       134.17 o                         
   0   5   1        901.12        770.30       134.82 o                         
   1   5   1      34155.05      36315.82       613.10 o                         
   2   5   1      46813.60      47814.67       762.92 o                         
   3   5   1        855.90       1195.92       112.39 o                         
   4   5   1      68568.02      68629.50      1049.21 o                         
   5   5   1      93275.07      95868.84      1745.20 o                         
   6   5   1       4446.09       3735.12       159.71 o                         
   7   5   1       9996.93      10659.98       280.43 o                         
   8   5   1         50.74        111.50        98.92 o                         
   9   5   1      15008.32      14271.26       625.96 o                         
  10   5   1       1941.59       1628.52       282.54 o                         
  11   5   1         59.70        171.34       137.56 o                         
  12   5   1       5209.35       5157.38       275.81 o                         
  13   5   1       1048.84       1444.24       366.57 o                         
 -13   6   1         22.16        129.33       547.20 o                         
 -12   6   1         33.14        498.99       466.80 o                         
 -11   6   1       7525.61       8218.95       599.25 o                         
 -10   6   1        359.55       -169.12       331.80 o                         
  -9   6   1       1436.76       1139.19       317.88 o                         
  -8   6   1       3860.36       3646.22       580.69 o                         
  -7   6   1      23421.75      21328.68      1799.69 o                         
  -6   6   1      14201.37      11115.20       797.24 o                         
  -5   6   1        452.22         58.48       140.89 o                         
  -4   6   1      29508.31      29314.10       951.42 o                         
  -3   6   1      74176.44      68672.49      2038.15 o                         
  -2   6   1       2036.29       1545.31       146.56 o                         
  -1   6   1        508.91        466.82       138.07 o                         
   0   6   1        529.35        166.14       130.12 o                         
   1   6   1      40369.51      42048.48      1421.66 o                         
   2   6   1       1776.66       1520.62       131.55 o                         
   3   6   1      37997.13      38087.92       697.09 o                         
   4   6   1      64675.67      61033.41      1035.43 o                         
   5   6   1       2315.54       2363.72       153.24 o                         
   6   6   1      35593.94      34978.95      1021.61 o                         
   7   6   1      25438.23      26103.51      1345.63 o                         
   8   6   1        226.66         54.74       114.58 o                         
   9   6   1       4432.07       4590.01       277.06 o                         
  10   6   1       1587.28        902.42       237.09 o                         
  11   6   1       8675.86       9607.09       807.69 o                         
  12   6   1       2630.90       1987.63       369.87 o                         
  13   6   1         29.55        -69.37       416.58 o                         
 -13   7   1        496.97       1016.14       514.78 o                         
 -12   7   1        468.33         81.55       435.16 o                         
 -11   7   1        742.31       1215.97       688.61 o                         
 -10   7   1        280.34        -71.75       343.69 o                         
  -9   7   1       2171.80       2212.69       381.69 o                         
  -8   7   1      11589.08       9758.45       607.68 o                         
  -7   7   1        526.51        144.12       277.88 o                         
  -6   7   1      15548.75      13983.10       999.50 o                         
  -5   7   1       2304.85       2605.86       134.94 o                         
  -4   7   1       9655.78       9355.41       437.66 o                         
  -3   7   1      54793.14      53935.83       961.61 o                         
  -2   7   1      15684.96      16648.48       398.02 o                         
  -1   7   1       6769.90       5682.22       274.10 o                         
   0   7   1        119.32       -129.00       129.00 o                         
   1   7   1      59072.96      49423.24      1452.53 o                         
   2   7   1      15756.77      12604.69       405.33 o                         
   3   7   1        736.60        483.32       123.63 o                         
   4   7   1       3667.71       3327.85       204.19 o                         
   5   7   1      22230.16      21159.26       437.41 o                         
   6   7   1       3635.69       3804.51       248.81 o                         
   7   7   1        130.28        184.11       274.32 o                         
   8   7   1       4364.45       4105.35       563.78 o                         
   9   7   1       5449.23       5179.07       513.07 o                         
  10   7   1         69.15       -229.16       339.74 o                         
  11   7   1        731.92        648.56       424.01 o                         
  12   7   1      10793.60      12523.26      1105.82 o                         
  13   7   1         11.80        731.89       425.93 o                         
 -13   8   1       1298.87       1049.42       479.19 o                         
 -12   8   1       2919.92       2406.43       509.38 o                         
 -11   8   1       4998.32       5458.31       976.58 o                         
 -10   8   1        109.95       -263.45       440.76 o                         
  -9   8   1         51.20       -380.22       380.22 o                         
  -8   8   1        724.00         63.34       305.96 o                         
  -7   8   1       8726.30       6902.44       589.78 o                         
  -6   8   1       6962.70       6516.14       561.97 o                         
  -5   8   1      21741.58      19106.81       432.15 o                         
  -4   8   1        168.98        226.57       180.13 o                         
  -3   8   1       2061.58       2312.56       173.36 o                         
  -2   8   1       3264.94       2803.73       198.58 o                         
  -1   8   1      11277.33      10648.84       346.21 o                         
   0   8   1      22161.61      20056.35       463.54 o                         
   1   8   1      20212.01      16634.39       746.43 o                         
   2   8   1      22068.86      16970.30       813.22 o                         
   3   8   1      11441.89       8213.65       352.20 o                         
   4   8   1       2387.38       2032.00       190.32 o                         
   5   8   1      32228.36      27752.76       773.47 o                         
   6   8   1      13467.93      12668.27       434.73 o                         
   7   8   1         17.60       -124.39       139.66 o                         
   8   8   1       3871.47       2765.69       272.27 o                         
   9   8   1        577.36        876.93       507.77 o                         
  10   8   1          5.26       -408.87       408.87 o                         
  11   8   1       1891.96       1092.38       547.85 o                         
  12   8   1        968.99        931.42       448.70 o                         
  13   8   1        899.28        875.17       515.40 o                         
 -13   9   1         55.62       -632.25       632.25 o                         
 -12   9   1        387.37       -210.95       606.13 o                         
 -11   9   1       1989.00       1801.39       759.71 o                         
 -10   9   1       2326.05       1415.83       559.12 o                         
  -9   9   1          3.64       -418.16       479.89 o                         
  -8   9   1         40.28       -442.82       442.82 o                         
  -7   9   1       5849.11       4275.27       597.30 o                         
  -6   9   1       3192.87       3272.66       156.94 o                         
  -5   9   1      22126.81      23075.38       508.34 o                         
  -4   9   1      47178.41      48510.88       910.74 o                         
  -3   9   1         42.78        -45.44       129.09 o                         
  -2   9   1       1499.79        890.48       169.80 o                         
  -1   9   1      29316.69      28462.97       590.03 o                         
   0   9   1       2109.46       2121.18       199.67 o                         
   1   9   1        105.35       -124.87       139.29 o                         
   2   9   1        492.81        302.04       150.35 o                         
   3   9   1      58092.00      46749.76      1410.51 o                         
   4   9   1      12654.05      10712.39       605.83 o                         
   5   9   1        429.37        533.12       164.04 o                         
   6   9   1       5328.27       4765.39       435.35 o                         
   7   9   1        814.59        591.98       215.88 o                         
   8   9   1       3816.40       3057.40       228.42 o                         
   9   9   1       6801.92       5901.60       800.74 o                         
  10   9   1       1444.92        199.41       526.35 o                         
  11   9   1       4287.07       4441.82       766.95 o                         
  12   9   1       2621.90       4149.86       536.31 o                         
 -12  10   1       5301.31       5352.82       862.96 o                         
 -11  10   1         53.11       -642.44       642.44 o                         
 -10  10   1       3737.42       2849.72       727.24 o                         
  -9  10   1       3416.41       1288.40       729.82 o                         
  -8  10   1        271.28       -506.60       584.12 o                         
  -7  10   1       1887.41       2092.83       233.67 o                         
  -6  10   1        634.52        641.25       100.51 o                         
  -5  10   1      31590.79      31162.20       609.87 o                         
  -4  10   1       6037.81       6012.33       259.47 o                         
  -3  10   1      11256.79      12650.35       429.34 o                         
  -2  10   1      21655.03      21758.78       518.25 o                         
  -1  10   1         22.36       -132.44       176.48 o                         
   0  10   1        727.15        432.08       161.12 o                         
   1  10   1       9769.54       8672.53       339.25 o                         
   2  10   1      30247.83      27951.35       591.41 o                         
   3  10   1      16439.23      15480.84       803.88 o                         
   4  10   1      17784.69      17086.89       556.50 o                         
   5  10   1      39509.42      29851.15      1383.23 o                         
   6  10   1      11438.98      11287.94       581.33 o                         
   7  10   1       1280.62       1010.11       253.17 o                         
   8  10   1       5759.44       5240.49       607.74 o                         
   9  10   1        178.87        393.98       612.41 o                         
  10  10   1        182.50       -754.83      1136.83 o                         
  11  10   1        262.43        694.16       561.34 o                         
  12  10   1       3428.56       4931.85       685.33 o                         
 -12  11   1       1401.36       -353.87       825.89 o                         
 -11  11   1        209.39       -730.13       730.13 o                         
 -10  11   1       4636.80       3250.95       661.24 o                         
  -9  11   1         69.93       -498.41       498.41 o                         
  -8  11   1       8806.24       7449.45       732.89 o                         
  -7  11   1      22604.42      23152.02       778.35 o                         
  -6  11   1      11316.81      11656.34       371.94 o                         
  -5  11   1      11714.47      12683.41       420.03 o                         
  -4  11   1      11684.80      11767.52       368.10 o                         
  -3  11   1       6210.48       6783.79       323.62 o                         
  -2  11   1       9709.35      10641.62       394.12 o                         
  -1  11   1        415.08        379.67       170.65 o                         
   0  11   1      23172.72      22426.77       536.95 o                         
   1  11   1      18755.62      18540.71       488.93 o                         
   2  11   1      15006.15      14265.34       432.18 o                         
   3  11   1      89255.15      86022.96      1816.50 o                         
   4  11   1      17874.91      17016.44       464.20 o                         
   5  11   1        773.42        343.44       120.28 o                         
   6  11   1      14305.64      13313.41       412.20 o                         
   7  11   1        603.02        322.11       335.95 o                         
   8  11   1       7151.23       7727.91      1210.03 o                         
   9  11   1         82.63       -515.96       515.96 o                         
  10  11   1       6858.76       5858.31      1257.03 o                         
  11  11   1       8875.60       7130.83       893.89 o                         
  12  11   1        791.72         -7.44       658.66 o                         
 -11  12   1       2610.63       1623.59       650.00 o                         
 -10  12   1       8650.12       8632.36       840.24 o                         
  -9  12   1       7868.00       5177.86      1407.27 o                         
  -8  12   1         99.74       -227.14       244.93 o                         
  -7  12   1       2045.96       2534.64       250.08 o                         
  -6  12   1       5603.05       5850.31       307.36 o                         
  -5  12   1      17787.02      18391.04       518.10 o                         
  -4  12   1      16661.73      17978.20       487.79 o                         
  -3  12   1       9745.40      10902.72       420.20 o                         
  -2  12   1      29181.82      32773.32       699.50 o                         
  -1  12   1       6745.85       7740.30       364.32 o                         
   0  12   1      23797.97      23864.38       575.70 o                         
   1  12   1      38426.02      40641.49       802.08 o                         
   2  12   1        395.90        111.00       170.52 o                         
   3  12   1       2344.27       1809.21       212.65 o                         
   4  12   1       3849.25       3439.07       240.13 o                         
   5  12   1      14271.29      15058.44       421.64 o                         
   6  12   1       4419.61       3844.78       237.62 o                         
   7  12   1         72.44        -71.20       149.06 o                         
   8  12   1       7813.35       8175.00       884.56 o                         
   9  12   1       4659.87        684.46       856.84 o                         
  10  12   1        322.99       -118.30      1509.94 o                         
  11  12   1       1559.63        936.33       676.57 o                         
 -11  13   1       1612.63       -414.96       691.66 o                         
 -10  13   1       6667.44       2618.73      1482.39 o                         
  -9  13   1        493.54        627.57       472.62 o                         
  -8  13   1       6940.97       6377.52       552.02 o                         
  -7  13   1       8159.32       8568.15       465.84 o                         
  -6  13   1       5517.24       5661.55       300.42 o                         
  -5  13   1       3721.69       4148.20       296.24 o                         
  -4  13   1        284.67        -74.51       214.93 o                         
  -3  13   1       2573.38       2658.82       245.05 o                         
  -2  13   1      10214.66      10387.30       443.65 o                         
  -1  13   1       3447.87       3443.39       261.69 o                         
   0  13   1      11928.73      13247.08       452.15 o                         
   1  13   1      16571.08      17416.47       514.69 o                         
   2  13   1      10380.11      10865.26       427.21 o                         
   3  13   1      28346.14      30618.97       740.01 o                         
   4  13   1        503.57        738.74       194.24 o                         
   5  13   1        334.69        171.02       157.01 o                         
   6  13   1         21.05         89.57       206.31 o                         
   7  13   1      14506.37      15314.32       529.59 o                         
   8  13   1       3776.17       4354.11       368.15 o                         
   9  13   1       1551.00        557.35       948.24 o                         
  10  13   1       7013.16       6428.66       715.62 o                         
  11  13   1       4599.00       5315.27       990.78 o                         
 -10  14   1        311.82       -350.43       851.49 o                         
  -9  14   1        976.80       1967.04       755.31 o                         
  -8  14   1         97.13        525.68       620.93 o                         
  -7  14   1         58.76        488.79       565.23 o                         
  -6  14   1        490.29        775.38       725.03 o                         
  -5  14   1       9535.78      11090.79       589.24 o                         
  -4  14   1       7757.36       8950.74       407.16 o                         
  -3  14   1       6831.91       7859.71       399.24 o                         
  -2  14   1      16967.84      18877.39       547.92 o                         
  -1  14   1       2095.56       1894.58       227.00 o                         
   0  14   1         98.94        347.55       192.78 o                         
   1  14   1      38053.78      40871.85       837.60 o                         
   2  14   1       6776.68       6550.74       349.12 o                         
   3  14   1        274.82        215.60       212.88 o                         
   4  14   1       2187.05       2101.18       237.06 o                         
   5  14   1       4961.41       4733.94       291.91 o                         
   6  14   1       5184.80       5080.76       416.91 o                         
   7  14   1        459.73        324.51       172.21 o                         
   8  14   1       2418.31       2467.67       281.11 o                         
   9  14   1       6664.52       5947.54       736.52 o                         
  10  14   1        247.31        869.17       660.63 o                         
 -10  15   1        661.20       1376.70      2934.49 o                         
  -9  15   1        636.98        431.34      1311.48 o                         
  -8  15   1        702.67        904.33       341.86 o                         
  -7  15   1       1090.32       1616.35       360.90 o                         
  -6  15   1        791.85        729.32       400.30 o                         
  -5  15   1        656.33        768.08       328.39 o                         
  -4  15   1        507.97        100.15       216.73 o                         
  -3  15   1       3269.04       3529.53       283.51 o                         
  -2  15   1        415.21        400.58       223.34 o                         
  -1  15   1       3139.96       3880.31       301.03 o                         
   0  15   1        841.15       2207.68       270.37 o                         
   1  15   1       3429.19       3979.38       313.30 o                         
   2  15   1        454.19        698.44       235.96 o                         
   3  15   1       3718.68       3872.30       294.25 o                         
   4  15   1         86.58       -150.14       207.04 o                         
   5  15   1         27.89        -21.10       224.09 o                         
   6  15   1        210.33        248.13       198.54 o                         
   7  15   1        692.15        -20.76       260.92 o                         
   8  15   1        309.09        342.59       805.45 o                         
   9  15   1        275.59       -171.96       466.37 o                         
  -9  16   1        726.54        802.36       583.34 o                         
  -8  16   1        167.23       -141.34       256.40 o                         
  -7  16   1        251.20         -5.11       294.78 o                         
  -6  16   1        166.54       -316.09       614.38 o                         
  -5  16   1         57.67       -240.89       240.89 o                         
  -4  16   1       3144.94       3505.67       334.88 o                         
  -3  16   1        704.55        323.73       288.76 o                         
  -2  16   1       2541.92       2629.56       290.40 o                         
  -1  16   1       3606.21       4909.07       422.93 o                         
   0  16   1       7647.60       9489.39       548.30 o                         
   1  16   1       1423.67       1676.35       280.03 o                         
   2  16   1         82.52        297.92       267.87 o                         
   3  16   1        721.73        820.93       259.17 o                         
   4  16   1        760.83        588.33       329.37 o                         
   5  16   1        316.74        385.35       226.15 o                         
   6  16   1         71.60        267.24       210.77 o                         
   7  16   1       1091.67       1192.95       281.07 o                         
   8  16   1         40.56        -32.94       241.35 o                         
   9  16   1          4.16        671.22       775.59 o                         
  -8  17   1       1610.89       1490.19       322.80 o                         
  -7  17   1        546.50        204.11       348.38 o                         
  -6  17   1        223.15        298.95       304.52 o                         
  -5  17   1         34.28       -167.18       258.91 o                         
  -4  17   1        608.24         58.25       340.07 o                         
  -3  17   1       1422.61       1979.98       501.39 o                         
  -2  17   1       1115.19       1359.95       376.23 o                         
  -1  17   1       4851.45       5875.16       458.78 o                         
   0  17   1       1669.41       1629.32       319.25 o                         
   1  17   1       3218.46       3881.40       399.93 o                         
   2  17   1       1055.94       1789.29       403.91 o                         
   3  17   1        629.01        510.52       323.92 o                         
   4  17   1         14.94       -234.87       267.04 o                         
   5  17   1        568.10        324.16       243.60 o                         
   6  17   1          0.96        -32.34       260.03 o                         
   7  17   1       1019.70       1151.71       557.99 o                         
   8  17   1        970.27       1013.44       458.29 o                         
  -7  18   1        198.94       -131.38       363.12 o                         
  -6  18   1        562.60        482.30       329.15 o                         
  -5  18   1       2922.55       4073.27       595.68 o                         
  -4  18   1        790.55        584.16       439.24 o                         
  -3  18   1       3202.24       3946.73       423.02 o                         
  -2  18   1      12207.87      13862.18       660.38 o                         
  -1  18   1       6511.78       7883.24       497.81 o                         
   0  18   1       8236.96       9638.64       560.53 o                         
   1  18   1         25.92       -304.63       304.63 o                         
   2  18   1        351.95        145.45       314.29 o                         
   3  18   1        427.71        232.62       354.73 o                         
   4  18   1         62.98        349.33       296.24 o                         
   5  18   1        513.14        -72.19       365.13 o                         
   6  18   1       6592.69       8457.29       664.94 o                         
   7  18   1       8123.17       8216.28       455.34 o                         
  -6  19   1        621.74       1122.34       328.59 o                         
  -5  19   1       7655.17       8313.90       533.58 o                         
  -4  19   1       2197.36       2319.89       311.78 o                         
  -3  19   1        254.87        171.55       378.75 o                         
  -2  19   1        568.74        106.03       298.26 o                         
  -1  19   1        272.14        409.93       409.16 o                         
   0  19   1       4353.97       3003.65       325.95 o                         
   1  19   1       4222.23       4222.58       429.98 o                         
   2  19   1        546.46       -245.91       385.80 o                         
   3  19   1       4459.90       4598.05       454.67 o                         
   4  19   1        815.21        556.40       418.07 o                         
   5  19   1        635.37        614.46       339.30 o                         
  -4  20   1       1661.87        951.85       481.45 o                         
  -3  20   1       1420.39       1369.89       617.81 o                         
  -2  20   1      11805.17      12234.75       719.21 o                         
  -1  20   1       6069.52       7368.43       705.39 o                         
   0  20   1       1518.35       1108.26       373.58 o                         
   1  20   1          2.23         -1.13       465.14 o                         
   2  20   1       2050.20       1708.20       512.61 o                         
   3  20   1       5718.01       5875.30       431.74 o                         
 -14   0   2       5035.39       5833.54       589.85 o                         
 -13   0   2       3667.13       3194.77       276.51 o                         
 -12   0   2       2184.58       1972.75       265.56 o                         
 -11   0   2       6349.92       6040.10       426.56 o                         
 -10   0   2       2989.00       3000.79       273.06 o                         
  -9   0   2      23359.42      24179.62      1061.93 o                         
  -8   0   2      24593.19      23210.94       723.43 o                         
  -7   0   2      23110.82      24183.77      1262.40 o                         
  -6   0   2       7253.18       6927.15       518.86 o                         
  -5   0   2        912.41        438.55       107.69 o                         
  -4   0   2      76771.45      70509.19      3815.32 o                         
  -3   0   2      59535.53      63295.42      3437.07 o                         
   2   0   2      19883.81      19800.22       467.62 o                         
   3   0   2      43653.30      45436.10       976.57 o                         
   4   0   2      15050.46      16296.65       511.76 o                         
   5   0   2        913.93        742.86       164.81 o                         
   6   0   2      10215.64       9865.22       368.92 o                         
   7   0   2      28642.09      30004.57       758.67 o                         
   8   0   2      11135.76      11634.71       455.45 o                         
   9   0   2         71.05         79.14       192.29 o                         
  10   0   2      12554.24      11893.40       602.07 o                         
  11   0   2       8808.21       6992.36       604.16 o                         
  12   0   2        511.90        127.42       233.28 o                         
  13   0   2       5558.01       5926.30       496.82 o                         
  14   0   2       1563.43       2733.91       626.01 o                         
 -14   1   2       3565.07       3801.52       242.60 o                         
 -13   1   2       5665.45       6224.47       272.11 o                         
 -12   1   2        912.23       1234.87       139.74 o                         
 -11   1   2       4044.29       4609.86       240.63 o                         
 -10   1   2       7845.74       7981.03       375.11 o                         
  -9   1   2      71874.52      73686.57      1168.72 o                         
  -8   1   2       1776.67       1515.01       124.39 o                         
  -7   1   2      33183.99      33064.72       811.36 o                         
  -6   1   2       1305.33       1457.70       152.82 o                         
  -5   1   2         84.63        115.71        78.26 o                         
  -4   1   2        139.67         13.87        69.61 o                         
  -3   1   2        516.08        521.03        67.99 o                         
  -2   1   2     335517.30     314926.70     12444.08 o                         
   1   1   2     332665.66     266390.49     13898.43 o                         
   2   1   2        152.13        276.09        72.84 o                         
   3   1   2        906.35        861.15        94.46 o                         
   4   1   2       3487.67       3099.81       159.47 o                         
   5   1   2       1251.20       1248.99       119.15 o                         
   6   1   2      20114.72      19239.42       378.32 o                         
   7   1   2        602.30        785.79       119.33 o                         
   8   1   2     158387.05     157625.84      2298.10 o                         
   9   1   2      24567.75      23073.27       473.91 o                         
  10   1   2      15161.06      14226.58       374.14 o                         
  11   1   2        721.40        497.18       143.52 o                         
  12   1   2       4214.75       3834.89       244.13 o                         
  13   1   2       6795.52       5567.65       512.85 o                         
  14   1   2      13554.01      13348.52       781.71 o                         
 -14   2   2       2165.79       2220.03       267.48 o                         
 -13   2   2        781.73        830.62       146.30 o                         
 -12   2   2       1804.23       1948.52       152.34 o                         
 -11   2   2       4306.71       4604.64       209.88 o                         
 -10   2   2       4346.17       4344.30       198.42 o                         
  -9   2   2      23832.88      24390.77       476.44 o                         
  -8   2   2      18269.28      17650.65       352.46 o                         
  -7   2   2      14244.31      14022.17       303.94 o                         
  -6   2   2      47192.08      47963.35       792.74 o                         
  -5   2   2      13974.65      16243.12       498.93 o                         
  -4   2   2      48544.44      45642.17      1562.67 o                         
  -3   2   2      13928.51      14847.91      1004.64 o                         
  -2   2   2     118930.33     119726.21      2577.15 o                         
  -1   2   2       7646.88       7671.36       191.65 o                         
   0   2   2        817.25        506.32       139.54 o                         
   1   2   2     117881.51     123474.42      1870.16 o                         
   2   2   2       7930.03       9009.48       204.59 o                         
   3   2   2      56074.62      56973.48       915.73 o                         
   4   2   2      12535.38      14555.95       338.10 o                         
   5   2   2      18722.07      20106.58       406.72 o                         
   6   2   2      40275.25      39501.32       760.63 o                         
   7   2   2      44927.87      44259.40       781.67 o                         
   8   2   2       2788.30       2730.75       177.35 o                         
   9   2   2          7.43        206.96       138.83 o                         
  10   2   2      12341.56      11444.25       420.75 o                         
  11   2   2       9984.84       9625.07       355.62 o                         
  12   2   2        549.47        410.76       161.08 o                         
  13   2   2       2226.14       2050.99       237.83 o                         
  14   2   2       1370.25       1512.24       254.11 o                         
 -14   3   2       4452.69       4319.38       257.01 o                         
 -13   3   2       4628.31       3646.70       241.73 o                         
 -12   3   2        484.84        662.28       162.75 o                         
 -11   3   2         25.39         97.24       178.37 o                         
 -10   3   2        430.88        293.28       146.72 o                         
  -9   3   2      17049.23      16755.46       498.76 o                         
  -8   3   2      27671.42      27933.94       717.29 o                         
  -7   3   2       3984.42       3763.19       214.96 o                         
  -6   3   2         23.12       -159.71       159.71 o                         
  -5   3   2       2954.44       3237.30       322.44 o                         
  -4   3   2       4841.12       3381.22       279.76 o                         
  -3   3   2      18304.28      14984.55       565.60 o                         
  -2   3   2       1598.40       1983.56       123.35 o                         
  -1   3   2       5115.55       4977.23       177.16 o                         
   0   3   2      56769.87      59784.76       886.48 o                         
   1   3   2      42983.02      44488.12       679.91 o                         
   2   3   2      84539.56      89004.55      1294.25 o                         
   3   3   2      10333.06      12088.26       299.35 o                         
   4   3   2         32.65         18.64        91.52 o                         
   5   3   2       1922.49       1939.27       133.48 o                         
   6   3   2       3579.19       3793.07       189.81 o                         
   7   3   2      38966.34      38449.80       706.63 o                         
   8   3   2      18451.50      18246.57       384.71 o                         
   9   3   2       1647.52       1506.44       134.58 o                         
  10   3   2        493.33        671.51       129.43 o                         
  11   3   2       5014.41       4829.60       314.22 o                         
  12   3   2       1515.21       1324.80       171.36 o                         
  13   3   2       5800.43       5445.20       381.24 o                         
  14   3   2       4425.02       3716.73       234.46 o                         
 -14   4   2         85.31        400.94       335.40 o                         
 -13   4   2        658.49        411.87       417.12 o                         
 -12   4   2         10.21       -144.42       320.04 o                         
 -11   4   2        580.21        297.87       269.07 o                         
 -10   4   2      10640.16      11086.15      1112.84 o                         
  -9   4   2       9809.90       9084.80       630.07 o                         
  -8   4   2       3271.74       2994.12       317.84 o                         
  -7   4   2       6227.09       5929.79       427.14 o                         
  -6   4   2      13155.00      11082.32       695.39 o                         
  -5   4   2      35348.36      27894.16      1160.95 o                         
  -4   4   2      33433.81      29583.40      1428.50 o                         
  -3   4   2       2997.80       2253.58       180.17 o                         
  -2   4   2      48765.43      45121.13      1404.90 o                         
  -1   4   2       5102.50       5021.92       195.02 o                         
   0   4   2       1015.56        961.18       121.50 o                         
   1   4   2     102110.56     108011.46      1566.12 o                         
   2   4   2        124.47         28.59        86.00 o                         
   3   4   2     125709.91     132836.36      2054.33 o                         
   4   4   2      62032.42      63364.98      1041.44 o                         
   5   4   2         39.67        -85.53        85.53 o                         
   6   4   2      37543.03      37936.67       632.68 o                         
   7   4   2      18659.15      18403.09       373.04 o                         
   8   4   2       1494.21       1615.28       143.60 o                         
   9   4   2       5581.92       5729.85       220.12 o                         
  10   4   2       1857.88       1715.00       138.04 o                         
  11   4   2       5291.76       4984.88       261.96 o                         
  12   4   2       1535.68       1781.13       207.28 o                         
  13   4   2        240.05        132.22       214.47 o                         
 -14   5   2       1642.71       1565.58       381.56 o                         
 -13   5   2       3142.71       2397.39       441.88 o                         
 -12   5   2       3963.51       3982.76       466.20 o                         
 -11   5   2        942.54        306.04       341.86 o                         
 -10   5   2      12783.30      13127.69       654.68 o                         
  -9   5   2       3118.94       3183.85       358.28 o                         
  -8   5   2      21945.47      20736.07       761.48 o                         
  -7   5   2       1476.30       1411.34       292.51 o                         
  -6   5   2      16707.14      14723.07       987.02 o                         
  -5   5   2       4409.97       3318.36       720.54 o                         
  -4   5   2      24326.68      21153.82       559.76 o                         
  -3   5   2      16208.34      12311.27       316.00 o                         
  -2   5   2      20639.10      17479.49       537.53 o                         
  -1   5   2       4764.17       4394.54       205.57 o                         
   0   5   2       8148.87       7930.26       252.99 o                         
   1   5   2       3040.93       3440.29       187.89 o                         
   2   5   2      51628.70      55459.97       867.23 o                         
   3   5   2       1285.99       2130.38       126.34 o                         
   4   5   2       1957.95       2142.50       143.43 o                         
   5   5   2      56640.09      57703.65       908.77 o                         
   6   5   2       4690.77       4807.83       184.22 o                         
   7   5   2      52603.84      51754.29       835.66 o                         
   8   5   2       3898.71       4307.10       308.47 o                         
   9   5   2       8103.35       8371.84       263.95 o                         
  10   5   2       3955.85       3552.43       206.60 o                         
  11   5   2      12834.67      12276.46       744.96 o                         
  12   5   2        196.08         56.18       325.66 o                         
  13   5   2       3005.53       2516.85       212.51 o                         
 -14   6   2        507.23        559.74       490.30 o                         
 -13   6   2       3508.70       3784.87       449.79 o                         
 -12   6   2       5543.45       5728.35       790.78 o                         
 -11   6   2         49.89        101.16       375.42 o                         
 -10   6   2       2122.99       1603.81       350.64 o                         
  -9   6   2      11740.47      11100.19       638.19 o                         
  -8   6   2       1523.87       1090.27       555.62 o                         
  -7   6   2      13709.02      13016.99       767.74 o                         
  -6   6   2       6699.78       3866.83       591.65 o                         
  -5   6   2      99905.37      90560.43      3669.96 o                         
  -4   6   2      15699.63      15867.68       414.17 o                         
  -3   6   2      92517.98      91787.67      1791.58 o                         
  -2   6   2         39.15        -97.63       107.77 o                         
  -1   6   2       2347.08       1733.84       160.46 o                         
   0   6   2      11357.88      11432.89       313.17 o                         
   1   6   2      94553.82     106963.96      1595.27 o                         
   2   6   2     126611.57     130773.19      1917.60 o                         
   3   6   2        633.59        735.91       108.45 o                         
   4   6   2     124063.83     122562.63      1944.21 o                         
   5   6   2      22044.79      21528.20       421.18 o                         
   6   6   2       9907.35      10139.83       261.29 o                         
   7   6   2        455.65        410.20       136.61 o                         
   8   6   2        198.53        361.40        83.27 o                         
   9   6   2        284.30        144.69       112.13 o                         
  10   6   2        938.77        833.47       167.42 o                         
  11   6   2        338.42        358.39       154.28 o                         
  12   6   2      10195.26      10566.65       436.64 o                         
  13   6   2       1464.23       2341.15       472.95 o                         
 -13   7   2       1583.63       1052.48       424.58 o                         
 -12   7   2       4688.68       3357.06      1164.13 o                         
 -11   7   2        420.84       -424.06       424.06 o                         
 -10   7   2      17349.20      15990.09      1489.66 o                         
  -9   7   2       1314.96        277.29       510.34 o                         
  -8   7   2      13237.30      11972.97       877.40 o                         
  -7   7   2         91.72       -290.80       290.80 o                         
  -6   7   2      28138.56      25765.13      1884.64 o                         
  -5   7   2       4178.10       4634.05       304.91 o                         
  -4   7   2       4834.29       4880.07       188.40 o                         
  -3   7   2      19216.25      18153.72       446.94 o                         
  -2   7   2      15410.31      14843.35       540.33 o                         
  -1   7   2        233.75        -74.92       124.27 o                         
   0   7   2       8050.76       7598.72       284.01 o                         
   1   7   2       2461.01       2361.38       175.50 o                         
   2   7   2      37023.72      34618.33       886.27 o                         
   3   7   2       6215.65       5687.14       226.17 o                         
   4   7   2        491.99        857.00       127.90 o                         
   5   7   2      86098.85      88351.81      1437.22 o                         
   6   7   2       7069.77       6335.18       250.55 o                         
   7   7   2      17022.36      17129.14       389.56 o                         
   8   7   2       1071.82        833.75       124.86 o                         
   9   7   2       7381.36       7729.11       526.21 o                         
  10   7   2         71.59       -136.62       136.62 o                         
  11   7   2      11013.65       8113.31      1577.30 o                         
  12   7   2        762.92       1300.77       390.67 o                         
  13   7   2       1551.91       1993.80       453.13 o                         
 -13   8   2       2044.79       1430.25       477.65 o                         
 -12   8   2       8810.45       9192.86       744.61 o                         
 -11   8   2        513.90       -184.69       498.20 o                         
 -10   8   2        612.38         99.87       435.87 o                         
  -9   8   2       5757.01       5434.32       602.17 o                         
  -8   8   2       3156.33       2036.12       361.76 o                         
  -7   8   2      26433.36      21870.55      1783.79 o                         
  -6   8   2      18125.89      16747.69       568.03 o                         
  -5   8   2      85846.10      83859.08      1297.74 o                         
  -4   8   2      25935.96      26690.33       605.83 o                         
  -3   8   2      82966.17      81952.75      1293.83 o                         
  -2   8   2        828.50        556.32       148.68 o                         
  -1   8   2       3855.52       3606.96       208.80 o                         
   0   8   2      18135.00      14089.62       605.05 o                         
   1   8   2        779.11        417.48       137.89 o                         
   2   8   2      49913.08      44196.06      1110.46 o                         
   3   8   2      54304.02      53412.43       939.79 o                         
   4   8   2     163317.92     157145.08      2320.33 o                         
   5   8   2      35710.81      33397.79       676.08 o                         
   6   8   2      26846.93      27324.94       845.76 o                         
   7   8   2        936.81        950.54       148.12 o                         
   8   8   2       5209.09       4881.61       392.91 o                         
   9   8   2        359.48        -61.94       401.18 o                         
  10   8   2        282.98       -436.70       442.67 o                         
  11   8   2       2077.72       3594.97       649.19 o                         
  12   8   2      12182.31      15234.84      1202.31 o                         
  13   8   2       6016.48       5883.37       709.30 o                         
 -13   9   2       2154.77       1910.24       547.93 o                         
 -12   9   2       3558.97       3082.96       858.89 o                         
 -11   9   2        689.61       -511.50       511.50 o                         
 -10   9   2      20516.95      21174.93      2040.05 o                         
  -9   9   2       3893.64       3609.69       894.49 o                         
  -8   9   2       5607.38       6107.74       711.47 o                         
  -7   9   2       3126.68       3498.30       408.72 o                         
  -6   9   2      26358.61      27608.91       560.99 o                         
  -5   9   2        313.69        673.09       150.20 o                         
  -4   9   2        466.38        416.23       138.62 o                         
  -3   9   2      20378.10      21151.28       484.72 o                         
  -2   9   2      33596.76      34457.82       682.63 o                         
  -1   9   2        703.16        156.48       150.29 o                         
   0   9   2       9413.33       7183.03       363.10 o                         
   1   9   2       1568.44        884.15       159.50 o                         
   2   9   2      92948.57      78070.62      2227.89 o                         
   3   9   2      15772.50      15507.86       606.02 o                         
   4   9   2       7210.17       6913.14       363.36 o                         
   5   9   2      17788.56      16652.00       507.70 o                         
   6   9   2       4398.08       3742.73       341.85 o                         
   7   9   2       8881.66       8521.92       486.08 o                         
   8   9   2       1688.07        132.41       502.63 o                         
   9   9   2       9869.71       9375.19       547.23 o                         
  10   9   2        270.45       -639.31       639.31 o                         
  11   9   2      10896.42      12786.08      1010.85 o                         
  12   9   2       1112.76       1259.17       471.50 o                         
 -12  10   2       3046.32       1948.82       585.91 o                         
 -11  10   2        299.33       -552.05       552.05 o                         
 -10  10   2        591.91       -364.47       606.29 o                         
  -9  10   2       3820.23       2701.56       707.47 o                         
  -8  10   2       1186.13        341.51       489.98 o                         
  -7  10   2       6544.80       5905.67       515.84 o                         
  -6  10   2        591.11        613.97       136.72 o                         
  -5  10   2      35015.57      35458.43       666.02 o                         
  -4  10   2        638.08        703.13       137.50 o                         
  -3  10   2       1877.70       1822.61       210.26 o                         
  -2  10   2      18384.94      17644.29       459.83 o                         
  -1  10   2      12026.52      10963.23       374.42 o                         
   0  10   2      31713.57      26318.82       961.87 o                         
   1  10   2         58.60       -153.02       153.02 o                         
   2  10   2      10497.49       9566.76       438.54 o                         
   3  10   2        177.54         22.30       137.31 o                         
   4  10   2      31402.69      26981.06       854.12 o                         
   5  10   2       7632.63       6952.09       435.96 o                         
   6  10   2      12494.88      11537.53       623.41 o                         
   7  10   2       8317.24       7245.29       326.48 o                         
   8  10   2        396.22        105.68       222.85 o                         
   9  10   2         29.03        121.80       251.09 o                         
  10  10   2         44.66       -511.10       511.10 o                         
  11  10   2        230.75        123.98       558.07 o                         
  12  10   2       1141.87       1119.56       540.04 o                         
 -12  11   2       2817.50       2161.26       645.71 o                         
 -11  11   2         23.61       -727.98       727.98 o                         
 -10  11   2       6959.96       7136.29       758.02 o                         
  -9  11   2        100.50          5.97       495.59 o                         
  -8  11   2          9.24        474.80       506.25 o                         
  -7  11   2        787.31       1121.01       246.03 o                         
  -6  11   2       1297.31       1144.30       147.85 o                         
  -5  11   2          2.90        254.50       161.49 o                         
  -4  11   2       2823.44       2834.58       201.64 o                         
  -3  11   2      25239.42      27571.46       610.83 o                         
  -2  11   2      27750.42      29250.67       647.38 o                         
  -1  11   2        257.33        -74.72       161.83 o                         
   0  11   2       7495.52       6280.34       313.76 o                         
   1  11   2       7152.76       5997.53       311.30 o                         
   2  11   2      54791.58      50240.72      1749.38 o                         
   3  11   2       1679.15       1509.23       183.49 o                         
   4  11   2       5240.46       4643.04       311.42 o                         
   5  11   2       9661.98       7729.17       611.77 o                         
   6  11   2        382.84         45.68       200.91 o                         
   7  11   2       3391.99       2274.42       384.65 o                         
   8  11   2       3351.77       2780.53       255.27 o                         
   9  11   2       4676.65       4426.28       592.64 o                         
  10  11   2         92.72       -307.66       538.46 o                         
  11  11   2      14878.63      13958.19      1094.93 o                         
  12  11   2        354.58        245.81       647.23 o                         
 -12  12   2       1284.87        936.35       754.26 o                         
 -11  12   2        449.90       -520.79       520.79 o                         
 -10  12   2         28.31       -577.80       610.72 o                         
  -9  12   2        183.01       1332.47       677.81 o                         
  -8  12   2       6032.71       8140.68       945.35 o                         
  -7  12   2       8292.03       8526.00       628.19 o                         
  -6  12   2       7236.03       7044.10       473.79 o                         
  -5  12   2       1297.73       1183.72       340.93 o                         
  -4  12   2        449.63        492.17       170.10 o                         
  -3  12   2          3.40       -197.56       197.56 o                         
  -2  12   2      21326.48      22316.32       559.42 o                         
  -1  12   2      19140.66      19212.42       511.27 o                         
   0  12   2      12798.74      12515.15       422.85 o                         
   1  12   2      28370.79      26345.34       606.70 o                         
   2  12   2      16835.20      15889.47       498.75 o                         
   3  12   2        476.17        209.93       166.44 o                         
   4  12   2        468.62        255.66       167.53 o                         
   5  12   2       7327.57       6847.46       387.46 o                         
   6  12   2       3399.72       3346.84       394.40 o                         
   7  12   2       6446.05       5588.76       605.49 o                         
   8  12   2       1470.83       1628.95       275.11 o                         
   9  12   2        836.91        139.67      1079.03 o                         
  10  12   2       2449.62        432.97       603.73 o                         
  11  12   2        973.40        280.54       728.64 o                         
 -11  13   2       7798.24       6390.51       796.22 o                         
 -10  13   2        396.37       -501.02       524.18 o                         
  -9  13   2       6324.59       9798.83      1694.61 o                         
  -8  13   2       7068.90       7540.26       481.27 o                         
  -7  13   2       3602.71       3815.82       440.17 o                         
  -6  13   2         19.51        240.06       315.10 o                         
  -5  13   2       1690.42       1598.69       183.68 o                         
  -4  13   2        252.31        -21.57       199.78 o                         
  -3  13   2        844.71        372.90       216.52 o                         
  -2  13   2        244.45        266.61       200.19 o                         
  -1  13   2      16247.87      17244.19       505.45 o                         
   0  13   2      32689.85      32574.89       708.54 o                         
   1  13   2      14052.50      13615.79       457.75 o                         
   2  13   2         29.15       -173.53       173.53 o                         
   3  13   2         54.05       -174.62       174.62 o                         
   4  13   2       3537.62       3276.07       252.33 o                         
   5  13   2      13687.17      13830.49       489.57 o                         
   6  13   2         47.98       -240.39       240.39 o                         
   7  13   2         44.53         13.81       147.27 o                         
   8  13   2       8926.46       8989.15       787.27 o                         
   9  13   2        158.00        301.87       452.83 o                         
  10  13   2       6855.97       5734.91       626.39 o                         
  11  13   2       1160.19       1197.61       966.56 o                         
 -10  14   2       1427.63         86.92       795.18 o                         
  -9  14   2        195.78       1218.12       643.99 o                         
  -8  14   2       8415.45       9264.64      1125.23 o                         
  -7  14   2       3556.82       3787.67       479.13 o                         
  -6  14   2      22194.55      23913.20       771.46 o                         
  -5  14   2        356.15         93.49       293.15 o                         
  -4  14   2       3785.21       3992.02       284.25 o                         
  -3  14   2         37.38       -177.73       200.85 o                         
  -2  14   2       3830.57       3579.87       272.99 o                         
  -1  14   2       5126.37       5214.37       310.35 o                         
   0  14   2       2257.18       2181.49       233.56 o                         
   1  14   2      21745.97      22071.43       586.70 o                         
   2  14   2       1451.11       1210.71       217.84 o                         
   3  14   2       4692.40       4988.34       329.32 o                         
   4  14   2         95.02       -131.32       181.22 o                         
   5  14   2       7275.88       8042.98       443.90 o                         
   6  14   2       2797.21       2459.57       363.29 o                         
   7  14   2       5052.44       4794.81       355.35 o                         
   8  14   2       2645.42       2784.02       462.50 o                         
   9  14   2       7444.71       7436.99       563.86 o                         
  10  14   2       4409.67       3213.07       749.27 o                         
 -10  15   2        269.88       1363.62      1498.16 o                         
  -9  15   2       4574.42       5238.56      1635.79 o                         
  -8  15   2      11173.47      13644.58      1195.37 o                         
  -7  15   2       7221.32       8301.85       763.20 o                         
  -6  15   2       1267.64       1556.29       362.05 o                         
  -5  15   2        231.97        -74.53       241.87 o                         
  -4  15   2       2143.09       2289.99       257.38 o                         
  -3  15   2      13039.81      15332.37       510.87 o                         
  -2  15   2       3623.01       3958.15       305.33 o                         
  -1  15   2      32388.16      37218.71       855.83 o                         
   0  15   2      41972.70      48914.11       978.08 o                         
   1  15   2       9813.98      10172.28       481.40 o                         
   2  15   2      15550.98      15102.40       550.06 o                         
   3  15   2       5077.43       5407.99       323.56 o                         
   4  15   2      10145.61      11423.72       459.65 o                         
   5  15   2       8803.05       8970.70       401.21 o                         
   6  15   2       6527.50       5803.45       328.77 o                         
   7  15   2       8080.57       8929.51       582.25 o                         
   8  15   2      17349.50      19928.81       524.65 o                         
   9  15   2       2288.17       1997.55       399.53 o                         
  -9  16   2          3.62       -743.90       743.90 o                         
  -8  16   2       3495.68       3578.31       428.30 o                         
  -7  16   2        266.63       -163.11       424.22 o                         
  -6  16   2      25707.22      29510.86       768.66 o                         
  -5  16   2        143.79         82.76       340.12 o                         
  -4  16   2      10598.53      11920.58       700.54 o                         
  -3  16   2       3735.28       4174.31       320.81 o                         
  -2  16   2      17702.91      19903.13       638.03 o                         
  -1  16   2       1676.53       1884.78       302.47 o                         
   0  16   2      11224.42      12748.47       601.95 o                         
   1  16   2       5830.53       6087.43       386.17 o                         
   2  16   2       5060.94       4914.21       351.94 o                         
   3  16   2       7207.27       8413.86       447.64 o                         
   4  16   2         49.58       -152.86       242.14 o                         
   5  16   2       5826.13       6558.33       521.39 o                         
   6  16   2         57.93        -47.35       245.34 o                         
   7  16   2       4885.88       5860.46       516.26 o                         
   8  16   2       2849.42       2931.31       453.19 o                         
   9  16   2        216.50       -424.47      1544.74 o                         
  -8  17   2       1729.24       1992.54       377.75 o                         
  -7  17   2       1017.55        400.36       361.02 o                         
  -6  17   2       1238.00        396.20       432.74 o                         
  -5  17   2        418.04        151.39       500.38 o                         
  -4  17   2       4421.97       4606.28       532.78 o                         
  -3  17   2       6322.82       6123.20       407.95 o                         
  -2  17   2        287.34        924.86       328.05 o                         
  -1  17   2      15504.83      18147.55       880.30 o                         
   0  17   2      21627.70      24888.98       796.43 o                         
   1  17   2        135.56        250.81       364.88 o                         
   2  17   2        761.93        269.79       406.72 o                         
   3  17   2       1298.28       1434.92       314.02 o                         
   4  17   2       9799.48      10265.41       705.93 o                         
   5  17   2       1711.83       1268.95       259.47 o                         
   6  17   2       3582.13       3699.63       297.76 o                         
   7  17   2       1870.60       1893.90       249.84 o                         
   8  17   2       4732.86       5911.98       356.50 o                         
  -7  18   2         82.20       -169.87       381.77 o                         
  -6  18   2      11372.18      14794.05      1283.68 o                         
  -5  18   2         59.64         56.97       348.90 o                         
  -4  18   2       3002.04       4206.42       440.81 o                         
  -3  18   2        618.45        320.55       520.73 o                         
  -2  18   2       5934.21       5657.95       463.96 o                         
  -1  18   2        782.25        771.14       323.53 o                         
   0  18   2       6844.05       7955.49       515.87 o                         
   1  18   2       5993.55       7192.07       498.39 o                         
   2  18   2       3699.52       3853.98       376.94 o                         
   3  18   2       2454.84       1432.53       339.38 o                         
   4  18   2         38.66       -239.31       421.83 o                         
   5  18   2       6420.28       7235.75       485.58 o                         
   6  18   2        916.66        849.77       590.98 o                         
   7  18   2       6509.73       6280.70      1273.80 o                         
  -6  19   2       1448.75       1285.03       555.55 o                         
  -5  19   2       1968.79       1853.60       463.19 o                         
  -4  19   2        653.03        434.68       287.47 o                         
  -3  19   2        199.22        282.09       372.20 o                         
  -2  19   2       1680.95       2198.05       334.98 o                         
  -1  19   2       1224.44        725.98       415.32 o                         
   0  19   2       1472.65       1211.89       331.23 o                         
   1  19   2         42.41       -270.24       353.72 o                         
   2  19   2         33.09       -311.95       311.95 o                         
   3  19   2        793.00        742.02       314.91 o                         
   4  19   2       4644.51       4934.06       430.78 o                         
   5  19   2       3628.98       2199.96       463.65 o                         
  -4  20   2        904.85        463.19       517.70 o                         
  -3  20   2       4767.95       5495.34       618.77 o                         
  -2  20   2       2688.27       2660.62       691.66 o                         
  -1  20   2       3001.72       3601.88       551.48 o                         
   0  20   2       2319.19       1579.74       499.86 o                         
   1  20   2       4181.52       5165.59       493.33 o                         
   2  20   2        511.20        501.30       495.33 o                         
   3  20   2        674.08       -420.95       432.19 o                         
 -14   1   3        161.55        151.85       172.92 o                         
 -13   1   3        711.20        859.12       216.32 o                         
 -12   1   3       1394.48       1570.34       140.77 o                         
 -11   1   3       1555.55       1533.98       151.90 o                         
 -10   1   3        524.23        134.00       105.07 o                         
  -9   1   3        605.83        395.72       104.23 o                         
  -8   1   3          5.48        -82.77        82.77 o                         
  -7   1   3       2282.48       2451.53       147.12 o                         
  -6   1   3       1092.06       1487.80       106.79 o                         
  -5   1   3      25595.24      26447.71       721.10 o                         
  -4   1   3       2137.05       2735.22       145.76 o                         
  -3   1   3       8221.06      10681.53       231.23 o                         
  -2   1   3      84777.57      89828.83      1481.93 o                         
  -1   1   3       2773.03       2282.36       132.02 o                         
   0   1   3      12406.51      12445.09       520.56 o                         
   1   1   3      17240.27      19585.32       355.47 o                         
   2   1   3         63.18         89.60        87.47 o                         
   3   1   3         38.13         58.40        87.66 o                         
   4   1   3        697.92        694.31       109.40 o                         
   5   1   3       1564.87       1214.88       114.17 o                         
   6   1   3       7789.31       8524.77       276.23 o                         
   7   1   3       5231.66       5576.77       231.76 o                         
   8   1   3       5495.59       6047.25       255.52 o                         
   9   1   3        183.51        138.22       134.90 o                         
  10   1   3        113.65       -132.40       143.55 o                         
  11   1   3       1518.52       1325.92       170.88 o                         
  12   1   3        434.68        294.07       173.27 o                         
  13   1   3        610.79        384.96       248.03 o                         
  14   1   3        133.63        232.73       366.86 o                         
 -14   2   3        197.32         46.02       190.59 o                         
 -13   2   3        230.00        329.48       135.46 o                         
 -12   2   3       4307.46       3796.59       250.66 o                         
 -11   2   3        658.82        940.27       118.98 o                         
 -10   2   3        866.40        998.08       136.31 o                         
  -9   2   3       5998.05       5263.31       184.00 o                         
  -8   2   3      19377.54      18843.27       365.13 o                         
  -7   2   3       1544.58       1730.53       108.90 o                         
  -6   2   3      17740.96      16513.21       318.48 o                         
  -5   2   3      95339.34      97439.67      1786.37 o                         
  -4   2   3       2214.94       2786.75       123.20 o                         
  -3   2   3        604.06        282.83        57.01 o                         
  -2   2   3       5369.03       4609.70       162.93 o                         
  -1   2   3      57224.68      61489.76       901.34 o                         
   0   2   3      47789.87      51186.84       762.02 o                         
   1   2   3       4097.14       4296.88       161.84 o                         
   2   2   3      11338.36      10067.16       232.55 o                         
   3   2   3      13824.40      13931.35       288.95 o                         
   4   2   3        129.06        125.90        89.50 o                         
   5   2   3       5764.35       5160.49       199.22 o                         
   6   2   3        464.40        360.91       101.01 o                         
   7   2   3       5715.72       5844.76       272.26 o                         
   8   2   3        318.01        146.33       110.09 o                         
   9   2   3      32072.00      29835.72       620.90 o                         
  10   2   3      13310.34      12522.15       388.54 o                         
  11   2   3        124.82        -57.30       165.97 o                         
  12   2   3       3027.38       2819.73       208.46 o                         
  13   2   3        189.42       -137.74       187.13 o                         
  14   2   3          0.48        277.01       394.56 o                         
 -14   3   3       1702.21       2507.19       461.74 o                         
 -13   3   3       6208.21       6810.62       366.52 o                         
 -12   3   3       6203.92       6679.81       281.68 o                         
 -11   3   3       5118.57       5582.84       390.08 o                         
 -10   3   3       3194.51       2745.51       196.37 o                         
  -9   3   3       5988.80       5495.89       239.85 o                         
  -8   3   3         58.00        -26.51        97.58 o                         
  -7   3   3       3300.86       3177.45       162.25 o                         
  -6   3   3      10269.69       9978.78       523.51 o                         
  -5   3   3      40126.83      37053.70      1978.71 o                         
  -4   3   3      37572.09      36261.10      1416.98 o                         
  -3   3   3     102225.80     102903.83      2245.66 o                         
  -2   3   3     109066.00     112505.90      1874.54 o                         
  -1   3   3     100013.02     100995.60      1556.89 o                         
   0   3   3      56273.91      61709.76      1435.08 o                         
   1   3   3       3337.65       3421.94       166.11 o                         
   2   3   3      16584.03      16388.29       320.12 o                         
   3   3   3        225.87        162.57        91.86 o                         
   4   3   3       1627.01       1368.57       109.22 o                         
   5   3   3      43317.47      43371.60       756.70 o                         
   6   3   3      43909.39      44991.62       791.90 o                         
   7   3   3      12676.20      13042.96       342.47 o                         
   8   3   3      11777.90      12277.71       353.06 o                         
   9   3   3       1742.63       1547.05       164.11 o                         
  10   3   3        358.42        510.28       131.39 o                         
  11   3   3        673.22        550.86       146.97 o                         
  12   3   3       2550.45       2149.74       186.99 o                         
  13   3   3       3150.64       2531.24       237.23 o                         
 -14   4   3         34.54        -71.09       332.65 o                         
 -13   4   3        292.77        455.05       361.01 o                         
 -12   4   3       7270.65       8031.94       549.47 o                         
 -11   4   3       8938.47       9636.05       661.45 o                         
 -10   4   3       4147.14       4527.49       484.31 o                         
  -9   4   3       1272.41        498.68       357.16 o                         
  -8   4   3      52069.39      55023.04      1380.39 o                         
  -7   4   3       7170.85       5950.67       611.53 o                         
  -6   4   3       2135.75       1384.48       255.57 o                         
  -5   4   3      26380.49      24480.62      1091.37 o                         
  -4   4   3      12101.43      11689.83       440.65 o                         
  -3   4   3        615.16        775.64        78.33 o                         
  -2   4   3        103.01        213.45        77.25 o                         
  -1   4   3      26538.93      29008.40       489.56 o                         
   0   4   3      44901.89      48080.04       799.59 o                         
   1   4   3       8231.22      10290.35       269.38 o                         
   2   4   3      42736.21      47870.23       798.59 o                         
   3   4   3     133457.70     137394.11      1985.97 o                         
   4   4   3       4626.30       4556.72       181.18 o                         
   5   4   3       9396.15       9942.52       285.85 o                         
   6   4   3         33.55         36.56       105.24 o                         
   7   4   3      22278.36      21863.07       471.51 o                         
   8   4   3        355.42        487.04       133.46 o                         
   9   4   3       3269.98       3127.76       187.12 o                         
  10   4   3      12932.01      12104.09       332.00 o                         
  11   4   3       6032.85       5352.59       245.28 o                         
  12   4   3       2935.87       2224.13       202.58 o                         
  13   4   3       1363.50       1479.28       371.36 o                         
 -14   5   3        503.68         95.86       465.52 o                         
 -13   5   3      10031.33      10714.40      1253.04 o                         
 -12   5   3       2088.63       1906.67       464.91 o                         
 -11   5   3       3114.29       3289.76       376.44 o                         
 -10   5   3      14869.99      16068.23       712.51 o                         
  -9   5   3       1022.93        770.93       283.55 o                         
  -8   5   3       1127.85        841.39       281.02 o                         
  -7   5   3       2822.92       2402.76       327.43 o                         
  -6   5   3      17432.75      14352.29       794.34 o                         
  -5   5   3      53372.41      48549.54      1234.04 o                         
  -4   5   3      22098.25      18542.44       725.67 o                         
  -3   5   3      79793.88      75411.09      1721.42 o                         
  -2   5   3     100137.81      96570.49      1634.09 o                         
  -1   5   3       2723.39       3175.55       172.26 o                         
   0   5   3      11515.11      12104.98       294.41 o                         
   1   5   3         17.97         45.10       105.93 o                         
   2   5   3      22054.42      24700.02       455.61 o                         
   3   5   3       3421.01       3634.94       184.06 o                         
   4   5   3      33884.57      35877.85       704.91 o                         
   5   5   3      67498.33      69298.96      1176.06 o                         
   6   5   3      12961.88      12550.25       334.58 o                         
   7   5   3      20216.02      20281.52       411.56 o                         
   8   5   3      18711.12      18882.51       398.06 o                         
   9   5   3       1614.93       1650.57       129.24 o                         
  10   5   3        145.75        -62.83       151.90 o                         
  11   5   3        781.78        701.47       144.44 o                         
  12   5   3       2569.26       2320.97       216.17 o                         
  13   5   3       4739.04       4984.53       331.10 o                         
 -14   6   3        762.59       -434.25       434.25 o                         
 -13   6   3        400.54        794.08       372.23 o                         
 -12   6   3       1882.32       2444.22       598.40 o                         
 -11   6   3       6312.04       6443.80       506.15 o                         
 -10   6   3       5009.12       5047.93       462.66 o                         
  -9   6   3       2598.80       2111.13       388.10 o                         
  -8   6   3      13578.22      12013.70      1009.21 o                         
  -7   6   3       5060.70       3968.21       384.47 o                         
  -6   6   3        293.00       -118.45       231.57 o                         
  -5   6   3      32067.09      30250.48       834.50 o                         
  -4   6   3      10395.36       9406.15       358.68 o                         
  -3   6   3       1027.30       1251.69       192.94 o                         
  -2   6   3       2768.30       2457.58       150.47 o                         
  -1   6   3      25865.33      24975.22       564.27 o                         
   0   6   3       4378.22       4557.36       212.97 o                         
   1   6   3      10889.05      11579.75       304.05 o                         
   2   6   3      66572.78      65965.34      1029.62 o                         
   3   6   3      60066.35      65106.76      1019.49 o                         
   4   6   3       1937.41       2453.91       149.32 o                         
   5   6   3      36275.56      36801.24       739.01 o                         
   6   6   3       5171.01       5450.48       204.90 o                         
   7   6   3       3787.52       4647.84       212.00 o                         
   8   6   3        751.91        854.10       106.77 o                         
   9   6   3         62.25         97.15       202.69 o                         
  10   6   3       6639.88       7116.65       350.44 o                         
  11   6   3        902.82        956.50       267.44 o                         
  12   6   3        155.39        233.24       229.51 o                         
  13   6   3       3410.60       2999.61       240.36 o                         
 -13   7   3       5733.94       6042.28       505.67 o                         
 -12   7   3         59.72       -429.91       429.91 o                         
 -11   7   3        932.18        146.72       438.46 o                         
 -10   7   3      12829.57      13522.09      1040.59 o                         
  -9   7   3       1713.31        851.95       346.73 o                         
  -8   7   3        950.82        318.19       298.31 o                         
  -7   7   3      17248.83      16639.60       722.00 o                         
  -6   7   3       9109.35       8043.57       548.24 o                         
  -5   7   3          0.98         12.25       108.60 o                         
  -4   7   3       3066.06       2550.05       182.94 o                         
  -3   7   3       7835.63       7121.47       263.32 o                         
  -2   7   3       7500.44       7029.24       383.11 o                         
  -1   7   3        161.30        -88.14       119.60 o                         
   0   7   3        552.54        862.08       136.01 o                         
   1   7   3        171.81        156.71       123.14 o                         
   2   7   3      59796.29      63260.05      1012.15 o                         
   3   7   3        197.72        145.21       110.68 o                         
   4   7   3       1356.39       1406.78       130.42 o                         
   5   7   3      26965.85      28156.42       749.91 o                         
   6   7   3        994.41        893.59       108.82 o                         
   7   7   3       5098.95       5572.66       208.66 o                         
   8   7   3       3056.10       3566.06       181.64 o                         
   9   7   3       7247.41       7359.59       380.15 o                         
  10   7   3        393.46        385.44       182.78 o                         
  11   7   3       1271.30       1026.43       237.44 o                         
  12   7   3        157.58       1023.72       703.26 o                         
  13   7   3        136.24        578.36       496.38 o                         
 -13   8   3          8.52       -321.23       818.82 o                         
 -12   8   3        388.09       -109.32       419.12 o                         
 -11   8   3        252.84       -556.74       556.74 o                         
 -10   8   3       2167.18       2093.84       531.18 o                         
  -9   8   3        325.67        154.78       409.62 o                         
  -8   8   3        408.78       -300.35       300.35 o                         
  -7   8   3       3453.25       3330.27       440.00 o                         
  -6   8   3      10589.36      10357.09       319.14 o                         
  -5   8   3      11999.00      12231.31       334.46 o                         
  -4   8   3       4203.03       3360.87       224.38 o                         
  -3   8   3       8184.20       7770.61       379.55 o                         
  -2   8   3       4858.72       3843.13       229.08 o                         
  -1   8   3        487.47        171.24       144.57 o                         
   0   8   3      27884.08      25166.34       700.29 o                         
   1   8   3       9537.42       9008.33       305.66 o                         
   2   8   3       1859.59       2027.45       165.05 o                         
   3   8   3       7646.71       7741.85       277.85 o                         
   4   8   3        766.42        789.81       129.93 o                         
   5   8   3       2042.51       3083.37       255.87 o                         
   6   8   3        573.43        593.78       108.63 o                         
   7   8   3        127.21          1.08       101.87 o                         
   8   8   3        101.20         -5.69       159.73 o                         
   9   8   3        345.83        -17.63       234.40 o                         
  10   8   3       3962.49       3605.38       281.26 o                         
  11   8   3        601.63        510.93       254.40 o                         
  12   8   3       3150.30       3053.84       511.92 o                         
 -13   9   3       2822.57       2366.68       611.90 o                         
 -12   9   3       1667.32        493.73       507.83 o                         
 -11   9   3       4999.55       2645.96      1194.18 o                         
 -10   9   3         55.95       -531.46       531.46 o                         
  -9   9   3       5346.86       4928.38       601.97 o                         
  -8   9   3         31.79       -318.24       318.24 o                         
  -7   9   3       8391.96       9894.45       662.02 o                         
  -6   9   3       8209.14       8131.83       323.06 o                         
  -5   9   3      11302.42      11249.70       325.10 o                         
  -4   9   3      32359.03      33688.76       697.83 o                         
  -3   9   3        235.17        174.64       152.32 o                         
  -2   9   3       1409.54        957.56       166.43 o                         
  -1   9   3      27758.65      21490.68       679.02 o                         
   0   9   3       3012.50       3121.12       237.98 o                         
   1   9   3       6208.38       6065.04       300.33 o                         
   2   9   3      10851.74      10450.39       343.73 o                         
   3   9   3      58905.54      57666.14       996.47 o                         
   4   9   3      11064.21      11627.05       413.19 o                         
   5   9   3       1231.29       1374.40       150.24 o                         
   6   9   3       3714.64       3531.86       237.36 o                         
   7   9   3       1081.73       1053.79       206.91 o                         
   8   9   3         63.35        -56.41       198.41 o                         
   9   9   3       3637.87       3995.82       397.60 o                         
  10   9   3       1181.30        897.67       171.28 o                         
  11   9   3       1729.10       2172.63       459.56 o                         
  12   9   3        111.68        267.16       463.45 o                         
 -12  10   3       1078.27         26.76       488.72 o                         
 -11  10   3         37.46       -392.92       537.18 o                         
 -10  10   3        162.51       -648.82       648.82 o                         
  -9  10   3      14374.58      14843.60      1020.07 o                         
  -8  10   3       4898.97       5184.44       696.82 o                         
  -7  10   3      14456.92      15109.07       634.52 o                         
  -6  10   3      24186.64      23464.20       587.22 o                         
  -5  10   3        250.52        167.24       145.63 o                         
  -4  10   3        428.22        347.30       131.86 o                         
  -3  10   3       9155.69       9130.64       353.93 o                         
  -2  10   3       7113.27       6785.98       304.07 o                         
  -1  10   3       3440.99       2518.00       230.05 o                         
   0  10   3       2126.78       1973.34       192.57 o                         
   1  10   3      83555.83      73469.77      2595.24 o                         
   2  10   3      39768.87      35386.78      1314.67 o                         
   3  10   3       1321.09       1090.41       153.78 o                         
   4  10   3      35135.18      32296.45       715.17 o                         
   5  10   3        350.58        268.66       161.13 o                         
   6  10   3        673.26        722.43       151.64 o                         
   7  10   3       2484.81       2303.83       174.59 o                         
   8  10   3        729.19        247.57       242.04 o                         
   9  10   3      10170.56       8658.44       703.04 o                         
  10  10   3        451.77        477.02       256.60 o                         
  11  10   3       6029.26       6186.00      1659.07 o                         
  12  10   3       6104.67       6447.95       744.43 o                         
 -12  11   3       3660.61       1934.95       562.59 o                         
 -11  11   3       4225.04       2809.17       692.70 o                         
 -10  11   3        655.22        168.41       533.72 o                         
  -9  11   3       7630.14       9694.12      2153.48 o                         
  -8  11   3      12357.98      16726.07      1072.20 o                         
  -7  11   3       9438.22       9597.13       565.18 o                         
  -6  11   3        500.47        741.76       254.11 o                         
  -5  11   3       3300.38       3589.49       297.88 o                         
  -4  11   3      18061.15      19325.23       481.19 o                         
  -3  11   3       1025.88        985.67       181.16 o                         
  -2  11   3       6377.71       6428.18       320.58 o                         
  -1  11   3      32576.53      27976.76       751.59 o                         
   0  11   3        166.45       -147.25       147.25 o                         
   1  11   3         37.31       -156.02       156.02 o                         
   2  11   3       3320.74       3079.05       235.79 o                         
   3  11   3      23998.06      21651.64       867.22 o                         
   4  11   3       7942.18       7656.63       426.04 o                         
   5  11   3        957.77       1058.19       165.99 o                         
   6  11   3       9186.11       8570.58       711.25 o                         
   7  11   3       2420.87       2176.58       247.45 o                         
   8  11   3       1055.04        620.16       158.27 o                         
   9  11   3       3145.94       2805.85       256.59 o                         
  10  11   3        284.93        486.76       485.32 o                         
  11  11   3       3748.57       4023.29       547.86 o                         
 -12  12   3       1279.68       -681.18       681.18 o                         
 -11  12   3        989.22        915.25       611.08 o                         
 -10  12   3       2125.03       1512.29       576.32 o                         
  -9  12   3      22993.27      28490.64      1822.69 o                         
  -8  12   3       3856.09       5514.84       937.54 o                         
  -7  12   3      22016.34      23648.64      1031.91 o                         
  -6  12   3      20734.15      22793.58       841.61 o                         
  -5  12   3        139.94        -17.51       164.34 o                         
  -4  12   3       1846.03       1825.20       204.64 o                         
  -3  12   3          0.01       -172.90       172.90 o                         
  -2  12   3        974.11        758.71       185.64 o                         
  -1  12   3       8146.09       7461.89       357.10 o                         
   0  12   3      19714.50      15812.98       488.22 o                         
   1  12   3      53612.30      46151.95      2140.87 o                         
   2  12   3      46243.53      41218.64      2079.99 o                         
   3  12   3      18280.16      15411.01       757.35 o                         
   4  12   3      32902.43      25755.26      1049.09 o                         
   5  12   3       1071.76        335.39       191.59 o                         
   6  12   3        431.13         19.79       243.87 o                         
   7  12   3        450.14        588.57       222.40 o                         
   8  12   3       3382.88       2970.51       220.91 o                         
   9  12   3       9204.96       9930.54       776.86 o                         
  10  12   3       4506.42       3497.47       678.19 o                         
  11  12   3       7862.81       7659.01       822.84 o                         
 -11  13   3        771.10        -73.10       623.68 o                         
 -10  13   3        780.43       2547.51       623.32 o                         
  -9  13   3        930.67       3322.19      1307.23 o                         
  -8  13   3       7376.62       7465.03       358.39 o                         
  -7  13   3       2651.57       2595.87       257.99 o                         
  -6  13   3       4070.19       3395.82       330.10 o                         
  -5  13   3       1117.85       1113.29       174.63 o                         
  -4  13   3      21151.35      24158.60       648.59 o                         
  -3  13   3       7572.34       7816.14       381.21 o                         
  -2  13   3        999.37        598.47       196.85 o                         
  -1  13   3      26816.26      25612.88       614.05 o                         
   0  13   3       4804.52       3940.39       265.20 o                         
   1  13   3       2345.69       1745.50       224.59 o                         
   2  13   3          0.62       -172.96       176.70 o                         
   3  13   3      14223.42      13602.03       615.35 o                         
   4  13   3       1932.58       1359.18       200.70 o                         
   5  13   3       1648.28       1424.54       224.52 o                         
   6  13   3       5806.18       4851.93       337.23 o                         
   7  13   3       7023.12       6715.55       437.14 o                         
   8  13   3        501.01        581.10       302.24 o                         
   9  13   3       4661.89       3709.72       635.35 o                         
  10  13   3       7180.80       7575.49       673.99 o                         
 -10  14   3         74.43         -8.05      1355.28 o                         
  -9  14   3       4221.85       4670.27       990.96 o                         
  -8  14   3        380.57        613.28       504.94 o                         
  -7  14   3       3954.01       4626.55       366.74 o                         
  -6  14   3       4635.84       5544.85       433.92 o                         
  -5  14   3         16.10        -53.90       300.61 o                         
  -4  14   3        529.71        785.22       244.18 o                         
  -3  14   3         88.93         79.74       223.97 o                         
  -2  14   3       4981.65       5079.13       311.19 o                         
  -1  14   3       1327.54       1266.27       217.75 o                         
   0  14   3         26.06        -16.42       204.50 o                         
   1  14   3       9241.03       9435.17       418.37 o                         
   2  14   3       5908.68       5751.67       317.52 o                         
   3  14   3       1386.07       1120.95       247.81 o                         
   4  14   3       3840.05       3357.61       252.50 o                         
   5  14   3       4023.45       3685.72       274.50 o                         
   6  14   3        904.20        727.86       398.45 o                         
   7  14   3        106.05         75.01       207.10 o                         
   8  14   3        872.79       1229.39       244.03 o                         
   9  14   3        893.41        813.34       498.36 o                         
  10  14   3        994.56       1114.28       710.49 o                         
 -10  15   3        630.01       2112.96       968.81 o                         
  -9  15   3         43.05       1712.20       788.71 o                         
  -8  15   3        655.37        697.02       613.88 o                         
  -7  15   3       1676.32       1790.68       477.36 o                         
  -6  15   3       2074.45       2547.91       466.76 o                         
  -5  15   3       7509.49       8374.82       546.46 o                         
  -4  15   3       4301.28       4559.00       337.64 o                         
  -3  15   3        150.63        139.03       214.08 o                         
  -2  15   3         69.39        164.75       211.75 o                         
  -1  15   3       6695.56       7127.08       398.03 o                         
   0  15   3       6739.79       6936.50       406.60 o                         
   1  15   3        208.42       -228.03       228.03 o                         
   2  15   3        703.67        620.65       245.64 o                         
   3  15   3       1787.91       1770.72       248.13 o                         
   4  15   3       5457.57       4810.36       298.83 o                         
   5  15   3        809.92        438.76       242.47 o                         
   6  15   3        493.34        650.32       290.79 o                         
   7  15   3       2105.24       2207.92       281.76 o                         
   8  15   3        940.92        978.98       428.02 o                         
   9  15   3       2287.97       2531.75       670.36 o                         
  -9  16   3         83.07       -681.16       681.16 o                         
  -8  16   3        230.16        357.95       509.90 o                         
  -7  16   3         96.31        -60.37       369.09 o                         
  -6  16   3        344.68        325.58       466.24 o                         
  -5  16   3       3943.75       4380.61       310.99 o                         
  -4  16   3        313.66       -214.47       448.68 o                         
  -3  16   3        900.18        879.56       402.37 o                         
  -2  16   3        930.55        823.31       361.45 o                         
  -1  16   3       3504.58       3617.79       326.27 o                         
   0  16   3       5332.63       5685.84       397.77 o                         
   1  16   3         74.04        139.59       260.15 o                         
   2  16   3         74.76       -240.06       240.06 o                         
   3  16   3        469.49        135.04       241.58 o                         
   4  16   3       1150.90       1160.51       234.89 o                         
   5  16   3       2234.86       2179.35       259.52 o                         
   6  16   3        600.93        197.12       368.16 o                         
   7  16   3        594.17       1134.41       350.85 o                         
   8  16   3       1721.60       1840.83       215.82 o                         
  -8  17   3        111.37         41.08       255.39 o                         
  -7  17   3         11.33         91.23       224.38 o                         
  -6  17   3         50.65       -118.25       430.41 o                         
  -5  17   3         25.09        498.03       329.51 o                         
  -4  17   3       7951.34       8393.73       438.62 o                         
  -3  17   3       7485.44       8061.30       693.07 o                         
  -2  17   3       3856.64       4981.59       409.11 o                         
  -1  17   3        232.29        757.72       297.29 o                         
   0  17   3        293.29         39.76       302.22 o                         
   1  17   3        486.21        268.46       328.96 o                         
   2  17   3        303.05        215.37       349.09 o                         
   3  17   3        150.97       -158.93       284.93 o                         
   4  17   3        156.18       -311.33       311.33 o                         
   5  17   3       2241.32       2907.57       337.62 o                         
   6  17   3       2279.75       2782.39       301.85 o                         
   7  17   3        849.19       1007.71       337.78 o                         
  -7  18   3       2969.29       2351.62       353.23 o                         
  -6  18   3       1473.49       1449.16       458.43 o                         
  -5  18   3       1388.68       2049.71       455.49 o                         
  -4  18   3       3017.17       3704.39       561.92 o                         
  -3  18   3         55.79        133.98       530.73 o                         
  -2  18   3        165.60        -42.51       494.34 o                         
  -1  18   3       5543.44       5343.31       416.29 o                         
   0  18   3       1783.14       1783.56       444.91 o                         
   1  18   3        986.44        670.92       331.71 o                         
   2  18   3        209.18         58.41       289.88 o                         
   3  18   3         22.86       -218.29       299.42 o                         
   4  18   3       2173.04       1014.91       424.00 o                         
   5  18   3       1536.04       1969.99       508.93 o                         
   6  18   3         91.06        141.41       579.67 o                         
  -6  19   3        526.43         79.09       473.32 o                         
  -5  19   3       1078.20        877.26       515.44 o                         
  -4  19   3      10040.78      12323.97       592.50 o                         
  -3  19   3      11707.53      13196.79       715.03 o                         
  -2  19   3       7429.31       8680.99       573.46 o                         
  -1  19   3       5818.99       5622.87       492.40 o                         
   0  19   3         33.02       -103.75       343.77 o                         
   1  19   3         26.98       -361.07       361.07 o                         
   2  19   3          6.24       -161.84       323.15 o                         
   3  19   3         85.33        134.05       501.40 o                         
   4  19   3       5258.73       5648.68       541.09 o                         
   5  19   3       6731.05       7608.68       543.13 o                         
  -4  20   3       3096.77       3661.31       659.68 o                         
  -3  20   3       1369.18       1487.09       618.29 o                         
  -2  20   3       1533.94       1403.86       413.43 o                         
  -1  20   3       1762.03       2115.02       566.16 o                         
   0  20   3       2425.98       1963.06       364.78 o                         
   1  20   3       8152.68       7290.40       509.46 o                         
   2  20   3        305.79        564.06       454.95 o                         
   3  20   3        817.62        265.46       470.25 o                         
 -14   0   4       4837.13       5193.98       340.97 o                         
 -13   0   4        232.78        279.91       310.83 o                         
 -12   0   4      15768.03      17293.65       549.04 o                         
 -11   0   4       2327.97       3430.33       354.19 o                         
 -10   0   4       1527.87       1807.03       226.70 o                         
  -9   0   4         48.73       -162.53       176.42 o                         
  -8   0   4      43390.02      44146.70      1169.97 o                         
  -7   0   4       5499.36       6515.21       283.20 o                         
  -6   0   4      52577.76      50831.77      1280.46 o                         
  -5   0   4      13368.74      14096.02       666.87 o                         
  -4   0   4      29370.99      29480.56       672.70 o                         
  -3   0   4      51633.69      48892.55      1030.40 o                         
  -2   0   4      79646.26      86749.96      1761.96 o                         
   0   0   4     139937.39     141655.22      2840.57 o                         
   1   0   4      13560.76      14800.07       411.34 o                         
   2   0   4      31344.70      31587.33       736.05 o                         
   3   0   4       1594.07       1656.39       178.62 o                         
   4   0   4      26125.85      26794.01       674.72 o                         
   5   0   4       4691.69       4901.33       303.68 o                         
   6   0   4      93493.66      93566.06      2297.42 o                         
   7   0   4       7234.07       6873.71       363.25 o                         
   8   0   4       7461.36       7053.50       390.65 o                         
   9   0   4      29946.80      30014.05       836.91 o                         
  10   0   4       1905.16       1610.21       253.73 o                         
  11   0   4        510.52        608.38       269.25 o                         
  12   0   4       1600.63       1085.07       304.13 o                         
  13   0   4          7.72       -129.66       497.08 o                         
 -14   1   4       2929.44       3251.65       212.99 o                         
 -13   1   4      11249.81      12800.93       387.83 o                         
 -12   1   4        142.33        241.78       126.35 o                         
 -11   1   4       6416.30       6571.45       247.55 o                         
 -10   1   4        508.02        257.22       130.16 o                         
  -9   1   4       3167.79       2906.25       148.98 o                         
  -8   1   4         42.00        119.05        85.27 o                         
  -7   1   4       6536.12       6316.37       204.12 o                         
  -6   1   4     101009.87     100510.55      2593.66 o                         
  -5   1   4      25149.53      22864.89       458.36 o                         
  -4   1   4      66922.50      72176.11      1133.58 o                         
  -3   1   4      78580.50      78964.26      1223.74 o                         
  -2   1   4      55340.20      60254.39       885.09 o                         
  -1   1   4       9530.61       9924.53       230.03 o                         
   0   1   4       6941.40       8967.85       223.61 o                         
   1   1   4      19627.13      23138.67       426.60 o                         
   2   1   4      41447.75      44713.92       696.67 o                         
   3   1   4       9024.41       9185.07       246.01 o                         
   4   1   4     173947.86     170353.84      2440.37 o                         
   5   1   4        508.74        440.80       118.50 o                         
   6   1   4      24174.39      24938.59       487.40 o                         
   7   1   4       4933.43       5075.11       264.49 o                         
   8   1   4      12210.49      13004.48       358.59 o                         
   9   1   4      10265.79       9752.08       339.81 o                         
  10   1   4       3211.06       3349.49       213.72 o                         
  11   1   4      19848.18      20431.45       492.12 o                         
  12   1   4        710.15        618.38       188.30 o                         
  13   1   4        733.64        997.36       216.82 o                         
 -14   2   4       4734.23       4559.41       274.57 o                         
 -13   2   4        155.50        130.38       182.09 o                         
 -12   2   4      16017.81      16926.41       379.23 o                         
 -11   2   4       1656.70       2177.89       167.90 o                         
 -10   2   4        492.47        331.85       129.90 o                         
  -9   2   4        759.07        558.03       144.57 o                         
  -8   2   4      79640.30      80800.51      1232.81 o                         
  -7   2   4        895.28        961.41       118.90 o                         
  -6   2   4      21101.60      19419.30       559.53 o                         
  -5   2   4      21520.26      24692.69       549.01 o                         
  -4   2   4      31894.22      35753.12       655.83 o                         
  -3   2   4      95643.98      98121.82      1513.70 o                         
  -2   2   4       4585.91       4328.49       153.46 o                         
  -1   2   4     149125.44     154414.61      2186.94 o                         
   0   2   4      32150.76      33727.15       540.53 o                         
   1   2   4      91700.30      99015.72      1533.84 o                         
   2   2   4      57831.32      61642.84       930.14 o                         
   3   2   4       2289.13       2088.50       128.68 o                         
   4   2   4       9314.75       8754.45       264.92 o                         
   5   2   4      14925.86      15643.17       342.69 o                         
   6   2   4      72510.27      74869.39      1151.96 o                         
   7   2   4      16278.92      15430.04       369.02 o                         
   8   2   4       1972.30       1903.10       157.25 o                         
   9   2   4      14799.01      15587.92       388.56 o                         
  10   2   4       3402.00       3308.32       211.95 o                         
  11   2   4        207.52        159.87       150.21 o                         
  12   2   4        587.20        527.09       215.04 o                         
  13   2   4        262.28        730.07       244.42 o                         
 -14   3   4        423.13        964.99       406.08 o                         
 -13   3   4       3246.53       3622.74       187.95 o                         
 -12   3   4       6559.35       6470.10       355.33 o                         
 -11   3   4       2665.66       2771.16       206.50 o                         
 -10   3   4        220.15        130.27       113.85 o                         
  -9   3   4         91.75       -258.00       258.00 o                         
  -8   3   4       7132.78       6423.15       232.27 o                         
  -7   3   4       5551.52       4930.91       271.09 o                         
  -6   3   4      13896.33      14348.32       499.41 o                         
  -5   3   4       3286.26       2979.34       183.95 o                         
  -4   3   4        539.56        570.43        70.27 o                         
  -3   3   4       1447.91       1132.82        96.53 o                         
  -2   3   4      58204.47      62766.23       934.08 o                         
  -1   3   4        866.99        622.43        96.16 o                         
   0   3   4      15670.31      18396.91       345.80 o                         
   1   3   4      11658.94      14719.19       350.70 o                         
   2   3   4       2422.86       2035.91       137.21 o                         
   3   3   4      10385.89      11638.42       277.46 o                         
   4   3   4     112286.02     115496.35      1692.05 o                         
   5   3   4      11621.22      11641.78       292.22 o                         
   6   3   4        158.82        194.62       107.77 o                         
   7   3   4        172.29        232.59       109.35 o                         
   8   3   4       3292.24       3376.72       200.82 o                         
   9   3   4      11776.85      11474.94       364.71 o                         
  10   3   4       3608.00       4001.63       351.96 o                         
  11   3   4       8077.58       7995.76       353.92 o                         
  12   3   4         19.74        -79.66       216.69 o                         
  13   3   4        648.68        499.76       220.56 o                         
 -14   4   4       2024.11       1719.40       342.72 o                         
 -13   4   4        210.22         90.17       513.49 o                         
 -12   4   4      11641.08      13981.47       761.46 o                         
 -11   4   4        185.45       -203.62       260.36 o                         
 -10   4   4        406.13       -252.77       252.77 o                         
  -9   4   4       5399.03       5230.00       451.67 o                         
  -8   4   4      42120.16      41184.82      1257.66 o                         
  -7   4   4       8151.28       7341.40       446.99 o                         
  -6   4   4      46938.77      45286.36      2093.82 o                         
  -5   4   4       3448.90       3985.59       234.34 o                         
  -4   4   4      10944.78      12192.94       302.25 o                         
  -3   4   4      40788.01      45188.40       819.22 o                         
  -2   4   4       7830.01       7103.28       207.42 o                         
  -1   4   4      29054.83      31509.75       528.35 o                         
   0   4   4      20458.15      19948.16       380.31 o                         
   1   4   4      38159.65      40392.24       655.25 o                         
   2   4   4      14670.93      13643.90       309.17 o                         
   3   4   4        677.58        577.34       113.58 o                         
   4   4   4       6940.67       7003.18       233.37 o                         
   5   4   4      22182.29      22877.61       451.76 o                         
   6   4   4       9544.48       8918.71       263.16 o                         
   7   4   4          4.00        -58.53        93.70 o                         
   8   4   4       2654.28       2195.88       168.41 o                         
   9   4   4         40.23         93.87       143.21 o                         
  10   4   4        384.52        182.31       130.65 o                         
  11   4   4          5.49       -201.70       201.70 o                         
  12   4   4        260.92        384.61       182.33 o                         
  13   4   4        898.18        779.72       187.27 o                         
 -14   5   4       1892.19       1977.68       385.68 o                         
 -13   5   4        702.88        167.50       523.35 o                         
 -12   5   4      14607.27      15869.28       885.97 o                         
 -11   5   4         47.07       -287.89       287.89 o                         
 -10   5   4       1425.85        963.89       420.70 o                         
  -9   5   4        546.79        314.07       419.98 o                         
  -8   5   4      12768.14      11139.73       858.68 o                         
  -7   5   4      17958.93      16612.57      1431.76 o                         
  -6   5   4        395.99       -102.15       218.04 o                         
  -5   5   4       2222.80       2627.51       252.94 o                         
  -4   5   4      29415.28      31176.18       553.65 o                         
  -3   5   4       5819.38       7717.71       242.54 o                         
  -2   5   4      72225.59      77314.65      1165.77 o                         
  -1   5   4        233.72        448.09       117.52 o                         
   0   5   4      13892.25      15053.53       351.43 o                         
   1   5   4      19959.58      21508.83       417.23 o                         
   2   5   4        110.01        159.05       114.96 o                         
   3   5   4     138829.17     145833.98      2120.58 o                         
   4   5   4      34574.95      36237.02       623.75 o                         
   5   5   4      55311.69      55007.77       884.13 o                         
   6   5   4        594.27        213.45        93.17 o                         
   7   5   4       2618.53       2002.75       158.05 o                         
   8   5   4        157.45        251.86       110.21 o                         
   9   5   4      11223.81      11060.37       352.11 o                         
  10   5   4       6263.46       6191.45       263.42 o                         
  11   5   4       2784.12       2627.34       192.63 o                         
  12   5   4       1329.70        894.18       195.71 o                         
  13   5   4        798.66        731.87       193.02 o                         
 -14   6   4        573.30        233.22       408.92 o                         
 -13   6   4       1498.97        799.95       571.64 o                         
 -12   6   4        669.75        446.51       420.09 o                         
 -11   6   4       9895.35      10082.73       639.29 o                         
 -10   6   4       3053.48       2961.81       400.00 o                         
  -9   6   4      29155.13      27399.01       939.65 o                         
  -8   6   4        935.67        523.05       352.28 o                         
  -7   6   4      14521.20      12229.63       608.33 o                         
  -6   6   4      27871.79      26746.35       857.02 o                         
  -5   6   4       5630.35       4501.58       287.44 o                         
  -4   6   4       4958.92       3961.38       212.24 o                         
  -3   6   4       4702.88       5033.15       218.12 o                         
  -2   6   4      77701.59      78975.79      1206.37 o                         
  -1   6   4       9190.29      10031.56       287.32 o                         
   0   6   4      94769.68      95904.37      1538.69 o                         
   1   6   4        155.39        373.09       121.76 o                         
   2   6   4      29246.36      30800.95       592.12 o                         
   3   6   4       3564.65       3172.09       176.47 o                         
   4   6   4        153.23        106.55       102.87 o                         
   5   6   4      12046.94      12690.55       318.82 o                         
   6   6   4       6672.91       6858.96       270.34 o                         
   7   6   4      23143.56      25071.46       569.63 o                         
   8   6   4      10298.24       9729.48       290.58 o                         
   9   6   4        876.43        982.38       128.50 o                         
  10   6   4       1272.86       1309.97       144.09 o                         
  11   6   4       1611.40       1489.80       201.06 o                         
  12   6   4         39.90        -86.17       272.12 o                         
  13   6   4        697.23       1116.91       228.74 o                         
 -13   7   4        320.64        467.71       472.88 o                         
 -12   7   4       9702.46      10702.51       912.44 o                         
 -11   7   4       2372.61       2462.28       507.35 o                         
 -10   7   4       1416.30       1002.57       403.47 o                         
  -9   7   4       1401.66       1175.67       344.63 o                         
  -8   7   4       7811.82       7247.57       701.75 o                         
  -7   7   4      12623.74      12446.77       641.01 o                         
  -6   7   4       2033.88       1851.91       319.45 o                         
  -5   7   4       8185.49       7878.68       341.02 o                         
  -4   7   4      21211.37      19651.64       811.61 o                         
  -3   7   4       2730.02       2803.07       167.64 o                         
  -2   7   4      39293.69      37298.27       725.52 o                         
  -1   7   4        156.59         -4.12       123.77 o                         
   0   7   4      16810.47      18556.74       408.36 o                         
   1   7   4      44590.08      48928.06       815.08 o                         
   2   7   4       2547.80       2319.87       167.52 o                         
   3   7   4      74113.76      75530.52      1274.01 o                         
   4   7   4       1309.07       1730.12       150.34 o                         
   5   7   4      78708.94      82016.19      1281.67 o                         
   6   7   4       1328.78       1032.48       145.27 o                         
   7   7   4       5395.98       5395.80       223.94 o                         
   8   7   4       3741.63       4433.89       332.44 o                         
   9   7   4       1507.77       1535.99       147.60 o                         
  10   7   4      12891.37      12867.29       427.92 o                         
  11   7   4        261.16        294.01       346.19 o                         
  12   7   4       7149.05       6806.78       522.92 o                         
  13   7   4       2040.91       2280.57       566.90 o                         
 -13   8   4       2506.54       1895.78       874.03 o                         
 -12   8   4        550.11        262.78       422.77 o                         
 -11   8   4      17953.70      19793.85      1376.50 o                         
 -10   8   4       8885.34       9093.07       768.61 o                         
  -9   8   4      38392.59      40135.76      1467.27 o                         
  -8   8   4       8721.56       9526.05       631.31 o                         
  -7   8   4      18621.17      19266.16       837.02 o                         
  -6   8   4      14678.13      15088.84       469.59 o                         
  -5   8   4      13898.24      13621.52       374.98 o                         
  -4   8   4       7662.36       6912.69       280.72 o                         
  -3   8   4       1297.42       1270.84       170.79 o                         
  -2   8   4     105646.32      92586.71      2731.72 o                         
  -1   8   4      58397.88      57569.04      1001.43 o                         
   0   8   4     119295.59     122642.25      1843.14 o                         
   1   8   4      32587.49      32551.01       611.62 o                         
   2   8   4       8449.42       8469.12       292.80 o                         
   3   8   4       2519.34       2630.44       187.57 o                         
   4   8   4      18294.29      18872.92       445.78 o                         
   5   8   4       5255.63       5695.00       256.88 o                         
   6   8   4       4925.03       4813.62       255.30 o                         
   7   8   4      30749.52      32059.38       607.95 o                         
   8   8   4       4635.05       4681.81       334.65 o                         
   9   8   4       4307.89       4533.43       301.23 o                         
  10   8   4       4347.60       4203.18       241.75 o                         
  11   8   4       2312.32       2355.59       226.69 o                         
  12   8   4       1107.73       1367.49       243.76 o                         
 -13   9   4         54.65       -620.84       620.84 o                         
 -12   9   4       3490.06       2138.60       523.44 o                         
 -11   9   4       1727.41        779.65       499.24 o                         
 -10   9   4        296.27       -257.62       463.18 o                         
  -9   9   4       6950.69       7385.68       706.67 o                         
  -8   9   4      16037.50      17138.07       863.47 o                         
  -7   9   4      17266.84      18250.31       812.46 o                         
  -6   9   4       1718.58       1980.95       135.58 o                         
  -5   9   4       3244.34       3446.82       185.01 o                         
  -4   9   4       9842.33       7230.91       324.31 o                         
  -3   9   4       4920.67       3774.84       246.43 o                         
  -2   9   4      10973.99       7955.23       351.19 o                         
  -1   9   4      13756.75      12833.48       381.48 o                         
   0   9   4        288.29        378.79       147.90 o                         
   1   9   4      40519.10      39222.76       747.03 o                         
   2   9   4       4918.42       6021.49       270.81 o                         
   3   9   4      47299.44      49051.00       855.39 o                         
   4   9   4       2059.35       2256.55       180.31 o                         
   5   9   4      40437.48      42861.96       811.15 o                         
   6   9   4        681.69        468.86       145.16 o                         
   7   9   4      13607.67      14293.51       371.81 o                         
   8   9   4       4819.70       5506.11       312.97 o                         
   9   9   4        485.35        412.43       135.29 o                         
  10   9   4      12314.50      14180.33       670.28 o                         
  11   9   4        258.12         92.53       273.61 o                         
  12   9   4       9291.68      14114.84      1494.91 o                         
 -12  10   4        742.78       -495.32       495.32 o                         
 -11  10   4       3101.39       2329.77       605.03 o                         
 -10  10   4        545.74        456.53       651.48 o                         
  -9  10   4      23041.30      27423.31      1270.38 o                         
  -8  10   4         33.88        986.44       464.73 o                         
  -7  10   4       5079.43       5871.80       419.19 o                         
  -6  10   4        270.99         64.07       142.10 o                         
  -5  10   4       8897.96       8787.57       289.21 o                         
  -4  10   4       5282.86       5476.70       286.50 o                         
  -3  10   4      31573.01      28936.58       768.83 o                         
  -2  10   4      25566.93      19567.06       559.11 o                         
  -1  10   4      12904.51      10332.81       590.65 o                         
   0  10   4      44911.71      40570.89      1020.19 o                         
   1  10   4        204.75        335.43       152.10 o                         
   2  10   4       2015.67       2020.04       182.85 o                         
   3  10   4        704.20       1128.97       158.86 o                         
   4  10   4       2051.90       2439.66       213.25 o                         
   5  10   4       4432.76       4810.87       273.90 o                         
   6  10   4         47.20         98.68       202.50 o                         
   7  10   4       5563.24       5375.12       287.24 o                         
   8  10   4       2909.31       2397.40       232.75 o                         
   9  10   4       1733.18       1624.57       192.24 o                         
  10  10   4        836.31        485.12       198.82 o                         
  11  10   4        405.83       -129.48       180.03 o                         
  12  10   4       4542.48       5772.04       728.91 o                         
 -12  11   4       1455.28        229.60       537.03 o                         
 -11  11   4        485.58       -546.48       546.48 o                         
 -10  11   4          9.26        113.01       707.58 o                         
  -9  11   4      13208.70      15596.02      1038.16 o                         
  -8  11   4       5882.15       7825.32      1485.15 o                         
  -7  11   4       4157.76       3853.03       293.48 o                         
  -6  11   4       1509.22       1715.67       254.58 o                         
  -5  11   4        121.83        -66.88       164.99 o                         
  -4  11   4       5492.83       5644.21       439.29 o                         
  -3  11   4      27157.81      24167.41       661.34 o                         
  -2  11   4       5115.45       4015.57       329.73 o                         
  -1  11   4      10126.21       6547.98       422.20 o                         
   0  11   4      19410.33      17278.41       785.24 o                         
   1  11   4      28369.78      24110.65      1002.21 o                         
   2  11   4        215.97        608.76       162.40 o                         
   3  11   4       6970.93       7162.52       391.99 o                         
   4  11   4       1018.79        825.58       175.00 o                         
   5  11   4       3639.06       3636.59       287.85 o                         
   6  11   4       3876.20       3869.72       246.50 o                         
   7  11   4      13594.44      13129.09       678.19 o                         
   8  11   4       2203.98       2135.84       253.02 o                         
   9  11   4       5277.26       4865.92       276.64 o                         
  10  11   4        624.53        681.14       200.45 o                         
  11  11   4        366.27        549.74       524.79 o                         
 -12  12   4        975.18       -651.03       651.03 o                         
 -11  12   4       1097.11       1414.48       627.55 o                         
 -10  12   4       4316.14       4842.82       670.58 o                         
  -9  12   4        886.85          0.07      1527.46 o                         
  -8  12   4       7476.17       9288.94      1535.47 o                         
  -7  12   4        472.04        883.52       456.11 o                         
  -6  12   4      10843.40      10086.74       330.57 o                         
  -5  12   4       2543.18       2957.22       356.10 o                         
  -4  12   4       3350.84       3429.08       262.53 o                         
  -3  12   4      30407.38      28455.96       648.00 o                         
  -2  12   4       2448.53       2106.69       234.49 o                         
  -1  12   4        339.17       -110.50       172.23 o                         
   0  12   4         92.75       -170.24       170.24 o                         
   1  12   4      19954.89      18093.67       823.48 o                         
   2  12   4        658.77        407.55       180.85 o                         
   3  12   4       4718.58       3877.13       251.79 o                         
   4  12   4       1267.64       1339.64       202.72 o                         
   5  12   4        510.44        325.25       180.08 o                         
   6  12   4        137.78         91.15       191.54 o                         
   7  12   4       3114.64       3419.69       351.77 o                         
   8  12   4        323.71        224.75       149.86 o                         
   9  12   4         89.22        116.09       175.65 o                         
  10  12   4        136.05        181.42       479.29 o                         
  11  12   4         41.16       -325.01       655.44 o                         
 -11  13   4        138.77       1179.04       844.38 o                         
 -10  13   4       1858.29       2261.54      1047.27 o                         
  -9  13   4       3898.01       8753.01      2869.38 o                         
  -8  13   4        794.86       1194.35       525.12 o                         
  -7  13   4       7072.06       6871.95       267.55 o                         
  -6  13   4       1259.07        957.83       169.05 o                         
  -5  13   4       6842.03       7468.93       424.68 o                         
  -4  13   4         40.67         -8.19       246.64 o                         
  -3  13   4       1598.48       1166.28       225.75 o                         
  -2  13   4         62.96       -122.76       175.95 o                         
  -1  13   4         11.59       -158.33       208.96 o                         
   0  13   4      12982.09      11053.55       589.25 o                         
   1  13   4        166.17        -90.83       185.11 o                         
   2  13   4      33844.96      28940.34      1319.14 o                         
   3  13   4      12230.35       9399.46       485.53 o                         
   4  13   4       2905.32       2706.08       232.63 o                         
   5  13   4        170.72       -184.25       184.25 o                         
   6  13   4      13276.04      12329.80       708.68 o                         
   7  13   4       8223.03       7634.29       665.85 o                         
   8  13   4       1630.76       1281.88       348.44 o                         
   9  13   4       1805.39       1731.50       208.47 o                         
  10  13   4       1110.93        599.04       560.67 o                         
 -10  14   4      12194.23      15752.99      2019.44 o                         
  -9  14   4        930.32       2780.27       831.94 o                         
  -8  14   4       7281.28       7494.97       355.79 o                         
  -7  14   4       5560.26       5763.93       277.02 o                         
  -6  14   4      11688.05      12808.16       450.79 o                         
  -5  14   4       3828.36       3702.94       353.83 o                         
  -4  14   4       1262.63       1236.64       356.77 o                         
  -3  14   4      11987.23      12643.24       472.88 o                         
  -2  14   4        124.92        -38.58       203.47 o                         
  -1  14   4       7975.15       7704.53       378.68 o                         
   0  14   4        676.74         82.83       221.80 o                         
   1  14   4      19515.84      17819.04       573.35 o                         
   2  14   4        939.72        527.30       226.07 o                         
   3  14   4      16436.23      15012.32       654.54 o                         
   4  14   4       1578.13       1458.18       215.79 o                         
   5  14   4       5880.44       4417.29       406.10 o                         
   6  14   4         86.80         46.67       282.82 o                         
   7  14   4        837.35        570.98       295.64 o                         
   8  14   4       6719.89       6868.09       387.70 o                         
   9  14   4       3107.60       3561.74       437.71 o                         
  10  14   4        721.58        851.34       401.15 o                         
 -10  15   4       1104.10       1138.81       919.89 o                         
  -9  15   4       2537.85       1593.72      1322.86 o                         
  -8  15   4       4668.99       5622.60       924.34 o                         
  -7  15   4      11675.46      11912.71       693.85 o                         
  -6  15   4       7151.52       6740.36       399.30 o                         
  -5  15   4      37610.15      44957.18       975.48 o                         
  -4  15   4      10119.65      10632.99       663.68 o                         
  -3  15   4       1362.17       1091.11       336.67 o                         
  -2  15   4       2386.93       2344.91       270.15 o                         
  -1  15   4       2324.04       2044.99       266.49 o                         
   0  15   4       6700.16       6331.96       412.41 o                         
   1  15   4         39.87       -251.62       251.62 o                         
   2  15   4      15851.40      15815.96       623.15 o                         
   3  15   4       5353.85       4660.45       328.63 o                         
   4  15   4      10949.96      11184.10       621.31 o                         
   5  15   4       2041.20       1287.45       232.65 o                         
   6  15   4      23717.32      23857.43       638.66 o                         
   7  15   4       2538.06       2644.43       268.52 o                         
   8  15   4        855.60        846.85       279.91 o                         
   9  15   4        657.72        674.04       474.45 o                         
  -9  16   4        608.73       -677.78       677.78 o                         
  -8  16   4       2194.85       2800.27       678.36 o                         
  -7  16   4        681.13        595.41       388.67 o                         
  -6  16   4       4348.04       4814.64       612.03 o                         
  -5  16   4      12199.47      15208.24       886.53 o                         
  -4  16   4        685.22        624.51       314.16 o                         
  -3  16   4      24774.79      27650.37       735.05 o                         
  -2  16   4       4568.86       4652.70       332.58 o                         
  -1  16   4       2419.34       2042.96       290.84 o                         
   0  16   4       4903.17       5082.62       405.36 o                         
   1  16   4      30815.31      32680.49       862.64 o                         
   2  16   4       4338.60       3784.91       326.61 o                         
   3  16   4       3039.02       3340.95       312.30 o                         
   4  16   4       1778.42       2307.58       260.73 o                         
   5  16   4      11996.33      14167.08       529.97 o                         
   6  16   4        628.39       1279.49       277.13 o                         
   7  16   4       4070.97       4883.92       438.98 o                         
   8  16   4      11127.61      12377.33       703.43 o                         
  -8  17   4       1267.43       1211.10       319.49 o                         
  -7  17   4        990.83       1242.35       397.00 o                         
  -6  17   4       4196.61       4143.57       386.27 o                         
  -5  17   4      19782.02      23879.52       714.75 o                         
  -4  17   4        473.65        824.34       482.01 o                         
  -3  17   4       1546.69       1552.61       475.52 o                         
  -2  17   4       5372.79       5107.58       440.69 o                         
  -1  17   4       1802.60       2066.30       344.50 o                         
   0  17   4        620.06        472.74       329.16 o                         
   1  17   4       1609.36       1922.01       367.55 o                         
   2  17   4       5944.57       5696.33       418.75 o                         
   3  17   4       2295.35       2209.80       370.97 o                         
   4  17   4       4775.24       4432.96       413.04 o                         
   5  17   4         97.91        114.62       437.11 o                         
   6  17   4       6636.86       6559.83       592.44 o                         
   7  17   4        725.30        468.63       457.53 o                         
  -7  18   4       1346.99       1332.78       343.92 o                         
  -6  18   4        219.50        572.38       302.16 o                         
  -5  18   4      11595.84      13360.44       734.91 o                         
  -4  18   4        701.78       1276.83       444.88 o                         
  -3  18   4      11341.67      12660.86       905.17 o                         
  -2  18   4       1632.16       2183.45       352.38 o                         
  -1  18   4        269.18        137.46       356.46 o                         
   0  18   4         97.13        -58.69       322.66 o                         
   1  18   4      20547.26      23333.98       743.07 o                         
   2  18   4        721.85        550.99       429.06 o                         
   3  18   4       1132.72        369.65       365.41 o                         
   4  18   4         33.15       -277.22       277.22 o                         
   5  18   4       1361.24       2109.74       353.58 o                         
   6  18   4          6.93        419.43       429.84 o                         
  -6  19   4         20.90       -574.53       738.69 o                         
  -5  19   4       1786.52       1509.75       395.33 o                         
  -4  19   4        120.63        239.45       391.70 o                         
  -3  19   4       1142.94       1274.61       314.85 o                         
  -2  19   4        106.66        239.67       314.90 o                         
  -1  19   4        854.70        455.16       359.12 o                         
   0  19   4       2930.28       3749.56       399.53 o                         
   1  19   4       1992.09       1313.12       570.13 o                         
   2  19   4       1861.89        823.66       404.11 o                         
   3  19   4       1323.47       1628.84       330.45 o                         
   4  19   4         76.28       -416.95       416.95 o                         
   5  19   4        184.10       1133.56       338.47 o                         
  -3  20   4        826.40        634.56       425.54 o                         
  -2  20   4       5384.43       5928.46       439.18 o                         
  -1  20   4        146.52       -371.92       371.92 o                         
   0  20   4         36.45        -16.18       427.79 o                         
   1  20   4        853.40        353.29       387.72 o                         
   2  20   4       2366.79       2299.99       402.00 o                         
   3  20   4       1658.08       1106.14      1787.63 o                         
 -14   1   5       2285.14       2792.94       211.48 o                         
 -13   1   5       1653.58       1797.41       164.73 o                         
 -12   1   5         13.22        153.76       111.93 o                         
 -11   1   5         64.02         -0.06       117.57 o                         
 -10   1   5       1036.37        593.44       106.27 o                         
  -9   1   5       2089.55       1853.67       128.52 o                         
  -8   1   5       3684.76       2972.04       152.07 o                         
  -7   1   5      42475.68      41523.06       898.60 o                         
  -6   1   5       5897.75       5318.87       235.05 o                         
  -5   1   5        203.69        329.53        89.12 o                         
  -4   1   5      29611.56      32082.04       555.13 o                         
  -3   1   5       9206.24       9521.20       223.54 o                         
  -2   1   5      20115.59      19370.44       349.97 o                         
  -1   1   5       2768.56       3098.57       158.86 o                         
   0   1   5        712.92        708.30       105.16 o                         
   1   1   5       7962.11       9211.20       242.49 o                         
   2   1   5       7647.07       7632.19       234.57 o                         
   3   1   5       9941.56       9855.66       267.13 o                         
   4   1   5      17206.77      16487.21       357.04 o                         
   5   1   5       2302.95       2018.05       151.45 o                         
   6   1   5       3758.08       3557.28       208.73 o                         
   7   1   5         39.01         76.80       117.21 o                         
   8   1   5        302.88        220.86       134.07 o                         
   9   1   5        979.97       1011.83       163.38 o                         
  10   1   5       1042.36        806.61       171.91 o                         
  11   1   5       1088.02       1023.62       199.60 o                         
  12   1   5        125.82        236.49       212.18 o                         
  13   1   5        198.89        685.23       317.44 o                         
 -14   2   5        417.12        338.48       161.13 o                         
 -13   2   5       1931.45       1960.77       185.44 o                         
 -12   2   5       1207.97       1496.19       150.61 o                         
 -11   2   5       1936.19       1915.09       162.58 o                         
 -10   2   5        869.42        796.29       133.21 o                         
  -9   2   5       3737.25       3342.43       157.31 o                         
  -8   2   5       3232.41       2461.74       132.99 o                         
  -7   2   5       6841.86       6835.00       196.97 o                         
  -6   2   5      10797.07      10749.23       488.13 o                         
  -5   2   5      27315.12      26146.26       445.21 o                         
  -4   2   5      56868.91      58274.55       941.83 o                         
  -3   2   5      10575.75      12326.17       279.01 o                         
  -2   2   5      13246.07      14709.27       291.35 o                         
  -1   2   5       5096.36       5248.43       191.51 o                         
   0   2   5      23872.58      23784.63       419.83 o                         
   1   2   5      34972.57      36197.62       591.30 o                         
   2   2   5      39828.24      38289.91       627.68 o                         
   3   2   5      94503.97      96380.04      1429.48 o                         
   4   2   5      62672.48      63725.12      1059.25 o                         
   5   2   5      34805.06      33332.69       678.07 o                         
   6   2   5      17903.49      17719.07       407.45 o                         
   7   2   5      17890.59      17234.40       402.87 o                         
   8   2   5       8630.84       8578.88       339.75 o                         
   9   2   5       2048.56       2069.43       179.17 o                         
  10   2   5         66.93        -22.71       153.10 o                         
  11   2   5       2489.42       2620.28       237.82 o                         
  12   2   5        266.07        277.86       192.55 o                         
  13   2   5       4081.82       4569.92       309.38 o                         
 -14   3   5       7111.71       8209.99       645.35 o                         
 -13   3   5        369.11        186.08       293.88 o                         
 -12   3   5        678.18        841.89       118.98 o                         
 -11   3   5        346.00        125.18       128.78 o                         
 -10   3   5       8762.79       8521.46       287.71 o                         
  -9   3   5       5312.05       4635.50       212.19 o                         
  -8   3   5       8651.74       8205.25       324.71 o                         
  -7   3   5      75171.07      73533.22      2222.29 o                         
  -6   3   5      13415.82      12599.77       298.98 o                         
  -5   3   5      19648.78      20146.98       451.78 o                         
  -4   3   5      41410.10      43004.46       776.29 o                         
  -3   3   5        291.21        403.70        82.67 o                         
  -2   3   5        372.98        459.07        93.61 o                         
  -1   3   5       1054.67       1051.57       117.70 o                         
   0   3   5      15219.81      16698.67       337.28 o                         
   1   3   5      59464.27      62223.06       949.46 o                         
   2   3   5      23949.91      27737.29       492.32 o                         
   3   3   5      32316.61      32214.12       643.90 o                         
   4   3   5      36284.20      37041.49       633.49 o                         
   5   3   5         49.52        188.78       119.43 o                         
   6   3   5       7812.14       7467.29       265.41 o                         
   7   3   5       7636.08       7881.92       277.42 o                         
   8   3   5      17439.97      16619.20       397.28 o                         
   9   3   5        400.55         67.95       155.93 o                         
  10   3   5       3115.46       2529.04       187.69 o                         
  11   3   5       8607.38       8628.87       430.81 o                         
  12   3   5       1065.21       1089.11       218.02 o                         
  13   3   5        836.51        779.33       201.95 o                         
 -14   4   5        584.27        464.14       480.70 o                         
 -13   4   5       3531.46       3472.83       555.90 o                         
 -12   4   5      10882.87      12968.94       646.46 o                         
 -11   4   5       7457.68       8037.04       528.54 o                         
 -10   4   5       7175.47       7619.44       509.57 o                         
  -9   4   5       4317.57       3711.72       510.26 o                         
  -8   4   5        348.62       -299.98       299.98 o                         
  -7   4   5       3601.92       3464.05       311.77 o                         
  -6   4   5        427.85        206.66       345.00 o                         
  -5   4   5      40059.38      41821.70       955.49 o                         
  -4   4   5      89034.44      92198.65      1355.80 o                         
  -3   4   5      53124.94      52432.72       875.27 o                         
  -2   4   5      54279.97      57712.90       886.71 o                         
  -1   4   5      30318.27      31012.19       534.17 o                         
   0   4   5       6281.00       5711.49       218.88 o                         
   1   4   5      13970.82      13274.25       330.50 o                         
   2   4   5       3666.12       2846.87       155.45 o                         
   3   4   5      50665.61      53806.39       917.97 o                         
   4   4   5      27785.68      28994.37       528.66 o                         
   5   4   5      29651.42      31997.11       576.74 o                         
   6   4   5      34568.24      36079.48       638.72 o                         
   7   4   5      10676.91      10699.04       309.15 o                         
   8   4   5       2470.76       2488.16       163.38 o                         
   9   4   5       8563.75       8947.24       395.12 o                         
  10   4   5        378.98        357.59       181.64 o                         
  11   4   5       1224.63       1026.39       173.81 o                         
  12   4   5        590.93        518.60       216.29 o                         
  13   4   5       2896.44       2838.34       275.60 o                         
 -14   5   5       2888.25       2971.83       484.17 o                         
 -13   5   5       2176.61        295.48       646.04 o                         
 -12   5   5       2758.82       2920.11       389.78 o                         
 -11   5   5        242.75        101.30       291.84 o                         
 -10   5   5      16994.51      17608.78       738.07 o                         
  -9   5   5       8221.38       7670.57       564.40 o                         
  -8   5   5        211.92       -299.26       299.26 o                         
  -7   5   5      36596.33      35637.53      1061.80 o                         
  -6   5   5      13741.10      14315.11       725.67 o                         
  -5   5   5       2427.83       2178.34       108.27 o                         
  -4   5   5         35.77        105.06        74.86 o                         
  -3   5   5      39468.64      41780.19       735.05 o                         
  -2   5   5      69612.22      67431.43      1033.41 o                         
  -1   5   5      17547.68      17544.73       366.97 o                         
   0   5   5      92774.68      97273.71      1447.08 o                         
   1   5   5      63498.99      68506.86      1056.71 o                         
   2   5   5       1612.27       1738.67       143.87 o                         
   3   5   5      21558.66      21943.40       470.41 o                         
   4   5   5      36502.56      40167.45       688.00 o                         
   5   5   5      11727.71      12511.03       322.95 o                         
   6   5   5        664.23        671.01       124.27 o                         
   7   5   5       9301.15       9529.77       302.02 o                         
   8   5   5      32778.46      33095.40       674.14 o                         
   9   5   5      13738.64      13608.74       407.85 o                         
  10   5   5       7289.52       7069.20       286.50 o                         
  11   5   5      11261.08      11592.73       382.54 o                         
  12   5   5       2608.60       2926.03       252.09 o                         
  13   5   5       1342.86       1605.12       235.82 o                         
 -14   6   5         60.84       -533.36       712.38 o                         
 -13   6   5        141.09        181.22       545.79 o                         
 -12   6   5      12090.90      15074.08       911.68 o                         
 -11   6   5       3885.91       4390.85       447.26 o                         
 -10   6   5        407.00         57.34       296.67 o                         
  -9   6   5      19666.27      20097.31       795.74 o                         
  -8   6   5       1878.31       1510.50       338.42 o                         
  -7   6   5        924.01        518.96       255.38 o                         
  -6   6   5      11631.02       9923.71       522.48 o                         
  -5   6   5      10505.27      10194.10       390.88 o                         
  -4   6   5      36384.47      36594.85       938.63 o                         
  -3   6   5      14774.89      14736.05       330.28 o                         
  -2   6   5      34435.03      36472.75       628.70 o                         
  -1   6   5      11695.33      11846.30       311.60 o                         
   0   6   5        254.78        565.75       121.84 o                         
   1   6   5      33302.60      32915.29       588.18 o                         
   2   6   5      22707.46      23188.55       464.38 o                         
   3   6   5       3418.22       2912.90       170.25 o                         
   4   6   5       7313.48       6619.60       258.06 o                         
   5   6   5       2199.12       2406.86       159.20 o                         
   6   6   5      29403.07      30894.75       586.64 o                         
   7   6   5       1754.32       1801.44       173.19 o                         
   8   6   5       3709.43       3601.80       230.06 o                         
   9   6   5       9519.85       9236.18       308.75 o                         
  10   6   5        797.36        452.23       220.98 o                         
  11   6   5        956.67        561.06       171.06 o                         
  12   6   5        133.19        -95.75       212.40 o                         
  13   6   5        768.98        887.60       499.57 o                         
 -13   7   5       1746.46        396.42       415.95 o                         
 -12   7   5       1240.74        257.96       388.23 o                         
 -11   7   5        929.54        248.72       491.84 o                         
 -10   7   5       6581.60       7001.03       620.91 o                         
  -9   7   5       1140.50       1106.10       316.27 o                         
  -8   7   5        277.90       -267.40       267.40 o                         
  -7   7   5       9941.54      10057.65       699.72 o                         
  -6   7   5       3770.36       4047.15       195.78 o                         
  -5   7   5       3177.76       3409.66       180.44 o                         
  -4   7   5       1761.83       1210.44       131.73 o                         
  -3   7   5       1790.92       2495.42       153.62 o                         
  -2   7   5      23507.03      25461.00       537.37 o                         
  -1   7   5        130.76        355.77       128.36 o                         
   0   7   5      14368.49      14945.73       366.85 o                         
   1   7   5      55527.91      59046.74       956.88 o                         
   2   7   5         54.70        134.19       121.83 o                         
   3   7   5      17190.16      16331.78       386.26 o                         
   4   7   5       8995.55       8979.85       297.29 o                         
   5   7   5       3185.99       3507.58       229.21 o                         
   6   7   5          8.72        106.84       109.19 o                         
   7   7   5       1194.59       1253.87       156.59 o                         
   8   7   5       4242.30       5008.09       243.02 o                         
   9   7   5        107.26        148.82       206.96 o                         
  10   7   5       1643.38       1485.31       206.80 o                         
  11   7   5       7782.15       7945.40       367.60 o                         
  12   7   5       1092.65        798.14       255.58 o                         
 -13   8   5       4340.75       3569.81       529.94 o                         
 -12   8   5       1508.19        858.34       428.33 o                         
 -11   8   5       1078.82        791.09       478.13 o                         
 -10   8   5       5663.59       5899.22       572.68 o                         
  -9   8   5        662.14        524.22       402.19 o                         
  -8   8   5      16703.88      16624.41       766.15 o                         
  -7   8   5        219.04        -29.49       276.64 o                         
  -6   8   5      28180.13      28752.23       816.99 o                         
  -5   8   5       8484.12       9331.35       576.64 o                         
  -4   8   5       1413.88       1078.67       145.14 o                         
  -3   8   5      14853.50      14337.38       431.41 o                         
  -2   8   5        252.11        352.00       132.76 o                         
  -1   8   5       7896.69       7478.95       300.16 o                         
   0   8   5      26586.03      24393.03       507.99 o                         
   1   8   5       3719.89       5113.04       252.80 o                         
   2   8   5       6160.68       7231.01       291.45 o                         
   3   8   5      15716.01      15191.54       448.85 o                         
   4   8   5       1247.51       1199.71       164.04 o                         
   5   8   5        461.47        434.25       127.77 o                         
   6   8   5       1466.22       1579.57       145.79 o                         
   7   8   5      10650.53      11419.98       373.06 o                         
   8   8   5        591.21        591.03       134.88 o                         
   9   8   5       1123.10       1063.72       144.44 o                         
  10   8   5       3422.74       3985.25       252.15 o                         
  11   8   5        842.16        912.34       144.20 o                         
  12   8   5        512.45        382.33       218.95 o                         
 -13   9   5         15.39       -516.83       516.83 o                         
 -12   9   5          2.05       -437.10       437.10 o                         
 -11   9   5        655.99       -472.75       472.75 o                         
 -10   9   5        965.47       1376.30       498.09 o                         
  -9   9   5       3937.86       4502.30       575.79 o                         
  -8   9   5       3041.86       3314.57       654.67 o                         
  -7   9   5        428.99        150.48       661.41 o                         
  -6   9   5       1111.54       1340.78       137.00 o                         
  -5   9   5        383.04         16.42       101.27 o                         
  -4   9   5      16255.00      13001.74       493.39 o                         
  -3   9   5       8090.88       6619.56       285.74 o                         
  -2   9   5        617.79        673.30       153.78 o                         
  -1   9   5      38204.62      37518.05       883.77 o                         
   0   9   5      27375.68      27675.59       603.64 o                         
   1   9   5       4314.78       5020.29       269.11 o                         
   2   9   5      27379.16      26171.30       575.87 o                         
   3   9   5       1305.71       1251.21       164.23 o                         
   4   9   5      15963.88      15585.19       412.38 o                         
   5   9   5        563.63        526.39       146.74 o                         
   6   9   5       1124.47        911.06       142.64 o                         
   7   9   5       4615.97       4560.08       271.67 o                         
   8   9   5        232.18        430.14       139.23 o                         
   9   9   5       8390.70       8895.33       355.84 o                         
  10   9   5      10995.58      12493.60       510.12 o                         
  11   9   5        210.67        329.70       280.71 o                         
  12   9   5       1003.17        793.42       342.84 o                         
 -13  10   5       6233.45       5502.40       720.48 o                         
 -12  10   5         36.67       -463.93       463.93 o                         
 -11  10   5       6992.93       8212.32      1230.95 o                         
 -10  10   5      10973.66      13264.27      1319.32 o                         
  -9  10   5       1037.61       1838.39       586.65 o                         
  -8  10   5      15871.81      18208.45      1029.86 o                         
  -7  10   5        876.77        845.04       228.25 o                         
  -6  10   5      15377.42      15601.56       432.30 o                         
  -5  10   5       3166.01       2957.65       207.69 o                         
  -4  10   5       1133.43       1089.31       165.17 o                         
  -3  10   5      38397.27      30066.20       855.01 o                         
  -2  10   5       4379.87       3515.07       234.98 o                         
  -1  10   5      19614.11      18636.24       495.89 o                         
   0  10   5      43271.46      43213.72       846.50 o                         
   1  10   5       6654.15       7863.63       384.98 o                         
   2  10   5      10293.02      11509.39       412.10 o                         
   3  10   5       3497.33       3441.55       229.12 o                         
   4  10   5       7335.10       7106.87       312.83 o                         
   5  10   5        738.81        583.99       163.74 o                         
   6  10   5        892.00        777.71       180.88 o                         
   7  10   5      21610.84      21385.12       559.41 o                         
   8  10   5        469.19        377.91       175.40 o                         
   9  10   5        166.01        129.20       153.19 o                         
  10  10   5       2029.34       2354.99       216.41 o                         
  11  10   5       1969.70       2541.17       284.33 o                         
 -12  11   5          1.24       -576.97       576.97 o                         
 -11  11   5       5874.03       6106.82       815.07 o                         
 -10  11   5        256.30       -369.53       554.54 o                         
  -9  11   5      11738.46      15983.00      2009.14 o                         
  -8  11   5      31323.65      39063.37      1495.35 o                         
  -7  11   5       6504.21       6291.35       323.56 o                         
  -6  11   5       7614.77       6759.17       295.31 o                         
  -5  11   5      11255.69      11176.86       424.62 o                         
  -4  11   5       1217.00       1235.73       164.27 o                         
  -3  11   5         39.80       -196.78       196.78 o                         
  -2  11   5        218.64       -133.21       172.18 o                         
  -1  11   5      30874.12      25389.35       666.89 o                         
   0  11   5      51518.39      49151.83      1595.29 o                         
   1  11   5      16564.69      15776.57       446.70 o                         
   2  11   5      49252.03      47843.11       927.89 o                         
   3  11   5       8967.78       9316.63       392.93 o                         
   4  11   5         44.35         68.34       158.27 o                         
   5  11   5      16230.51      17400.81       510.72 o                         
   6  11   5          9.14        -15.89       189.05 o                         
   7  11   5       4722.56       4530.72       291.28 o                         
   8  11   5        590.28        771.23       195.98 o                         
   9  11   5      12173.39      13870.43       605.46 o                         
  10  11   5       8800.26       9212.22       863.01 o                         
  11  11   5        319.25        432.65       373.73 o                         
 -12  12   5         33.69         84.59       664.01 o                         
 -11  12   5       5238.71       4829.85       689.66 o                         
 -10  12   5       4923.85       6022.01       737.10 o                         
  -9  12   5          8.41        553.34      1797.65 o                         
  -8  12   5       1429.84       3854.60       746.20 o                         
  -7  12   5       1868.49       2094.78       368.92 o                         
  -6  12   5      17135.48      18947.97       608.28 o                         
  -5  12   5      17068.42      17980.40       522.28 o                         
  -4  12   5       1588.18       1275.71       199.10 o                         
  -3  12   5      13864.00      12361.00       472.66 o                         
  -2  12   5       6816.18       5654.62       406.92 o                         
  -1  12   5      11301.66       8349.56       420.77 o                         
   0  12   5      11915.23      10473.83       454.50 o                         
   1  12   5      13846.41      12412.16       521.75 o                         
   2  12   5      10061.14      10058.72       479.21 o                         
   3  12   5       2839.68       2458.55       226.64 o                         
   4  12   5      29516.80      28630.77       670.81 o                         
   5  12   5      10940.44      10334.76       422.35 o                         
   6  12   5        850.39        342.06       204.19 o                         
   7  12   5      16577.73      16261.09       515.61 o                         
   8  12   5       9164.73       8212.57       482.25 o                         
   9  12   5        407.71        897.27       260.00 o                         
  10  12   5         77.57        364.13       334.19 o                         
 -11  13   5       2982.27       2825.70       626.79 o                         
 -10  13   5       1248.43       -453.87       596.62 o                         
  -9  13   5       3966.80       5384.80      2213.57 o                         
  -8  13   5      20345.83      21550.34       616.50 o                         
  -7  13   5       2464.07       2804.05       499.89 o                         
  -6  13   5       7090.42       7461.49       305.71 o                         
  -5  13   5       6234.87       6420.02       335.41 o                         
  -4  13   5        452.03        120.46       202.43 o                         
  -3  13   5      19671.89      18463.63       576.45 o                         
  -2  13   5       1228.71       1063.03       219.56 o                         
  -1  13   5       4015.98       2202.63       268.18 o                         
   0  13   5       9347.31       6620.64       338.26 o                         
   1  13   5      18947.60      16098.04       695.56 o                         
   2  13   5      22356.45      19079.08       845.12 o                         
   3  13   5        870.02        792.45       216.44 o                         
   4  13   5        411.00        530.71       188.27 o                         
   5  13   5      16565.08      15718.99       607.24 o                         
   6  13   5         35.55       -150.89       225.25 o                         
   7  13   5       1013.68        570.89       282.15 o                         
   8  13   5        287.58        130.76       247.02 o                         
   9  13   5       6053.95       6257.94       309.02 o                         
  10  13   5       2250.66       1925.49       598.13 o                         
 -10  14   5        342.30       -712.11       994.86 o                         
  -9  14   5         29.00       1473.79       817.58 o                         
  -8  14   5       1643.40       1793.40       628.98 o                         
  -7  14   5       2554.77       2435.92       347.70 o                         
  -6  14   5      15340.97      16747.12       906.72 o                         
  -5  14   5       5062.87       5302.23       378.87 o                         
  -4  14   5        608.51        239.25       212.82 o                         
  -3  14   5      14797.13      14994.60       521.14 o                         
  -2  14   5      10593.77       8618.10       425.35 o                         
  -1  14   5       2564.40       1557.56       260.51 o                         
   0  14   5       5859.37       4872.42       308.89 o                         
   1  14   5         23.65       -230.11       230.11 o                         
   2  14   5       8241.03       6924.68       541.98 o                         
   3  14   5       1277.63        925.34       214.43 o                         
   4  14   5       2802.19       3085.23       338.15 o                         
   5  14   5       2383.59       2063.45       235.91 o                         
   6  14   5        426.13        358.57       209.05 o                         
   7  14   5       4895.18       4564.77       567.35 o                         
   8  14   5       4412.94       4417.55       404.84 o                         
   9  14   5         72.26        -91.78       264.23 o                         
 -10  15   5        721.19       2589.10       875.93 o                         
  -9  15   5        447.55        736.93      1173.05 o                         
  -8  15   5        944.50        724.92       690.19 o                         
  -7  15   5         60.80       1173.26      1002.53 o                         
  -6  15   5        213.92        543.08       418.71 o                         
  -5  15   5        694.95       1564.58       367.13 o                         
  -4  15   5       5079.37       6144.77       547.25 o                         
  -3  15   5        543.62        -11.12       363.41 o                         
  -2  15   5       3591.12       3079.60       316.75 o                         
  -1  15   5       2196.91       2064.13       294.75 o                         
   0  15   5       1760.42        866.03       288.92 o                         
   1  15   5        412.39       -158.09       238.36 o                         
   2  15   5       1888.10       1491.02       278.84 o                         
   3  15   5        229.31         95.46       251.70 o                         
   4  15   5       1000.80        733.38       224.21 o                         
   5  15   5       2461.16       1825.73       243.24 o                         
   6  15   5        250.36        465.89       455.04 o                         
   7  15   5        113.25       -199.02       352.87 o                         
   8  15   5          1.78        223.81       287.35 o                         
   9  15   5       1375.91        495.43       765.70 o                         
  -9  16   5        474.20       -472.96      1046.50 o                         
  -8  16   5         52.52        552.74      1023.24 o                         
  -7  16   5         16.64        180.48       301.69 o                         
  -6  16   5        563.95        584.74       524.44 o                         
  -5  16   5       3850.26       4506.08       408.47 o                         
  -4  16   5        109.42        204.39       363.65 o                         
  -3  16   5         49.87        -40.40       250.39 o                         
  -2  16   5         17.28        295.85       275.21 o                         
  -1  16   5        930.80        526.93       267.55 o                         
   0  16   5       1508.61       1765.52       353.09 o                         
   1  16   5        767.32        385.66       291.90 o                         
   2  16   5        407.38       -277.52       277.52 o                         
   3  16   5        998.15       1195.42       270.84 o                         
   4  16   5       2847.41       2944.78       282.20 o                         
   5  16   5       1353.80       1832.43       272.45 o                         
   6  16   5       1805.80       2039.63       280.86 o                         
   7  16   5         41.45        527.47       240.85 o                         
   8  16   5        247.54        232.84       327.23 o                         
  -8  17   5        267.96        250.30       467.33 o                         
  -7  17   5        523.61        239.46       408.96 o                         
  -6  17   5       4552.74       5074.19       604.37 o                         
  -5  17   5       2273.23       2760.53       375.78 o                         
  -4  17   5       5691.50       6297.64       375.76 o                         
  -3  17   5         12.69        249.62       314.76 o                         
  -2  17   5       1715.11       2195.53       362.92 o                         
  -1  17   5        157.20         -1.25       422.15 o                         
   0  17   5        592.11       -140.28       439.10 o                         
   1  17   5        543.27       1031.02       432.86 o                         
   2  17   5       3683.10       3557.92       594.11 o                         
   3  17   5       2262.23       2414.87       460.39 o                         
   4  17   5        648.28        559.53       312.44 o                         
   5  17   5        174.36         10.31       286.88 o                         
   6  17   5        479.10       1306.92       395.86 o                         
   7  17   5       1242.05        733.26       282.01 o                         
  -7  18   5        163.15       -459.53       494.93 o                         
  -6  18   5       1614.28       1917.10       478.25 o                         
  -5  18   5       7780.31       7845.22       770.05 o                         
  -4  18   5       6692.44       7972.29       559.87 o                         
  -3  18   5      12921.90      13803.18       757.66 o                         
  -2  18   5       2536.06       2760.25       384.23 o                         
  -1  18   5        705.43        153.31       494.97 o                         
   0  18   5       1321.63       1396.83       367.75 o                         
   1  18   5        370.85       -278.05       390.37 o                         
   2  18   5         55.93       -315.02       324.01 o                         
   3  18   5        912.46        501.08       478.92 o                         
   4  18   5       2821.29       3252.68       319.83 o                         
   5  18   5       4359.82       4365.83       324.75 o                         
   6  18   5       7284.58       7987.74       472.95 o                         
  -5  19   5       4622.63       4465.51       503.84 o                         
  -4  19   5        487.43        -41.41       408.75 o                         
  -3  19   5       1518.31       1487.37       381.82 o                         
  -2  19   5       2601.13       2935.97       369.44 o                         
  -1  19   5       2950.80       3485.93       445.08 o                         
   0  19   5       1255.70        686.05       383.79 o                         
   1  19   5        150.77       -411.13       570.69 o                         
   2  19   5       5897.20       5527.22       527.45 o                         
   3  19   5       6175.80       6147.08       481.89 o                         
   4  19   5       1505.02       1348.49       369.91 o                         
  -3  20   5       7241.83       8487.36       556.95 o                         
  -2  20   5       3130.42       4007.20       415.82 o                         
  -1  20   5       1099.23        774.89       389.79 o                         
   0  20   5       1335.53       1296.54       410.20 o                         
   1  20   5        453.48        -91.95       660.67 o                         
   2  20   5        133.74       -150.85       614.43 o                         
 -14   0   6      13452.62      15738.83       529.03 o                         
 -13   0   6       3338.71       3761.89       288.42 o                         
 -12   0   6       5904.75       6386.46       353.72 o                         
 -11   0   6      17159.40      19136.22      1042.82 o                         
 -10   0   6       3120.45       2578.76       251.76 o                         
  -9   0   6      18255.84      19743.36       652.89 o                         
  -8   0   6      12165.14      11903.48       410.94 o                         
  -7   0   6     105954.82     101640.98      5624.67 o                         
  -6   0   6      99358.10      95006.65      2682.92 o                         
  -5   0   6     506601.91     477485.22      9417.95 o                         
  -4   0   6      11016.28      12073.88       373.65 o                         
  -3   0   6      38739.77      40367.53       902.69 o                         
  -2   0   6       1882.53       1636.58       165.82 o                         
  -1   0   6        359.15       -147.77       147.77 o                         
   0   0   6        340.76        181.18       151.50 o                         
   1   0   6      13806.09      17213.74       496.63 o                         
   2   0   6      96463.50      92760.88      1946.64 o                         
   3   0   6     335292.56     348093.18      6932.31 o                         
   4   0   6     121500.14     119622.72      2494.40 o                         
   5   0   6      93500.86      94169.02      2016.13 o                         
   6   0   6       4352.12       4300.64       318.62 o                         
   7   0   6        955.24        991.71       250.35 o                         
   8   0   6       5515.93       5474.77       375.84 o                         
   9   0   6       1500.79       1466.13       248.89 o                         
  10   0   6      11517.40      11410.83       535.01 o                         
  11   0   6        178.57       -260.10       260.10 o                         
  12   0   6      24466.91      26790.70       985.40 o                         
  13   0   6       5112.35       5949.76       611.61 o                         
 -14   1   6         13.93        139.43       157.33 o                         
 -13   1   6       3339.82       3892.83       284.55 o                         
 -12   1   6        830.17       1053.48       134.61 o                         
 -11   1   6       2599.04       2569.45       159.83 o                         
 -10   1   6       6072.67       6318.08       246.09 o                         
  -9   1   6       3845.03       3790.75       180.43 o                         
  -8   1   6       7701.21       7353.41       333.00 o                         
  -7   1   6      46637.06      40155.78      1721.04 o                         
  -6   1   6        496.19        718.91       103.31 o                         
  -5   1   6       4127.97       4354.99       174.26 o                         
  -4   1   6      39674.00      38765.88       655.60 o                         
  -3   1   6      68625.47      69860.83      1039.06 o                         
  -2   1   6       1285.39       1676.89       121.48 o                         
  -1   1   6      56984.96      63321.71       955.95 o                         
   0   1   6      18188.28      18262.02       358.73 o                         
   1   1   6      34451.77      39866.40       649.34 o                         
   2   1   6      45912.46      47953.42       765.76 o                         
   3   1   6        642.10        643.93       126.60 o                         
   4   1   6      25753.63      24787.12       475.91 o                         
   5   1   6     143815.23     143287.86      2103.46 o                         
   6   1   6      12815.63      13679.46       349.75 o                         
   7   1   6      37876.63      38950.51       694.81 o                         
   8   1   6       1821.78       1610.57       200.55 o                         
   9   1   6       5407.40       4957.26       257.70 o                         
  10   1   6       4476.70       4071.42       226.54 o                         
  11   1   6       3847.07       3609.04       233.84 o                         
  12   1   6      10058.82      11555.47       470.64 o                         
  13   1   6        954.06       1234.57       354.73 o                         
 -14   2   6       5032.31       5860.66       301.73 o                         
 -13   2   6       3009.20       3308.97       230.75 o                         
 -12   2   6       5686.82       5956.58       271.00 o                         
 -11   2   6      23886.22      26472.12       655.83 o                         
 -10   2   6       9104.76       8807.41       246.03 o                         
  -9   2   6        125.20         71.10        85.89 o                         
  -8   2   6       2367.73       2183.87       168.71 o                         
  -7   2   6       8812.75       8278.13       550.23 o                         
  -6   2   6      32158.35      33224.87       585.86 o                         
  -5   2   6     226465.21     222259.64      3366.63 o                         
  -4   2   6      21491.90      25464.70       474.04 o                         
  -3   2   6          9.22         -9.35        87.19 o                         
  -2   2   6      55298.53      58612.74       892.49 o                         
  -1   2   6        128.33        104.67       103.23 o                         
   0   2   6      13389.98      14935.19       342.54 o                         
   1   2   6       6699.63       6053.39       224.64 o                         
   2   2   6      17112.74      17171.24       362.31 o                         
   3   2   6      85367.69      89255.33      1340.74 o                         
   4   2   6      16443.11      16396.27       369.70 o                         
   5   2   6      22171.51      24493.19       489.52 o                         
   6   2   6       4703.24       4691.55       239.93 o                         
   7   2   6       7032.04       6082.04       270.62 o                         
   8   2   6        437.02        425.47       144.91 o                         
   9   2   6        184.81        230.39       155.46 o                         
  10   2   6       8000.96       8182.60       360.51 o                         
  11   2   6        223.28        292.83       186.99 o                         
  12   2   6      14949.22      16607.08       500.65 o                         
  13   2   6       1448.34       1516.95       247.07 o                         
 -14   3   6       2205.35       3050.57       477.99 o                         
 -13   3   6       4772.44       5041.19       441.77 o                         
 -12   3   6       4175.33       4890.60       214.39 o                         
 -11   3   6       4461.89       5216.11       257.19 o                         
 -10   3   6       6484.22       6733.00       263.24 o                         
  -9   3   6       3278.08       3174.98       204.70 o                         
  -8   3   6       4561.92       4600.35       236.20 o                         
  -7   3   6      63731.27      57053.58      1657.76 o                         
  -6   3   6         82.20        272.33        71.93 o                         
  -5   3   6      10870.37      12433.85       266.61 o                         
  -4   3   6     104428.12     106491.55      1665.29 o                         
  -3   3   6     126174.56     130004.04      1876.47 o                         
  -2   3   6      46483.25      47832.41       752.47 o                         
  -1   3   6       5247.92       5082.98       208.13 o                         
   0   3   6      73544.36      80497.64      1205.16 o                         
   1   3   6     116131.40     129189.66      1879.77 o                         
   2   3   6     153511.27     158944.88      2296.02 o                         
   3   3   6      19211.17      19550.45       405.72 o                         
   4   3   6         71.13        205.13       129.67 o                         
   5   3   6      94216.23      95837.72      1454.42 o                         
   6   3   6      13684.92      14347.00       370.66 o                         
   7   3   6       9030.04       9153.46       331.48 o                         
   8   3   6        511.25        526.40       147.84 o                         
   9   3   6       9808.80      10300.65       427.89 o                         
  10   3   6       4941.99       5135.08       257.22 o                         
  11   3   6      14234.39      15557.79       462.93 o                         
  12   3   6       1496.24       1699.89       224.22 o                         
  13   3   6       2012.95       2477.87       279.41 o                         
 -14   4   6        148.07         -6.84       330.15 o                         
 -13   4   6        173.90        330.24       465.11 o                         
 -12   4   6       1816.43       2815.74       407.79 o                         
 -11   4   6      30623.41      34450.30      1023.46 o                         
 -10   4   6      11619.03      11557.38       577.66 o                         
  -9   4   6       3355.82       2613.26       361.07 o                         
  -8   4   6      42166.33      42496.82      1404.89 o                         
  -7   4   6       6306.83       4575.38       420.33 o                         
  -6   4   6      25835.96      26632.31       691.07 o                         
  -5   4   6       7266.08       7244.17       194.75 o                         
  -4   4   6      57305.99      60848.63      1004.86 o                         
  -3   4   6      33300.44      37750.36       620.78 o                         
  -2   4   6      78960.66      81553.22      1222.53 o                         
  -1   4   6         59.18        191.19       108.97 o                         
   0   4   6      47282.86      52005.54       826.42 o                         
   1   4   6     102727.19     103023.14      1528.71 o                         
   2   4   6      13573.82      11950.06       310.32 o                         
   3   4   6        165.91        336.76       127.93 o                         
   4   4   6      22988.83      23566.92       468.23 o                         
   5   4   6       1745.26       1788.72       163.95 o                         
   6   4   6      52617.31      51362.17       866.47 o                         
   7   4   6      32259.58      31541.85       637.05 o                         
   8   4   6        333.70        177.22       132.92 o                         
   9   4   6       3980.89       3534.26       216.10 o                         
  10   4   6        909.78        815.65       160.70 o                         
  11   4   6       1557.06       1010.29       234.75 o                         
  12   4   6       2607.12       2619.82       208.94 o                         
  13   4   6         98.56        930.49       273.30 o                         
 -14   5   6       1510.78        726.92       429.50 o                         
 -13   5   6         22.83       -353.48       353.48 o                         
 -12   5   6         11.19       -316.92       316.92 o                         
 -11   5   6        552.20        254.91       298.52 o                         
 -10   5   6        454.68        -69.13       265.92 o                         
  -9   5   6      11109.38      11900.35       684.37 o                         
  -8   5   6        111.87       -163.94       228.04 o                         
  -7   5   6      20332.77      19825.28      1053.85 o                         
  -6   5   6       1850.83       1786.80       138.04 o                         
  -5   5   6       1871.04       1522.10       100.91 o                         
  -4   5   6      32836.66      34027.49       690.02 o                         
  -3   5   6       1518.60       1647.91       161.24 o                         
  -2   5   6      13094.49      14604.72       365.55 o                         
  -1   5   6      53441.35      53446.54       913.41 o                         
   0   5   6       3011.68       3276.79       184.67 o                         
   1   5   6      20614.71      21679.55       434.33 o                         
   2   5   6     122327.88     126299.23      1864.47 o                         
   3   5   6       1426.77       1726.26       152.93 o                         
   4   5   6        121.41        134.29       121.24 o                         
   5   5   6      22294.93      21234.03       473.60 o                         
   6   5   6      31100.38      31078.68       592.00 o                         
   7   5   6        470.49        311.87       129.73 o                         
   8   5   6      13541.13      13489.62       374.64 o                         
   9   5   6         34.16        -93.20       133.66 o                         
  10   5   6         45.96       -208.70       208.70 o                         
  11   5   6       4189.91       4399.39       264.18 o                         
  12   5   6       1894.68       1716.05       201.94 o                         
  13   5   6       1672.11       1711.11       226.86 o                         
 -14   6   6         13.35       -172.43       655.69 o                         
 -13   6   6       5901.79       5412.92       484.76 o                         
 -12   6   6        218.87       -108.80       656.06 o                         
 -11   6   6      23240.90      24378.21       920.24 o                         
 -10   6   6       2599.27       2158.02       411.29 o                         
  -9   6   6         76.64       -171.04       267.18 o                         
  -8   6   6      23442.75      23511.29       832.38 o                         
  -7   6   6        692.02        620.17       255.89 o                         
  -6   6   6      10195.51       9959.28       624.55 o                         
  -5   6   6      15719.97      13581.64       292.37 o                         
  -4   6   6      29543.32      31773.07       605.48 o                         
  -3   6   6      29183.50      31154.72       556.31 o                         
  -2   6   6       7869.97       8122.25       271.50 o                         
  -1   6   6       3718.36       5026.02       235.44 o                         
   0   6   6       2936.31       3259.74       182.00 o                         
   1   6   6     111491.27     118222.09      1758.61 o                         
   2   6   6       2809.79       3752.80       199.17 o                         
   3   6   6       3706.23       4143.24       220.41 o                         
   4   6   6        290.86        177.96       127.63 o                         
   5   6   6        395.83        191.19       128.98 o                         
   6   6   6      19087.16      18520.61       448.99 o                         
   7   6   6        768.54        724.31       135.81 o                         
   8   6   6       5356.18       5358.30       290.10 o                         
   9   6   6       8139.86       8114.11       358.18 o                         
  10   6   6       1274.79       1220.64       190.39 o                         
  11   6   6       9824.82       8908.46       436.51 o                         
  12   6   6         15.50         11.77       304.02 o                         
 -13   7   6       2011.97        934.99       418.81 o                         
 -12   7   6       1714.47       1031.31       496.51 o                         
 -11   7   6      11664.89      11650.81       889.22 o                         
 -10   7   6      33175.03      34745.82      1481.72 o                         
  -9   7   6      36245.13      40161.73      1201.59 o                         
  -8   7   6       3457.13       3476.55       388.97 o                         
  -7   7   6          7.38        303.62       284.80 o                         
  -6   7   6        890.45        563.65       119.04 o                         
  -5   7   6      13066.30      12437.60       368.54 o                         
  -4   7   6        133.76        124.60        87.58 o                         
  -3   7   6      45141.51      44485.69       753.53 o                         
  -2   7   6     114787.89     117800.31      1762.27 o                         
  -1   7   6     357239.11     360060.14      5102.32 o                         
   0   7   6      73877.26      78043.94      1219.76 o                         
   1   7   6      58976.49      58366.64      1017.02 o                         
   2   7   6       1410.87       1691.47       161.79 o                         
   3   7   6      22220.79      24029.60       509.93 o                         
   4   7   6       6767.01       7775.69       288.57 o                         
   5   7   6       1109.07       1197.34       173.05 o                         
   6   7   6      23962.93      23302.36       503.92 o                         
   7   7   6      12832.78      12784.09       359.68 o                         
   8   7   6      66069.05      67608.33      1297.79 o                         
   9   7   6       5015.69       5086.49       278.37 o                         
  10   7   6       7402.32       8596.54       354.53 o                         
  11   7   6        184.85        -16.83       165.78 o                         
  12   7   6       3630.39       3974.06       261.12 o                         
 -13   8   6       5041.11       4246.11       533.29 o                         
 -12   8   6         33.46       -167.70       412.41 o                         
 -11   8   6       9304.41       9546.35       821.47 o                         
 -10   8   6       2365.61       2203.39       448.93 o                         
  -9   8   6        178.23       -382.31       385.96 o                         
  -8   8   6      28196.73      29649.05       997.96 o                         
  -7   8   6        484.09        613.93       297.82 o                         
  -6   8   6       6004.86       6345.07       330.65 o                         
  -5   8   6      19044.27      16497.10       796.23 o                         
  -4   8   6      17165.03      16765.32       381.31 o                         
  -3   8   6      13130.42      13337.73       350.19 o                         
  -2   8   6      25406.18      25409.11       518.67 o                         
  -1   8   6       3216.29       3540.43       205.69 o                         
   0   8   6      32307.70      34055.90       652.46 o                         
   1   8   6      76132.60      77221.66      1246.55 o                         
   2   8   6        773.19        864.85       146.39 o                         
   3   8   6       2657.81       3385.44       200.73 o                         
   4   8   6        142.62        -60.86       122.95 o                         
   5   8   6       2274.05       2170.33       189.99 o                         
   6   8   6      10641.12      10374.12       337.59 o                         
   7   8   6       1716.07       1897.39       168.89 o                         
   8   8   6       2680.39       3189.98       247.77 o                         
   9   8   6       8960.55      10168.18       370.37 o                         
  10   8   6       1148.70       1159.08       176.54 o                         
  11   8   6       8037.57       8507.67       395.61 o                         
  12   8   6         29.62        119.80       268.39 o                         
 -13   9   6         10.34       -555.76       555.76 o                         
 -12   9   6        156.39       -525.71       525.71 o                         
 -11   9   6       9335.62       8371.75       764.28 o                         
 -10   9   6      18987.33      20760.68      1147.05 o                         
  -9   9   6      14785.33      16503.25      1231.79 o                         
  -8   9   6       3054.75       3122.22       604.80 o                         
  -7   9   6        375.63        228.37       160.14 o                         
  -6   9   6        305.33         66.75       155.58 o                         
  -5   9   6        398.11        144.49       112.46 o                         
  -4   9   6       7087.67       6590.04       253.11 o                         
  -3   9   6      20967.27      20656.18       521.45 o                         
  -2   9   6      19323.53      19795.12       458.74 o                         
  -1   9   6     156770.22     160675.74      2389.33 o                         
   0   9   6       9077.52       9035.72       325.80 o                         
   1   9   6      15898.23      16693.98       425.60 o                         
   2   9   6      10288.79       9963.95       339.71 o                         
   3   9   6       1997.00       2248.08       180.35 o                         
   4   9   6       2119.67       2219.52       185.00 o                         
   5   9   6       5375.69       5277.56       304.32 o                         
   6   9   6      15653.41      16590.82       435.43 o                         
   7   9   6       6394.27       6057.33       284.63 o                         
   8   9   6      47617.90      47295.68      1007.53 o                         
   9   9   6       1159.96       1484.25       207.64 o                         
  10   9   6       5252.38       4549.01       319.91 o                         
  11   9   6       1280.65       1396.23       273.42 o                         
  12   9   6        652.61        852.70       273.53 o                         
 -12  10   6        142.26       -419.23       715.85 o                         
 -11  10   6       2595.57       2765.76       835.92 o                         
 -10  10   6       2780.43       3043.03       861.14 o                         
  -9  10   6        772.96       1173.32       502.96 o                         
  -8  10   6      44881.62      51192.07      1728.59 o                         
  -7  10   6       3672.97       4192.96       410.24 o                         
  -6  10   6      23346.82      23798.83       616.62 o                         
  -5  10   6         44.54       -144.50       144.50 o                         
  -4  10   6      27617.74      22178.11      1175.45 o                         
  -3  10   6      10366.03       8701.61       350.24 o                         
  -2  10   6      62762.23      59324.06      1356.81 o                         
  -1  10   6       4457.62       4561.29       292.63 o                         
   0  10   6      29189.71      29817.19       616.18 o                         
   1  10   6      45888.28      47514.31       855.14 o                         
   2  10   6      13276.66      13964.75       408.19 o                         
   3  10   6       2805.94       2905.41       209.80 o                         
   4  10   6       2009.06       1830.96       194.16 o                         
   5  10   6      38968.95      43039.13       865.59 o                         
   6  10   6      25305.79      25965.87       583.74 o                         
   7  10   6       2142.60       2267.74       215.62 o                         
   8  10   6       1477.89       1512.32       208.46 o                         
   9  10   6       5287.52       5579.12       351.18 o                         
  10  10   6         20.45        406.59       259.17 o                         
  11  10   6        346.89        805.28       344.90 o                         
 -12  11   6       1547.68        246.18       576.11 o                         
 -11  11   6         62.40       -477.45       695.85 o                         
 -10  11   6        175.18       1192.22       686.29 o                         
  -9  11   6         11.45        235.88       650.29 o                         
  -8  11   6        541.29       1093.31       542.18 o                         
  -7  11   6       9650.47       9684.96       661.10 o                         
  -6  11   6       1892.67       1495.49       180.32 o                         
  -5  11   6       6284.23       5409.38       386.49 o                         
  -4  11   6      16447.63      12262.77       556.17 o                         
  -3  11   6       3900.84       3272.26       394.44 o                         
  -2  11   6      12055.35      11272.71       538.24 o                         
  -1  11   6       6778.45       6997.81       335.68 o                         
   0  11   6       5071.03       5013.75       318.71 o                         
   1  11   6        293.89        368.14       166.59 o                         
   2  11   6      29771.42      29904.17       680.68 o                         
   3  11   6        657.63        515.33       170.29 o                         
   4  11   6        177.18        226.33       171.73 o                         
   5  11   6      13085.18      13372.24       479.41 o                         
   6  11   6       3500.49       4366.10       277.42 o                         
   7  11   6       1325.65       1331.12       176.30 o                         
   8  11   6       6682.90       6573.52       311.41 o                         
   9  11   6       2417.70       2401.48       221.07 o                         
  10  11   6       1184.34        803.30       273.24 o                         
  11  11   6       2738.08       3211.07       542.07 o                         
 -12  12   6        228.60         11.31       637.73 o                         
 -11  12   6       1524.09        117.92       780.68 o                         
 -10  12   6        210.86        151.41      1112.86 o                         
  -9  12   6       1712.44       4381.57      1156.87 o                         
  -8  12   6      22629.14      27235.90      2398.36 o                         
  -7  12   6       1015.48        849.69       339.72 o                         
  -6  12   6       2064.91       1819.50       302.34 o                         
  -5  12   6       2225.43       2026.45       204.64 o                         
  -4  12   6        809.17        504.31       271.97 o                         
  -3  12   6        124.44       -198.75       198.75 o                         
  -2  12   6      47678.23      34550.03      1210.06 o                         
  -1  12   6       4084.20       3443.73       270.94 o                         
   0  12   6       8045.71       7595.45       353.54 o                         
   1  12   6        717.88        487.25       182.27 o                         
   2  12   6        143.16       -135.92       169.29 o                         
   3  12   6        157.96       -154.63       171.07 o                         
   4  12   6       3790.24       3898.82       264.66 o                         
   5  12   6      12072.74      11047.24       410.47 o                         
   6  12   6       4951.36       5151.98       346.79 o                         
   7  12   6         29.94        169.32       173.42 o                         
   8  12   6       3613.94       3347.12       223.22 o                         
   9  12   6       1759.82       1984.21       349.79 o                         
  10  12   6        440.60        848.97       306.24 o                         
 -11  13   6          9.17        -91.50      1036.73 o                         
 -10  13   6        348.57       2789.66       792.91 o                         
  -9  13   6       4117.60       1109.74       816.32 o                         
  -8  13   6       1442.66       1674.75       638.64 o                         
  -7  13   6       6210.88       6560.87       406.50 o                         
  -6  13   6       4441.07       4684.26       370.98 o                         
  -5  13   6       1305.87       1502.76       291.78 o                         
  -4  13   6      13014.90      12316.52       610.32 o                         
  -3  13   6        329.45       -100.76       182.90 o                         
  -2  13   6       4150.00       3502.56       338.30 o                         
  -1  13   6       1645.99        987.79       192.91 o                         
   0  13   6       5767.14       5043.08       327.39 o                         
   1  13   6       3714.53       3038.85       261.61 o                         
   2  13   6      11671.26      11334.54       432.40 o                         
   3  13   6       8388.37       8951.73       390.64 o                         
   4  13   6       1472.16       1359.11       207.02 o                         
   5  13   6      14154.56      13420.68       458.98 o                         
   6  13   6       2189.09       1968.49       287.06 o                         
   7  13   6       4807.26       3879.72       265.74 o                         
   8  13   6       1389.86       1551.78       211.34 o                         
   9  13   6       4942.36       4876.42       284.92 o                         
  10  13   6        183.13        183.48       213.62 o                         
 -10  14   6        172.75        121.03      1114.64 o                         
  -9  14   6       8687.49       7072.88       896.82 o                         
  -8  14   6       2738.48       2687.81       520.80 o                         
  -7  14   6      14861.88      17598.51       872.50 o                         
  -6  14   6      14471.78      16094.16      1101.85 o                         
  -5  14   6      35107.40      38820.36       800.03 o                         
  -4  14   6       4920.29       5228.89       311.43 o                         
  -3  14   6       2675.22       2238.06       271.29 o                         
  -2  14   6       7301.02       6514.31       360.79 o                         
  -1  14   6       6780.64       4879.94       417.33 o                         
   0  14   6       1290.09        668.77       363.20 o                         
   1  14   6        656.13        197.64       241.71 o                         
   2  14   6       7716.67       6828.66       411.66 o                         
   3  14   6      31160.36      29506.89       810.53 o                         
   4  14   6      33982.30      32296.18      1034.79 o                         
   5  14   6        506.31        352.51       206.08 o                         
   6  14   6        324.71       -142.11       390.03 o                         
   7  14   6       6503.90       6134.85       341.00 o                         
   8  14   6        561.14        782.66       259.87 o                         
   9  14   6         15.75        190.18       247.02 o                         
 -10  15   6        375.66        247.03      1142.91 o                         
  -9  15   6       3956.87       2057.34       752.46 o                         
  -8  15   6       1894.94       1553.88       718.86 o                         
  -7  15   6       2481.91       2940.07       548.73 o                         
  -6  15   6        450.04        701.80       418.93 o                         
  -5  15   6       2147.12       2288.36       245.51 o                         
  -4  15   6      21978.11      23338.09       670.72 o                         
  -3  15   6        919.57        621.60       212.70 o                         
  -2  15   6       7657.06       6738.62       605.78 o                         
  -1  15   6         14.91       -274.93       274.93 o                         
   0  15   6        162.44       -189.99       325.06 o                         
   1  15   6       4530.38       3724.21       409.26 o                         
   2  15   6      22843.39      21560.13       900.25 o                         
   3  15   6      13108.21      14025.29       919.69 o                         
   4  15   6       2520.93       2035.46       248.39 o                         
   5  15   6      10420.53      10673.01       698.55 o                         
   6  15   6       6281.77       5546.63       349.91 o                         
   7  15   6       2551.63       2120.42       251.94 o                         
   8  15   6        126.79        162.90       341.87 o                         
  -9  16   6       2533.98       1602.59      1317.13 o                         
  -8  16   6       3516.79       3748.03       669.21 o                         
  -7  16   6      21174.62      22315.64       754.05 o                         
  -6  16   6       4168.89       4462.78       319.78 o                         
  -5  16   6      14733.61      16581.01      1181.41 o                         
  -4  16   6      11829.71      12168.22       585.99 o                         
  -3  16   6       2700.64       2186.13       273.78 o                         
  -2  16   6       7360.89       7730.08       426.16 o                         
  -1  16   6       4705.25       3888.50       344.00 o                         
   0  16   6        228.82        149.06       339.57 o                         
   1  16   6        889.40        239.80       337.36 o                         
   2  16   6       9510.84       8864.57       533.48 o                         
   3  16   6      24640.98      21759.69      1359.44 o                         
   4  16   6      17025.44      15515.57       929.95 o                         
   5  16   6       1728.41       1664.85       292.73 o                         
   6  16   6        271.96       -165.22       467.30 o                         
   7  16   6       1578.79        938.93       332.41 o                         
   8  16   6        973.00        265.68       485.21 o                         
  -8  17   6        687.21        751.51       519.56 o                         
  -7  17   6        801.19        207.73       547.18 o                         
  -6  17   6        976.32       1059.49       499.67 o                         
  -5  17   6       1417.76       1296.76       384.47 o                         
  -4  17   6      20045.87      23516.93       716.42 o                         
  -3  17   6        164.23         82.73       288.07 o                         
  -2  17   6       6464.72       7792.91       609.47 o                         
  -1  17   6       8837.21       8566.57       581.90 o                         
   0  17   6       4177.68       2976.32       407.56 o                         
   1  17   6       1656.73       2065.70       371.49 o                         
   2  17   6      23479.52      22369.76      1120.34 o                         
   3  17   6       4218.51       5081.32       463.03 o                         
   4  17   6       1013.03        626.71       259.72 o                         
   5  17   6       6794.06       8469.34       757.29 o                         
   6  17   6       3218.16       3807.58       404.29 o                         
   7  17   6       1294.80        883.45       288.24 o                         
  -7  18   6       5447.12       5580.69       562.14 o                         
  -6  18   6         85.78       -265.59       532.67 o                         
  -5  18   6       2592.55       3058.16       336.88 o                         
  -4  18   6        522.46        591.17       385.53 o                         
  -3  18   6          8.78        -57.87       331.64 o                         
  -2  18   6       8797.02       8526.34       473.69 o                         
  -1  18   6       3473.72       4030.22       356.26 o                         
   0  18   6         39.74         51.10       393.11 o                         
   1  18   6        176.29        494.97       401.65 o                         
   2  18   6        181.66        330.00       311.82 o                         
   3  18   6        772.62        900.20       296.35 o                         
   4  18   6       2902.80       3450.11       316.03 o                         
   5  18   6         31.44         35.16       411.44 o                         
  -5  19   6         28.12        538.30       562.36 o                         
  -4  19   6       5624.55       6064.59       599.24 o                         
  -3  19   6       1223.00        962.30       389.91 o                         
  -2  19   6       4254.95       4102.79       387.68 o                         
  -1  19   6          0.70        -28.88       329.07 o                         
   0  19   6        220.60        -90.46       306.96 o                         
   1  19   6        811.76        537.76       320.11 o                         
   2  19   6       7188.62       7268.26       461.25 o                         
   3  19   6       2668.69       2905.46       357.74 o                         
   4  19   6        812.22        852.26       512.85 o                         
  -3  20   6         47.60       1185.09       424.17 o                         
  -2  20   6       1838.12       2507.80       372.43 o                         
  -1  20   6       1167.79       1362.53       443.32 o                         
   0  20   6         38.76        631.03       414.52 o                         
   1  20   6        163.92       -107.35       386.94 o                         
 -14   1   7        289.55        454.74       158.35 o                         
 -13   1   7        227.29        -66.77       145.80 o                         
 -12   1   7         29.16        -72.53       113.76 o                         
 -11   1   7         37.61         -5.96       123.06 o                         
 -10   1   7        147.49        -98.14        98.14 o                         
  -9   1   7        262.28         -9.03       116.89 o                         
  -8   1   7       9400.62       8029.55       418.31 o                         
  -7   1   7      18964.83      18115.82       418.03 o                         
  -6   1   7      17094.24      16994.25       359.92 o                         
  -5   1   7      22414.94      21292.47       396.78 o                         
  -4   1   7      17302.26      18316.78       357.05 o                         
  -3   1   7       3061.37       3359.13       173.28 o                         
  -2   1   7       2844.71       3321.29       179.37 o                         
  -1   1   7       4583.57       3831.73       186.98 o                         
   0   1   7       9051.83       8885.39       260.74 o                         
   1   1   7      60199.76      66580.83      1024.10 o                         
   2   1   7      25726.99      26006.94       487.75 o                         
   3   1   7      25262.60      23826.61       465.53 o                         
   4   1   7      25669.59      24576.25       487.81 o                         
   5   1   7      17881.96      17334.01       402.34 o                         
   6   1   7      10080.41       9653.52       311.52 o                         
   7   1   7       1856.40       2120.93       187.68 o                         
   8   1   7        388.29        261.44       159.83 o                         
   9   1   7         19.97        -53.94       156.04 o                         
  10   1   7        125.74        187.05       174.48 o                         
  11   1   7       2149.27       2082.19       225.54 o                         
  12   1   7       3677.08       4592.60       386.07 o                         
  13   1   7        143.79        279.90       242.24 o                         
 -14   2   7         62.83         22.65       253.17 o                         
 -13   2   7       1964.39       2288.96       326.95 o                         
 -12   2   7        240.71        -45.25       110.25 o                         
 -11   2   7        316.46        462.18       112.65 o                         
 -10   2   7        789.42        955.58       134.61 o                         
  -9   2   7      23145.69      23003.27       443.01 o                         
  -8   2   7       5364.36       4847.62       316.58 o                         
  -7   2   7       8808.19       8096.67       250.03 o                         
  -6   2   7      88117.56      85944.09      1372.76 o                         
  -5   2   7      46618.65      46797.37       795.23 o                         
  -4   2   7      13222.58      13339.17       294.17 o                         
  -3   2   7      45795.18      46572.51       744.19 o                         
  -2   2   7      18626.17      19469.35       382.84 o                         
  -1   2   7        223.58        304.17       113.53 o                         
   0   2   7       1989.62       2747.72       157.16 o                         
   1   2   7       8016.87       9129.99       272.79 o                         
   2   2   7      55690.94      61401.17       964.51 o                         
   3   2   7      11591.94      13396.17       337.41 o                         
   4   2   7      18017.66      17965.78       401.25 o                         
   5   2   7      11843.17      11393.24       331.55 o                         
   6   2   7       1514.42       1503.17       167.99 o                         
   7   2   7      10982.66      10981.67       341.32 o                         
   8   2   7         22.21        -78.88       145.94 o                         
   9   2   7       9931.14       9241.54       383.82 o                         
  10   2   7        169.89        452.67       202.25 o                         
  11   2   7        829.39        600.85       212.73 o                         
  12   2   7        630.66        980.89       238.49 o                         
  13   2   7         46.52        901.89       318.91 o                         
 -14   3   7       4078.37       5047.02       517.67 o                         
 -13   3   7       1795.78       1945.14       312.46 o                         
 -12   3   7       3705.09       3480.11       227.33 o                         
 -11   3   7       2457.98       2204.57       233.26 o                         
 -10   3   7         52.75          0.35       126.89 o                         
  -9   3   7       1221.00       1651.08       150.20 o                         
  -8   3   7       2094.14       1993.01       152.12 o                         
  -7   3   7      10888.54      10448.00       347.74 o                         
  -6   3   7      47351.12      44856.72       786.89 o                         
  -5   3   7      35947.65      36697.34       652.47 o                         
  -4   3   7      53555.20      57965.46       895.29 o                         
  -3   3   7      85527.18      92752.27      1374.49 o                         
  -2   3   7       8985.88       8309.94       251.98 o                         
  -1   3   7         75.10        162.37       113.96 o                         
   0   3   7       1363.58       1778.02       143.49 o                         
   1   3   7      41136.62      42501.30       707.66 o                         
   2   3   7      24459.70      25466.49       485.97 o                         
   3   3   7      40558.84      42682.41       725.09 o                         
   4   3   7      59300.33      58451.99       952.16 o                         
   5   3   7      37768.80      37021.69       710.59 o                         
   6   3   7      19207.18      19216.53       438.24 o                         
   7   3   7       9632.78       9516.29       372.22 o                         
   8   3   7       1180.90        986.83       169.42 o                         
   9   3   7         29.06         58.17       161.70 o                         
  10   3   7          6.30         24.90       182.44 o                         
  11   3   7       3721.67       3611.31       267.81 o                         
  12   3   7       8669.98       9398.19       428.40 o                         
  13   3   7       1165.66       1623.35       298.00 o                         
 -14   4   7         12.60        240.99       481.75 o                         
 -13   4   7       2517.91       2619.99       418.53 o                         
 -12   4   7       2384.61       2344.09       363.61 o                         
 -11   4   7       9639.19      11024.53       592.99 o                         
 -10   4   7        895.90        749.99       276.85 o                         
  -9   4   7      33938.04      34406.20       861.05 o                         
  -8   4   7       9394.21       9485.16       392.19 o                         
  -7   4   7       2988.93       2388.81       159.40 o                         
  -6   4   7      28282.57      27688.93       581.26 o                         
  -5   4   7       1286.77       1549.98       120.76 o                         
  -4   4   7       7911.37       7840.68       255.59 o                         
  -3   4   7        307.81         60.16       101.61 o                         
  -2   4   7      63553.12      65373.61      1011.92 o                         
  -1   4   7      56507.85      60126.89       942.03 o                         
   0   4   7       8126.90       7064.48       251.89 o                         
   1   4   7      78772.01      82899.65      1265.99 o                         
   2   4   7     130235.66     142788.31      2092.81 o                         
   3   4   7      22984.16      24050.13       478.48 o                         
   4   4   7      10829.57      11086.40       341.69 o                         
   5   4   7        740.17        744.05       142.73 o                         
   6   4   7      24303.42      26709.89       541.07 o                         
   7   4   7        529.24        397.13       146.58 o                         
   8   4   7       3864.32       4041.65       248.51 o                         
   9   4   7      23811.90      23882.44       555.51 o                         
  10   4   7       3969.39       3720.27       266.24 o                         
  11   4   7       6899.78       7421.59       357.84 o                         
  12   4   7       2910.68       3558.78       259.26 o                         
 -14   5   7       6499.65       6631.92       984.76 o                         
 -13   5   7       3569.97       4369.26       505.57 o                         
 -12   5   7       4808.71       5383.45       548.27 o                         
 -11   5   7      20997.72      23587.61       905.59 o                         
 -10   5   7       4000.60       4622.03       406.75 o                         
  -9   5   7       5926.05       7034.72       476.43 o                         
  -8   5   7      16927.99      16389.20       722.06 o                         
  -7   5   7        215.09        145.17       109.39 o                         
  -6   5   7       8590.58       9292.82       406.47 o                         
  -5   5   7       8050.28       9046.02       239.98 o                         
  -4   5   7      36356.49      39506.56       717.61 o                         
  -3   5   7      47453.49      49483.47       801.06 o                         
  -2   5   7      21859.41      21947.12       436.21 o                         
  -1   5   7      42540.33      44228.80       735.00 o                         
   0   5   7      42161.50      44740.03       746.49 o                         
   1   5   7       2254.49       2115.07       158.99 o                         
   2   5   7      16817.86      16705.88       413.34 o                         
   3   5   7        100.55         33.25       124.05 o                         
   4   5   7      30371.85      31893.25       609.98 o                         
   5   5   7       2564.35       2461.77       177.62 o                         
   6   5   7       3006.43       3131.08       203.34 o                         
   7   5   7      14946.38      15281.03       463.48 o                         
   8   5   7        116.47        -94.66       152.92 o                         
   9   5   7        495.54        736.93       167.95 o                         
  10   5   7       4365.34       4630.31       290.29 o                         
  11   5   7         68.97        114.04       204.76 o                         
  12   5   7       1724.59       1604.23       222.63 o                         
 -14   6   7         16.05       -410.63       410.63 o                         
 -13   6   7       1060.13       1147.98       483.59 o                         
 -12   6   7       5335.74       5567.42       552.90 o                         
 -11   6   7       3110.01       3308.27       395.87 o                         
 -10   6   7        153.45       -217.68       272.56 o                         
  -9   6   7      16011.44      16444.54       715.01 o                         
  -8   6   7       4190.41       4831.52       503.61 o                         
  -7   6   7        206.34        141.45        84.22 o                         
  -6   6   7       3493.66       3772.74       171.75 o                         
  -5   6   7         58.04        238.83        85.25 o                         
  -4   6   7      42158.54      44379.55       799.02 o                         
  -3   6   7      18229.56      19655.04       410.30 o                         
  -2   6   7      60016.08      61666.75      1054.21 o                         
  -1   6   7      33931.48      33164.10       645.89 o                         
   0   6   7        635.60        647.01       135.04 o                         
   1   6   7      66743.64      67764.49      1075.29 o                         
   2   6   7      63563.50      66080.56      1057.37 o                         
   3   6   7       5552.66       5085.93       251.63 o                         
   4   6   7       1109.59       1198.27       151.60 o                         
   5   6   7        700.69        569.57       141.82 o                         
   6   6   7      31018.96      30519.19       655.78 o                         
   7   6   7       3679.54       3602.79       231.90 o                         
   8   6   7       2173.81       2051.05       195.69 o                         
   9   6   7      20198.60      20485.07       515.92 o                         
  10   6   7       7642.43       7782.18       409.38 o                         
  11   6   7       1864.27       1567.91       193.12 o                         
  12   6   7       2025.22       2339.42       218.16 o                         
 -13   7   7        773.36       -343.40       598.52 o                         
 -12   7   7        837.26        -94.21       537.08 o                         
 -11   7   7       5451.70       6615.30       717.60 o                         
 -10   7   7         20.43       -339.96       339.96 o                         
  -9   7   7        206.80        436.67       317.74 o                         
  -8   7   7      11135.15      11833.95       623.74 o                         
  -7   7   7       8370.07       7407.08       299.62 o                         
  -6   7   7       5521.08       5716.36       226.91 o                         
  -5   7   7       2672.07       2776.96       185.24 o                         
  -4   7   7      17954.89      18496.55       395.10 o                         
  -3   7   7       1980.46       2070.07       155.01 o                         
  -2   7   7        645.64       1012.78       142.10 o                         
  -1   7   7      43663.38      46265.13       792.11 o                         
   0   7   7      11224.96      11786.14       340.91 o                         
   1   7   7        400.84        377.79       141.77 o                         
   2   7   7       2688.69       2637.58       197.53 o                         
   3   7   7       1463.88       1740.48       161.42 o                         
   4   7   7      32125.31      32129.06       617.10 o                         
   5   7   7         43.22       -114.46       133.72 o                         
   6   7   7        632.99        752.15       169.29 o                         
   7   7   7      12935.24      12592.37       385.06 o                         
   8   7   7       3584.60       4227.52       304.03 o                         
   9   7   7       4810.00       4609.10       289.18 o                         
  10   7   7       5362.73       4938.62       306.58 o                         
  11   7   7        323.11        394.30       212.91 o                         
  12   7   7        366.69        433.79       269.95 o                         
 -13   8   7        824.64        642.73       464.54 o                         
 -12   8   7         19.80       -401.91       401.91 o                         
 -11   8   7        632.43        823.69       500.53 o                         
 -10   8   7        162.12       -397.21       397.21 o                         
  -9   8   7        826.89       1078.22       568.16 o                         
  -8   8   7       2270.82       2291.54       341.49 o                         
  -7   8   7        223.93         76.87       175.70 o                         
  -6   8   7       8086.88       8183.30       285.17 o                         
  -5   8   7       4892.55       4395.94       218.95 o                         
  -4   8   7       1582.17       2235.17       154.60 o                         
  -3   8   7      18152.99      17419.25       479.01 o                         
  -2   8   7       9246.43       8914.58       319.60 o                         
  -1   8   7       1438.53       1752.84       170.89 o                         
   0   8   7      29915.82      31563.21       611.08 o                         
   1   8   7       3503.58       4838.83       245.93 o                         
   2   8   7       1692.28       1769.91       166.29 o                         
   3   8   7        700.14        979.20       151.18 o                         
   4   8   7       1753.89       1583.46       169.52 o                         
   5   8   7         54.65       -111.52       146.05 o                         
   6   8   7        299.77         71.46       162.56 o                         
   7   8   7       9160.99       9756.88       357.10 o                         
   8   8   7       5454.83       5598.26       508.79 o                         
   9   8   7        604.14        999.53       198.96 o                         
  10   8   7         72.80        229.00       170.31 o                         
  11   8   7       2312.56       2669.66       238.52 o                         
  12   8   7        747.27        861.50       268.02 o                         
 -13   9   7        253.00       -514.69       514.69 o                         
 -12   9   7       7209.61       6464.66       726.64 o                         
 -11   9   7        196.76       -196.94       389.29 o                         
 -10   9   7      11992.34      13100.57      1265.07 o                         
  -9   9   7       8017.13       9875.87      1484.63 o                         
  -8   9   7       5409.62       5209.02       561.61 o                         
  -7   9   7      13963.31      12828.51       755.41 o                         
  -6   9   7       4978.33       4244.41       193.04 o                         
  -5   9   7      17555.86      15403.95       419.07 o                         
  -4   9   7       2587.10       2863.67       187.64 o                         
  -3   9   7       6571.47       6602.83       285.97 o                         
  -2   9   7      52096.99      55512.96       948.52 o                         
  -1   9   7       1881.63       2089.10       188.33 o                         
   0   9   7      11978.59      12878.49       382.70 o                         
   1   9   7      45394.04      45087.98       810.14 o                         
   2   9   7        617.38        808.37       161.30 o                         
   3   9   7         95.05        176.94       146.40 o                         
   4   9   7      10413.90      10568.46       359.21 o                         
   5   9   7       4709.89       4258.04       259.43 o                         
   6   9   7         54.63        269.88       190.40 o                         
   7   9   7       1246.40       1258.17       191.60 o                         
   8   9   7      12410.30      12899.07       692.70 o                         
   9   9   7       1008.03       1022.54       188.73 o                         
  10   9   7       1502.26       1816.58       189.45 o                         
  11   9   7       4382.64       4662.69       315.81 o                         
 -12  10   7         29.49       -206.71       581.90 o                         
 -11  10   7       1315.93       1213.77       640.42 o                         
 -10  10   7       7673.55       7502.28      1058.96 o                         
  -9  10   7       1473.83       2135.83       627.97 o                         
  -8  10   7      12662.08      14401.57      1205.79 o                         
  -7  10   7       7728.28       7841.73       459.78 o                         
  -6  10   7       2396.78       2411.64       195.82 o                         
  -5  10   7         85.05       -128.71       128.71 o                         
  -4  10   7       1859.98       2206.76       177.96 o                         
  -3  10   7      16555.39      15728.13       422.27 o                         
  -2  10   7      15539.71      15164.50       421.20 o                         
  -1  10   7      20681.00      23353.86       533.77 o                         
   0  10   7      80655.83      88138.66      1413.34 o                         
   1  10   7      11024.93      11916.53       386.47 o                         
   2  10   7         43.48        126.02       148.68 o                         
   3  10   7       3139.72       3218.77       222.63 o                         
   4  10   7          1.64        -77.04       160.13 o                         
   5  10   7       4388.08       3724.21       274.78 o                         
   6  10   7         85.79        573.45       186.40 o                         
   7  10   7      18638.90      19045.06       500.30 o                         
   8  10   7      18559.89      20021.36       690.53 o                         
   9  10   7       2040.61       2401.42       207.17 o                         
  10  10   7       5618.31       6143.27       366.01 o                         
  11  10   7       4355.24       4744.23       301.19 o                         
 -12  11   7       4982.15       4896.32       907.83 o                         
 -11  11   7        528.01        -62.47       642.71 o                         
 -10  11   7       4867.73       6412.57       892.06 o                         
  -9  11   7       2213.93       3155.71       729.35 o                         
  -8  11   7       8084.95       8929.28      1456.72 o                         
  -7  11   7       1174.73       1136.51       362.17 o                         
  -6  11   7       1963.20       1944.15       160.38 o                         
  -5  11   7      22189.91      19048.43       552.31 o                         
  -4  11   7       3641.01       2840.48       253.71 o                         
  -3  11   7      23380.41      21632.06       634.20 o                         
  -2  11   7      77362.97      75270.72      1254.31 o                         
  -1  11   7       1628.24       1767.12       199.77 o                         
   0  11   7         58.14        -60.69       166.10 o                         
   1  11   7        207.59        375.03       191.64 o                         
   2  11   7      11007.66      11483.20       436.84 o                         
   3  11   7       4186.25       4088.04       269.00 o                         
   4  11   7       1721.85       1508.17       203.47 o                         
   5  11   7      25799.41      27047.91       619.28 o                         
   6  11   7      19415.33      20799.77       566.02 o                         
   7  11   7       5060.94       4758.61       286.16 o                         
   8  11   7      10819.11      11015.20       620.08 o                         
   9  11   7        260.89        135.05       196.27 o                         
  10  11   7        641.66        762.57       303.85 o                         
 -12  12   7        642.63       1193.75       799.48 o                         
 -11  12   7         29.44        154.29       561.29 o                         
 -10  12   7      15156.28      18341.91      2264.08 o                         
  -9  12   7       2299.23       3642.50      1129.07 o                         
  -8  12   7       6939.35       7588.64      1089.42 o                         
  -7  12   7      19927.56      20451.43       731.08 o                         
  -6  12   7        615.21        443.95       231.47 o                         
  -5  12   7      11701.19      10978.53       501.89 o                         
  -4  12   7      12629.09      10122.47       450.44 o                         
  -3  12   7        236.87         50.11       174.19 o                         
  -2  12   7        246.13        134.35       199.37 o                         
  -1  12   7      13445.54      13832.18       446.15 o                         
   0  12   7      27733.37      27939.09       639.98 o                         
   1  12   7       4340.18       3769.41       255.23 o                         
   2  12   7       1182.31       1165.32       200.69 o                         
   3  12   7      16022.27      15639.06       492.42 o                         
   4  12   7       4481.78       4920.70       294.86 o                         
   5  12   7         50.20        138.54       182.56 o                         
   6  12   7       9962.29      10276.22       420.22 o                         
   7  12   7       3133.06       3094.10       244.16 o                         
   8  12   7       9363.35       9685.56       426.37 o                         
   9  12   7        488.67        478.78       221.94 o                         
  10  12   7       3723.02       3978.11       291.07 o                         
 -11  13   7         61.83        213.05       610.40 o                         
 -10  13   7        640.21       2402.33       986.34 o                         
  -9  13   7        114.56       2760.19       738.48 o                         
  -8  13   7       3103.77       3854.24       630.81 o                         
  -7  13   7       5409.95       5276.90       254.32 o                         
  -6  13   7       2903.85       2880.51       217.35 o                         
  -5  13   7       7650.09       6676.25       358.10 o                         
  -4  13   7      10643.75       8160.36       370.96 o                         
  -3  13   7      14736.31       9121.07       620.72 o                         
  -2  13   7      16034.99      13387.12       876.26 o                         
  -1  13   7         86.36       -130.07       199.94 o                         
   0  13   7       1800.60       1827.82       231.03 o                         
   1  13   7       5029.48       4304.69       283.05 o                         
   2  13   7      27187.71      27758.77       654.92 o                         
   3  13   7       6779.51       7541.21       374.82 o                         
   4  13   7       2102.80       2781.28       252.09 o                         
   5  13   7      20704.22      23472.81       603.84 o                         
   6  13   7      17332.71      17489.23       540.06 o                         
   7  13   7       1852.56       1919.33       230.82 o                         
   8  13   7       1006.30        650.65       280.95 o                         
   9  13   7        251.98        235.07       220.02 o                         
 -10  14   7       5918.60       5928.85      1053.94 o                         
  -9  14   7         52.28        484.53       673.07 o                         
  -8  14   7       2014.83       2143.36       447.49 o                         
  -7  14   7       5591.46       6265.47       291.36 o                         
  -6  14   7         57.50         12.69       216.25 o                         
  -5  14   7       5350.03       5586.03       334.48 o                         
  -4  14   7       3436.56       3232.72       258.44 o                         
  -3  14   7       3323.82       2531.87       257.75 o                         
  -2  14   7        152.43       -200.11       200.11 o                         
  -1  14   7       2332.40       1695.22       253.29 o                         
   0  14   7      15251.87      13142.03       555.71 o                         
   1  14   7       1625.92        880.23       240.39 o                         
   2  14   7       1175.96        934.23       257.92 o                         
   3  14   7       9928.99       9956.79       433.67 o                         
   4  14   7       5279.53       4342.99       298.55 o                         
   5  14   7        800.52        591.76       223.60 o                         
   6  14   7       6662.59       5400.38       369.79 o                         
   7  14   7       1547.88       1261.17       244.22 o                         
   8  14   7        994.86        723.14       504.36 o                         
   9  14   7        289.28        460.54       344.66 o                         
 -10  15   7        393.20       2560.44       826.09 o                         
  -9  15   7         70.13        131.63      1404.91 o                         
  -8  15   7          6.61       -218.01       580.67 o                         
  -7  15   7          4.64         -5.05       214.09 o                         
  -6  15   7         19.71        524.71       225.82 o                         
  -5  15   7       1211.56       1342.33       243.12 o                         
  -4  15   7        800.03        848.90       222.12 o                         
  -3  15   7         46.87       -238.74       238.74 o                         
  -2  15   7       5183.82       3870.04       312.23 o                         
  -1  15   7       1488.16        528.04       376.65 o                         
   0  15   7       1096.47        215.93       265.05 o                         
   1  15   7        312.42       -239.50       239.50 o                         
   2  15   7        478.08        633.75       309.04 o                         
   3  15   7        528.43        952.37       255.45 o                         
   4  15   7        732.79        461.96       225.55 o                         
   5  15   7         74.84        797.36       327.65 o                         
   6  15   7       1272.89        963.78       256.20 o                         
   7  15   7         52.86        102.23       302.47 o                         
   8  15   7        178.95       -163.11       463.62 o                         
  -9  16   7         53.94      -1136.83      1136.83 o                         
  -8  16   7         13.51         48.33       302.60 o                         
  -7  16   7       1011.89       1511.82       360.55 o                         
  -6  16   7       6063.39       6655.17       507.25 o                         
  -5  16   7        889.04        964.03       277.33 o                         
  -4  16   7       1553.45       1487.03       350.10 o                         
  -3  16   7       1484.82       1735.41       296.66 o                         
  -2  16   7        508.98        395.78       294.13 o                         
  -1  16   7        508.05       -144.10       289.81 o                         
   0  16   7        999.69        798.35       302.37 o                         
   1  16   7          1.68        -66.50       331.56 o                         
   2  16   7        524.01        228.80       300.18 o                         
   3  16   7       1270.89       1487.72       304.59 o                         
   4  16   7        579.01       1197.34       317.76 o                         
   5  16   7        204.53        743.27       298.55 o                         
   6  16   7        313.11       -107.31       297.97 o                         
   7  16   7       1190.49        993.59       411.68 o                         
  -8  17   7         23.59        434.50       420.20 o                         
  -7  17   7        301.31        494.67       433.64 o                         
  -6  17   7        462.71        859.75       420.20 o                         
  -5  17   7       4778.71       5455.93       353.94 o                         
  -4  17   7       7023.01       8282.11       472.36 o                         
  -3  17   7         47.32        118.01       300.31 o                         
  -2  17   7        105.69        -18.67       335.05 o                         
  -1  17   7        567.44        713.29       334.56 o                         
   0  17   7         57.58         -2.44       367.08 o                         
   1  17   7        402.89        710.56       336.85 o                         
   2  17   7       3658.32       3439.21       377.00 o                         
   3  17   7       6338.07       7031.72       671.96 o                         
   4  17   7       9023.06       8961.47       583.69 o                         
   5  17   7       4075.87       3234.08       347.74 o                         
   6  17   7         14.90        250.16       354.63 o                         
  -7  18   7       6727.77       7661.31       744.36 o                         
  -6  18   7        446.31        615.32       337.17 o                         
  -5  18   7       1647.29        130.87       307.77 o                         
  -4  18   7         65.91       -111.04       345.45 o                         
  -3  18   7        566.28        664.98       402.55 o                         
  -2  18   7       1302.78       1491.83       316.64 o                         
  -1  18   7       1715.16       2424.48       319.01 o                         
   0  18   7       2092.25       2338.30       311.64 o                         
   1  18   7       5551.49       5778.03       439.31 o                         
   2  18   7       5473.31       4611.31       388.55 o                         
   3  18   7       3460.03       2490.79       323.76 o                         
   4  18   7       1614.05       1435.74       331.57 o                         
   5  18   7         14.30         92.53       401.65 o                         
  -5  19   7       3676.37       4007.78       517.10 o                         
  -4  19   7       6438.07       6491.93       725.09 o                         
  -3  19   7       1605.51       1451.24       419.72 o                         
  -2  19   7       1731.27       2497.10       356.92 o                         
  -1  19   7        403.62        497.28       349.11 o                         
   0  19   7        665.47        252.55       328.06 o                         
   1  19   7       1617.88       2378.10       415.63 o                         
   2  19   7          7.50        228.09       492.15 o                         
   3  19   7       4018.98       3858.41       393.97 o                         
  -2  20   7       1382.05       1129.83       433.82 o                         
  -1  20   7        459.13        283.88       522.59 o                         
   0  20   7       7722.47       8336.67       705.12 o                         
 -14   0   8       1742.54       2111.03       238.77 o                         
 -13   0   8       8198.76       8252.61       607.13 o                         
 -12   0   8       4372.73       3927.80       313.72 o                         
 -11   0   8       3871.73       3666.99       343.91 o                         
 -10   0   8       2785.00       2566.72       210.30 o                         
  -9   0   8      34953.25      33580.78      1207.07 o                         
  -8   0   8       7019.00       7706.33       387.19 o                         
  -7   0   8      36546.53      33856.41       823.87 o                         
  -6   0   8        740.40        687.45       154.16 o                         
  -5   0   8      30186.77      28555.86       816.24 o                         
  -4   0   8      34667.54      38015.90       890.75 o                         
  -3   0   8        877.97        761.80       165.21 o                         
  -2   0   8     137466.53     145987.66      2985.17 o                         
  -1   0   8       5696.16       6266.33       337.85 o                         
   0   0   8      53902.61      56676.38      1266.10 o                         
   1   0   8     103139.80     112065.78      2347.91 o                         
   2   0   8       2581.32       2515.17       238.42 o                         
   3   0   8      14481.45      13275.65       497.50 o                         
   4   0   8       8952.38       9118.34       462.63 o                         
   5   0   8      54700.22      54209.45      1277.39 o                         
   6   0   8      23899.23      24660.33       731.73 o                         
   7   0   8      19377.07      19251.42       652.37 o                         
   8   0   8      19810.80      20643.53       816.01 o                         
   9   0   8       1007.16        853.86       268.26 o                         
  10   0   8       4374.61       4771.59       381.90 o                         
  11   0   8       2640.51       3147.10       392.59 o                         
  12   0   8        192.26        434.79       308.57 o                         
 -14   1   8       3120.06       3864.33       267.17 o                         
 -13   1   8       1736.74       2114.11       178.85 o                         
 -12   1   8       3583.89       3988.12       219.86 o                         
 -11   1   8        165.05        209.01       124.00 o                         
 -10   1   8      19455.51      20389.58       425.56 o                         
  -9   1   8         60.69         62.72       103.97 o                         
  -8   1   8      10996.42      10834.58       318.00 o                         
  -7   1   8      44370.77      43098.30       903.00 o                         
  -6   1   8      54843.09      52158.57       824.78 o                         
  -5   1   8      36554.48      35830.08       600.24 o                         
  -4   1   8     174718.81     184758.06      2825.56 o                         
  -3   1   8      67656.11      68381.54      1043.33 o                         
  -2   1   8       6341.90       5695.92       224.73 o                         
  -1   1   8         92.30         28.87       113.40 o                         
   0   1   8      13538.30      14892.14       337.18 o                         
   1   1   8      72579.49      77190.81      1183.47 o                         
   2   1   8      25042.34      27790.41       523.11 o                         
   3   1   8     351744.98     352723.27      4992.40 o                         
   4   1   8      18848.74      18923.24       460.89 o                         
   5   1   8      17813.09      18165.39       420.67 o                         
   6   1   8        292.49        273.08       140.17 o                         
   7   1   8       9076.00       9263.04       352.79 o                         
   8   1   8       2279.25       2522.45       197.76 o                         
   9   1   8       9912.86      10399.52       406.81 o                         
  10   1   8      16492.75      16963.39       472.58 o                         
  11   1   8      10952.67      11482.12       464.67 o                         
  12   1   8       4102.82       4679.98       474.13 o                         
 -14   2   8       1941.55       1999.20       182.76 o                         
 -13   2   8       7966.09       9128.33       527.03 o                         
 -12   2   8       4095.67       4626.63       235.91 o                         
 -11   2   8       7694.25       8363.66       299.10 o                         
 -10   2   8        167.21        137.06       129.43 o                         
  -9   2   8      40831.29      39866.06      1101.96 o                         
  -8   2   8       1936.31       1973.44       123.58 o                         
  -7   2   8      32225.70      33932.34       730.06 o                         
  -6   2   8        135.40        174.06        84.97 o                         
  -5   2   8      22719.43      22771.40       425.88 o                         
  -4   2   8      61193.33      64202.72       987.58 o                         
  -3   2   8        262.66        254.59       112.86 o                         
  -2   2   8      51385.67      54578.98       861.26 o                         
  -1   2   8       6931.33       9477.15       274.54 o                         
   0   2   8      16487.89      16474.98       367.23 o                         
   1   2   8     116321.08     125951.84      1854.10 o                         
   2   2   8      12284.27      12768.03       334.36 o                         
   3   2   8        943.65        718.07       148.22 o                         
   4   2   8       1496.75       1500.65       162.80 o                         
   5   2   8      37754.94      38021.77       685.79 o                         
   6   2   8      37386.13      39250.08       711.88 o                         
   7   2   8      13237.73      13573.92       414.87 o                         
   8   2   8      12906.01      13796.91       402.39 o                         
   9   2   8       2017.00       1945.14       223.84 o                         
  10   2   8       7309.57       7187.40       342.56 o                         
  11   2   8       1326.85       1887.80       247.67 o                         
  12   2   8       1133.15       1303.38       259.00 o                         
 -14   3   8       1042.13        752.58       443.39 o                         
 -13   3   8        756.42         98.82       290.88 o                         
 -12   3   8        880.18        579.96       134.11 o                         
 -11   3   8       1220.12        626.51       143.74 o                         
 -10   3   8      11448.81      11656.19       351.75 o                         
  -9   3   8       9060.63       8549.24       243.45 o                         
  -8   3   8       3666.57       3577.42       254.04 o                         
  -7   3   8         45.44        129.46        81.89 o                         
  -6   3   8       4715.73       5004.55       213.75 o                         
  -5   3   8       2418.70       2447.95       136.84 o                         
  -4   3   8      15073.06      14503.57       324.71 o                         
  -3   3   8     147978.51     158924.11      2458.43 o                         
  -2   3   8        466.73        424.49       119.80 o                         
  -1   3   8          5.26        -39.95       119.06 o                         
   0   3   8      18857.69      19376.69       406.98 o                         
   1   3   8       1752.53       2082.88       159.35 o                         
   2   3   8      27047.38      26642.58       513.95 o                         
   3   3   8     114056.81     117919.31      1763.47 o                         
   4   3   8       8124.73       8234.81       297.65 o                         
   5   3   8      13123.80      12146.25       349.73 o                         
   6   3   8      19079.86      18600.67       472.44 o                         
   7   3   8        408.49        423.55       154.50 o                         
   8   3   8       4077.98       3749.57       226.57 o                         
   9   3   8      12922.00      12607.16       404.07 o                         
  10   3   8       6357.11       6950.23       399.18 o                         
  11   3   8        290.74        135.48       210.24 o                         
  12   3   8       1044.50       1211.32       286.46 o                         
 -14   4   8       3984.68       3344.46       379.89 o                         
 -13   4   8       8742.85       9920.83       767.55 o                         
 -12   4   8        906.63        797.43       329.75 o                         
 -11   4   8       2264.02       2409.81       324.26 o                         
 -10   4   8       5554.89       5677.68       219.06 o                         
  -9   4   8      18985.99      19426.76       749.85 o                         
  -8   4   8       5336.89       5074.37       222.89 o                         
  -7   4   8      14468.02      14210.22       325.44 o                         
  -6   4   8        131.89        213.57       103.57 o                         
  -5   4   8       6524.59       6082.41       244.69 o                         
  -4   4   8      42112.96      43616.96       716.96 o                         
  -3   4   8        618.54        620.49       125.84 o                         
  -2   4   8      22140.15      22389.35       443.88 o                         
  -1   4   8      21340.31      21581.40       435.00 o                         
   0   4   8      23119.69      24924.66       487.63 o                         
   1   4   8     111388.04     121209.82      1801.19 o                         
   2   4   8      21065.71      21337.48       448.90 o                         
   3   4   8        183.42        137.03       129.66 o                         
   4   4   8       2673.41       2633.25       177.45 o                         
   5   4   8       8177.85       7679.31       315.91 o                         
   6   4   8      18749.27      20228.94       471.09 o                         
   7   4   8      12323.03      11242.87       370.03 o                         
   8   4   8       2098.20       1760.75       192.04 o                         
   9   4   8        185.50        288.58       173.62 o                         
  10   4   8       8463.11       9028.82       734.66 o                         
  11   4   8       1356.03       1537.58       210.97 o                         
  12   4   8       1961.79       1432.67       246.25 o                         
 -14   5   8        185.45        323.47       362.74 o                         
 -13   5   8       1250.02       1221.01       427.49 o                         
 -12   5   8        129.35       -357.82       357.82 o                         
 -11   5   8        754.89        672.02       296.50 o                         
 -10   5   8       4249.70       3893.16       371.92 o                         
  -9   5   8      20654.99      20404.15       881.95 o                         
  -8   5   8       8775.04       8790.66       380.82 o                         
  -7   5   8      11713.89      10724.47       284.96 o                         
  -6   5   8        248.51        326.93        82.25 o                         
  -5   5   8      22623.91      23019.92       476.68 o                         
  -4   5   8       5052.31       5221.03       215.61 o                         
  -3   5   8      95467.60      97988.60      1488.11 o                         
  -2   5   8       2132.38       2799.41       166.97 o                         
  -1   5   8       2726.03       3047.56       177.57 o                         
   0   5   8     118955.74     129042.45      1911.20 o                         
   1   5   8       3991.18       4502.16       239.20 o                         
   2   5   8      83242.63      86649.48      1339.95 o                         
   3   5   8      22999.26      22318.28       537.53 o                         
   4   5   8      27282.13      27473.55       547.84 o                         
   5   5   8      26021.69      24804.20       528.53 o                         
   6   5   8      15122.30      13928.21       399.41 o                         
   7   5   8         25.13        152.60       159.42 o                         
   8   5   8       1023.02        960.35       192.86 o                         
   9   5   8      28238.33      27218.97       661.18 o                         
  10   5   8        160.13        277.74       199.68 o                         
  11   5   8        915.03       1093.40       288.88 o                         
  12   5   8         85.88        -94.07       245.70 o                         
 -14   6   8       5070.91       5449.73       486.66 o                         
 -13   6   8       1211.27        497.43       383.60 o                         
 -12   6   8       5441.72       7512.69      1099.02 o                         
 -11   6   8       1056.64       1193.94       360.25 o                         
 -10   6   8      22108.48      24215.09       877.81 o                         
  -9   6   8       3200.28       3619.04       376.63 o                         
  -8   6   8      35294.09      34873.66      1431.72 o                         
  -7   6   8      11164.79      10878.98       288.43 o                         
  -6   6   8        600.84        717.85        89.93 o                         
  -5   6   8        599.04        688.50       137.01 o                         
  -4   6   8         17.48         78.50       114.08 o                         
  -3   6   8      45096.06      47376.84       853.41 o                         
  -2   6   8      14355.25      15182.42       364.83 o                         
  -1   6   8     172706.29     176381.13      2569.78 o                         
   0   6   8      10857.05      10733.00       347.33 o                         
   1   6   8       1254.73       1302.68       175.75 o                         
   2   6   8        341.88        379.88       143.86 o                         
   3   6   8       1394.92       1403.10       169.87 o                         
   4   6   8       9227.17       9352.48       317.48 o                         
   5   6   8        640.15        564.92       149.89 o                         
   6   6   8       5204.65       4878.28       264.61 o                         
   7   6   8      44932.24      44100.74       821.40 o                         
   8   6   8       3320.52       3050.58       244.13 o                         
   9   6   8       6759.18       7572.10       365.99 o                         
  10   6   8        297.90         98.12       181.91 o                         
  11   6   8        428.60        418.67       315.87 o                         
  12   6   8        374.67        320.08       239.69 o                         
 -13   7   8        422.67       -395.54       395.54 o                         
 -12   7   8       1469.97        230.20       397.62 o                         
 -11   7   8         54.82       -282.06       387.61 o                         
 -10   7   8       1028.49       1209.54       323.60 o                         
  -9   7   8       7178.80       7400.79       595.42 o                         
  -8   7   8       4226.95       4765.38       413.30 o                         
  -7   7   8      18270.62      18307.89       730.42 o                         
  -6   7   8        202.97        184.25       124.83 o                         
  -5   7   8      17224.53      17008.51       413.98 o                         
  -4   7   8       5046.06       5304.17       226.90 o                         
  -3   7   8      43102.51      44075.54       772.19 o                         
  -2   7   8       2159.94       2165.35       167.18 o                         
  -1   7   8       7661.70       8829.36       310.55 o                         
   0   7   8      76678.75      77845.47      1269.21 o                         
   1   7   8        647.84        367.93       137.89 o                         
   2   7   8      30710.85      31825.74       612.28 o                         
   3   7   8      11336.63      10288.97       330.80 o                         
   4   7   8      10229.50      11690.37       356.89 o                         
   5   7   8       4702.14       4069.07       236.44 o                         
   6   7   8      11842.62      12142.18       386.59 o                         
   7   7   8       3702.58       4703.48       316.82 o                         
   8   7   8        214.44        190.82       184.11 o                         
   9   7   8      30680.18      30267.81       695.93 o                         
  10   7   8        130.79        -20.82       210.95 o                         
  11   7   8       1639.97       1402.49       325.89 o                         
  12   7   8        291.77        752.81       227.03 o                         
 -13   8   8         93.89       -504.05       504.05 o                         
 -12   8   8       8228.90       8220.54       619.22 o                         
 -11   8   8       1761.07       1443.13       584.75 o                         
 -10   8   8      20647.61      24323.09      1187.06 o                         
  -9   8   8       6245.66       5913.43       636.39 o                         
  -8   8   8      28236.15      28769.75       973.84 o                         
  -7   8   8      11266.58      11300.53       350.30 o                         
  -6   8   8        108.43         37.52       112.39 o                         
  -5   8   8       7220.28       7143.28       279.04 o                         
  -4   8   8       1350.94       1302.31       143.97 o                         
  -3   8   8      71973.63      77299.42      1237.82 o                         
  -2   8   8      63907.27      64345.29      1055.25 o                         
  -1   8   8     151930.36     157274.72      2333.76 o                         
   0   8   8      36075.34      36943.12       688.40 o                         
   1   8   8      15239.21      16271.11       418.61 o                         
   2   8   8       1343.28       1563.64       178.88 o                         
   3   8   8         15.04       -135.62       135.62 o                         
   4   8   8       4087.49       3711.99       226.76 o                         
   5   8   8      10436.26       9951.70       359.75 o                         
   6   8   8      41225.11      40842.61      1114.79 o                         
   7   8   8      62216.98      63832.57      1311.55 o                         
   8   8   8       9795.82      10393.48       406.66 o                         
   9   8   8      19718.82      18275.24       538.53 o                         
  10   8   8         72.58         10.56       226.29 o                         
  11   8   8       2350.31       2701.53       256.86 o                         
 -13   9   8        449.09        185.16       508.02 o                         
 -12   9   8       1597.53       2698.80       663.13 o                         
 -11   9   8       1228.35       1479.82       507.35 o                         
 -10   9   8        369.21        159.53       588.02 o                         
  -9   9   8      10833.79      12085.08       858.98 o                         
  -8   9   8       8919.05       9204.21       747.25 o                         
  -7   9   8      18929.45      19382.74       438.19 o                         
  -6   9   8       1072.49        779.65       127.38 o                         
  -5   9   8      30424.47      30785.89       677.81 o                         
  -4   9   8       1055.21       1295.78       153.18 o                         
  -3   9   8      57816.28      61164.34      1026.66 o                         
  -2   9   8        180.86        702.31       153.62 o                         
  -1   9   8       8651.48       9310.29       337.62 o                         
   0   9   8      43803.85      45408.84       819.43 o                         
   1   9   8       3762.57       3680.54       226.37 o                         
   2   9   8      10913.75      10712.88       363.30 o                         
   3   9   8       2529.27       2518.80       205.52 o                         
   4   9   8      13424.58      14200.86       418.95 o                         
   5   9   8        441.76        263.03       191.14 o                         
   6   9   8      31790.06      32760.30       688.04 o                         
   7   9   8         17.37        131.06       192.34 o                         
   8   9   8        917.11        956.23       187.50 o                         
   9   9   8      11555.86      12573.73       490.76 o                         
  10   9   8        306.94        484.61       224.25 o                         
  11   9   8       1822.36       1927.04       232.68 o                         
 -12  10   8       1106.69        215.13       455.44 o                         
 -11  10   8       1216.06       1303.83       464.06 o                         
 -10  10   8      10838.89      11295.09      1214.02 o                         
  -9  10   8         48.41       1163.94       591.36 o                         
  -8  10   8       2112.62       2319.18       280.92 o                         
  -7  10   8       7208.93       6914.41       237.13 o                         
  -6  10   8        163.75       -165.80       175.14 o                         
  -5  10   8      16191.74      15131.83       469.57 o                         
  -4  10   8      16826.79      16293.19       442.12 o                         
  -3  10   8       1204.53       1073.22       169.04 o                         
  -2  10   8      15296.17      17124.03       453.89 o                         
  -1  10   8      31462.20      33912.88       697.56 o                         
   0  10   8       1191.83       1004.02       173.76 o                         
   1  10   8      11581.29      11270.97       395.49 o                         
   2  10   8       9250.87       9515.67       368.63 o                         
   3  10   8        271.26         -3.64       174.89 o                         
   4  10   8        364.04        278.86       171.18 o                         
   5  10   8       1702.77       2099.12       210.60 o                         
   6  10   8        990.28       1218.52       197.59 o                         
   7  10   8      24840.83      25002.36       623.48 o                         
   8  10   8       2579.08       2555.87       226.82 o                         
   9  10   8       2304.16       1769.27       250.56 o                         
  10  10   8       3782.07       3618.10       246.50 o                         
  11  10   8       1289.80       1085.96       242.38 o                         
 -12  11   8        300.85        610.96       562.03 o                         
 -11  11   8        135.65       -331.19       766.95 o                         
 -10  11   8        524.13        316.60       570.40 o                         
  -9  11   8       3303.63       3575.81       596.38 o                         
  -8  11   8        559.64        640.21       323.94 o                         
  -7  11   8      15120.50      16244.83       793.08 o                         
  -6  11   8        505.77        203.72       214.48 o                         
  -5  11   8       8177.92       7201.41       294.89 o                         
  -4  11   8       7337.37       5519.71       306.04 o                         
  -3  11   8      34878.52      33580.43       726.20 o                         
  -2  11   8       6571.01       6607.91       349.75 o                         
  -1  11   8      16470.40      16080.38       500.68 o                         
   0  11   8      26818.73      26231.99       650.79 o                         
   1  11   8       9460.88       9671.70       379.26 o                         
   2  11   8       6616.31       6157.22       309.22 o                         
   3  11   8        158.87         -7.07       175.77 o                         
   4  11   8      11872.04      11837.77       423.46 o                         
   5  11   8        176.07        515.22       192.78 o                         
   6  11   8      54549.28      56765.07      1135.37 o                         
   7  11   8        198.42         93.19       225.91 o                         
   8  11   8        993.92       1158.62       210.58 o                         
   9  11   8        762.56        602.72       237.27 o                         
  10  11   8        396.73       1244.18       394.44 o                         
 -11  12   8       4377.16       3046.64       946.14 o                         
 -10  12   8       2352.55       3134.93       600.72 o                         
  -9  12   8       1158.74       1633.09       626.58 o                         
  -8  12   8        299.06         13.25       319.19 o                         
  -7  12   8       2977.25       3055.44       192.95 o                         
  -6  12   8       1141.36        955.53       182.42 o                         
  -5  12   8       2614.32       2266.28       199.62 o                         
  -4  12   8      33064.91      29747.10      1051.40 o                         
  -3  12   8       3844.91       2889.53       238.68 o                         
  -2  12   8         20.89        -17.46       177.47 o                         
  -1  12   8          6.76        494.90       182.37 o                         
   0  12   8       2060.51       2114.86       220.42 o                         
   1  12   8       4822.55       4469.84       272.56 o                         
   2  12   8      14220.48      14716.82       472.72 o                         
   3  12   8        439.58        911.25       198.67 o                         
   4  12   8      14910.47      14131.02       470.28 o                         
   5  12   8       2533.84       2350.33       231.78 o                         
   6  12   8       2513.80       2624.30       240.41 o                         
   7  12   8        147.40        410.96       225.06 o                         
   8  12   8       1549.35       1988.06       266.64 o                         
   9  12   8        100.84       -212.36       255.39 o                         
  10  12   8       4752.47       5311.18       321.34 o                         
 -11  13   8        143.07       1474.92      1760.09 o                         
 -10  13   8         92.85       1827.22       690.40 o                         
  -9  13   8         40.66        473.69       611.53 o                         
  -8  13   8       4381.78       4523.79       464.05 o                         
  -7  13   8         27.96        -62.61       342.61 o                         
  -6  13   8      16386.00      16421.35       912.93 o                         
  -5  13   8       4034.29       3436.11       295.48 o                         
  -4  13   8       3817.76       3260.62       334.71 o                         
  -3  13   8         51.25        -90.97       185.92 o                         
  -2  13   8       4892.79       4803.97       296.06 o                         
  -1  13   8       5729.65       6269.40       351.22 o                         
   0  13   8      16007.88      15177.29       503.27 o                         
   1  13   8       7347.37       7887.68       432.96 o                         
   2  13   8       1244.99       1822.12       241.04 o                         
   3  13   8       9816.04      10073.27       427.32 o                         
   4  13   8        150.92        -48.74       201.73 o                         
   5  13   8      14719.73      15719.89       513.01 o                         
   6  13   8      11019.86      11736.40       452.79 o                         
   7  13   8        103.16        -14.94       239.14 o                         
   8  13   8          3.95       -217.80       217.80 o                         
   9  13   8        691.28        776.94       257.97 o                         
 -10  14   8         31.29       1457.57       934.51 o                         
  -9  14   8        256.16       1342.91       692.34 o                         
  -8  14   8         39.31        -12.34       544.22 o                         
  -7  14   8       2991.04       3415.53       323.89 o                         
  -6  14   8       2151.60       1780.41       333.30 o                         
  -5  14   8        524.41        163.00       226.67 o                         
  -4  14   8      14510.89      13629.03       630.83 o                         
  -3  14   8       1894.29        824.80       356.31 o                         
  -2  14   8        467.42        283.48       224.87 o                         
  -1  14   8        240.65       -101.46       239.21 o                         
   0  14   8       2989.95       2618.57       302.74 o                         
   1  14   8        124.74       -106.29       231.92 o                         
   2  14   8       4539.06       3998.67       403.52 o                         
   3  14   8         85.28        335.79       213.98 o                         
   4  14   8      32701.52      33674.68       764.91 o                         
   5  14   8       3176.49       3030.32       263.11 o                         
   6  14   8       2723.22       2761.84       337.55 o                         
   7  14   8       1274.76       1355.78       280.33 o                         
   8  14   8        391.74       -178.13       234.59 o                         
 -10  15   8         12.47        403.42      1171.50 o                         
  -9  15   8        511.60       -213.56       593.67 o                         
  -8  15   8       8441.47       9368.38       645.49 o                         
  -7  15   8        535.28        660.81       355.41 o                         
  -6  15   8      31461.83      35667.27       833.45 o                         
  -5  15   8      10548.38      10664.80       559.42 o                         
  -4  15   8       7600.38       7114.61       462.84 o                         
  -3  15   8       1694.44       1231.73       232.29 o                         
  -2  15   8        171.72       -239.98       239.98 o                         
  -1  15   8      14356.15      12626.76       777.80 o                         
   0  15   8       2729.13       2336.91       337.04 o                         
   1  15   8      26657.01      25937.26       915.64 o                         
   2  15   8       8599.83       8117.10       462.15 o                         
   3  15   8      28934.08      27705.56       775.58 o                         
   4  15   8       7223.70       6030.40       422.12 o                         
   5  15   8      26762.06      24983.21      1019.28 o                         
   6  15   8       1641.43       1639.90       308.35 o                         
   7  15   8        484.14       -260.68       350.13 o                         
   8  15   8          5.66        301.66       332.04 o                         
  -9  16   8       1791.20       2283.71       802.20 o                         
  -8  16   8       1413.60       1830.42       635.94 o                         
  -7  16   8       4345.80       5233.09       421.86 o                         
  -6  16   8        449.16        157.62       338.67 o                         
  -5  16   8       2692.75       2940.24       307.92 o                         
  -4  16   8       9249.79      10867.61       463.13 o                         
  -3  16   8      10889.21       9799.21       581.03 o                         
  -2  16   8       1475.30       1442.29       364.24 o                         
  -1  16   8        788.85        423.30       354.62 o                         
   0  16   8       9238.94       8904.02       656.80 o                         
   1  16   8       1257.86        864.56       350.61 o                         
   2  16   8       7261.32       6315.26       486.79 o                         
   3  16   8       4515.63       3356.56       369.69 o                         
   4  16   8      13661.33      12616.46       584.28 o                         
   5  16   8        245.62       1184.47       626.69 o                         
   6  16   8       1183.36       1926.34       568.51 o                         
   7  16   8       1889.55       1389.79       542.48 o                         
  -8  17   8       1690.87       1841.17       534.84 o                         
  -7  17   8        110.02        257.26       316.35 o                         
  -6  17   8      16256.55      18610.98       569.48 o                         
  -5  17   8        306.77         19.51       432.51 o                         
  -4  17   8         35.09         50.77       384.12 o                         
  -3  17   8         54.96         43.28       381.80 o                         
  -2  17   8         19.19       -213.99       287.05 o                         
  -1  17   8      12488.31      12717.33       636.04 o                         
   0  17   8       3273.39       3062.17       434.11 o                         
   1  17   8      10158.84       9327.30       505.64 o                         
   2  17   8       1982.57       2527.73       332.79 o                         
   3  17   8      15159.27      14464.14       572.36 o                         
   4  17   8       2367.57       2438.21       354.13 o                         
   5  17   8       4066.60       3716.92       317.37 o                         
   6  17   8       5401.76       5238.89       398.60 o                         
  -6  18   8       2258.67       2127.77       357.41 o                         
  -5  18   8       2168.55       2186.01       336.04 o                         
  -4  18   8       6952.01       7337.04       651.87 o                         
  -3  18   8       7047.08       7295.95       439.08 o                         
  -2  18   8        478.51        629.46       320.37 o                         
  -1  18   8        571.20        462.50       311.15 o                         
   0  18   8       8885.81       8270.76       523.12 o                         
   1  18   8       1603.72        966.55       359.41 o                         
   2  18   8       3992.81       3203.25       371.01 o                         
   3  18   8       2843.99       2796.82       355.24 o                         
   4  18   8       1577.55       1299.05       360.31 o                         
   5  18   8         66.64         33.66       611.53 o                         
  -5  19   8         77.29       -363.96       363.96 o                         
  -4  19   8        111.76         59.92       370.66 o                         
  -3  19   8        759.99        458.42       380.25 o                         
  -2  19   8        490.97        322.00       431.44 o                         
  -1  19   8       1808.25       1492.10       383.02 o                         
   0  19   8       5809.60       5580.27       398.68 o                         
   1  19   8         88.67        873.17       343.86 o                         
   2  19   8        153.87        301.81       377.22 o                         
   3  19   8        828.34       1086.72       370.89 o                         
 -14   1   9        556.76       1115.80       223.22 o                         
 -13   1   9          0.08          6.60       152.93 o                         
 -12   1   9         54.26       -126.06       126.06 o                         
 -11   1   9        890.70        948.06       131.13 o                         
 -10   1   9       1316.19       1464.37       154.44 o                         
  -9   1   9        782.74        768.20       129.37 o                         
  -8   1   9       8450.10       8861.78       278.59 o                         
  -7   1   9       1234.98       1439.89       124.19 o                         
  -6   1   9        583.69        785.54       115.32 o                         
  -5   1   9       8886.55       8810.38       278.91 o                         
  -4   1   9        343.76        487.75       117.63 o                         
  -3   1   9       3633.88       3885.71       216.98 o                         
  -2   1   9         10.02         23.04       118.11 o                         
  -1   1   9      12196.72      12628.10       320.11 o                         
   0   1   9      14235.05      15480.94       363.36 o                         
   1   1   9      10655.06      11966.67       327.96 o                         
   2   1   9       1707.64       1900.88       166.34 o                         
   3   1   9       3921.31       5587.16       260.10 o                         
   4   1   9       2794.40       2520.28       181.11 o                         
   5   1   9       2297.68       2497.60       189.84 o                         
   6   1   9        530.04        563.29       154.00 o                         
   7   1   9        990.13        916.53       171.99 o                         
   8   1   9         37.93       -170.64       170.64 o                         
   9   1   9         87.69        132.49       197.46 o                         
  10   1   9       3591.64       4369.71       303.46 o                         
  11   1   9         23.86        555.95       233.61 o                         
  12   1   9        612.82        650.37       232.81 o                         
 -14   2   9        984.24        470.27       207.60 o                         
 -13   2   9       2313.39       1975.72       271.59 o                         
 -12   2   9       2228.63       2057.73       161.05 o                         
 -11   2   9       7757.79       7537.82       252.92 o                         
 -10   2   9        253.87        235.13       110.49 o                         
  -9   2   9        530.83        568.25       114.34 o                         
  -8   2   9       1140.34       1280.56       131.05 o                         
  -7   2   9       3114.76       2687.95       149.18 o                         
  -6   2   9      18686.23      18594.64       378.94 o                         
  -5   2   9      33718.39      33307.35       578.35 o                         
  -4   2   9       5714.40       5504.14       227.10 o                         
  -3   2   9      10365.16       9807.76       282.27 o                         
  -2   2   9      37072.62      37841.74       648.58 o                         
  -1   2   9       6299.38       7562.56       263.69 o                         
   0   2   9         43.98         -5.81       124.93 o                         
   1   2   9       4851.88       4757.59       238.86 o                         
   2   2   9      50522.61      52377.20       867.26 o                         
   3   2   9      29643.00      29456.88       571.42 o                         
   4   2   9      27645.86      28211.16       556.69 o                         
   5   2   9       8572.71       8298.06       309.10 o                         
   6   2   9       5637.54       5084.75       269.02 o                         
   7   2   9       9321.51       9574.41       381.41 o                         
   8   2   9        527.72        649.90       173.20 o                         
   9   2   9       2255.84       2298.57       208.39 o                         
  10   2   9       5365.57       4637.23       320.04 o                         
  11   2   9        353.93        282.92       251.04 o                         
  12   2   9       2870.12       2912.13       266.39 o                         
 -14   3   9        179.17       -330.65       330.65 o                         
 -13   3   9       1047.27        817.44       169.84 o                         
 -12   3   9        126.29       -132.83       132.83 o                         
 -11   3   9       3069.44       2934.43       221.31 o                         
 -10   3   9       7681.51       8048.43       249.92 o                         
  -9   3   9       3114.97       3601.11       198.09 o                         
  -8   3   9      55524.79      55166.83       936.55 o                         
  -7   3   9      16342.23      15012.74       359.51 o                         
  -6   3   9        225.42        211.94        88.10 o                         
  -5   3   9      27104.35      27058.98       525.87 o                         
  -4   3   9        605.00        646.51       121.88 o                         
  -3   3   9       7979.22       9946.13       282.24 o                         
  -2   3   9        830.26        528.26       132.36 o                         
  -1   3   9      49354.10      51444.42       839.88 o                         
   0   3   9      80067.79      86787.08      1327.99 o                         
   1   3   9      27914.30      28291.53       542.75 o                         
   2   3   9      33702.97      37095.56       666.96 o                         
   3   3   9      28565.33      30782.82       645.52 o                         
   4   3   9       1225.65       1151.60       156.44 o                         
   5   3   9       3404.73       3260.32       207.42 o                         
   6   3   9         18.06        -71.97       164.63 o                         
   7   3   9      18514.64      17174.43       451.19 o                         
   8   3   9       1274.31       1363.87       194.58 o                         
   9   3   9       2173.72       2004.34       210.39 o                         
  10   3   9      17327.73      17884.95       590.27 o                         
  11   3   9       1173.29       1061.87       238.98 o                         
  12   3   9       1862.52       1687.23       280.03 o                         
 -14   4   9       1407.65        151.52       335.81 o                         
 -13   4   9       6813.94       7624.18      1304.35 o                         
 -12   4   9       1658.26       1997.34       327.94 o                         
 -11   4   9       6100.60       5906.70       327.37 o                         
 -10   4   9       4579.38       4895.99       243.61 o                         
  -9   4   9        481.59        551.49       100.63 o                         
  -8   4   9       1942.92       2340.19       168.77 o                         
  -7   4   9       1049.79       1235.38       107.44 o                         
  -6   4   9      16043.35      16154.83       378.86 o                         
  -5   4   9      32148.93      33200.65       581.57 o                         
  -4   4   9      27577.59      30534.45       552.02 o                         
  -3   4   9      21494.74      22019.29       444.72 o                         
  -2   4   9      10032.51      11570.11       314.04 o                         
  -1   4   9       9074.73       9428.78       295.32 o                         
   0   4   9      20488.94      20979.70       450.01 o                         
   1   4   9        138.20        181.95       135.52 o                         
   2   4   9      37147.00      38814.11       691.59 o                         
   3   4   9      16859.88      16640.28       407.39 o                         
   4   4   9      21552.99      22130.51       484.71 o                         
   5   4   9      19921.56      20243.76       498.39 o                         
   6   4   9       7656.46       7715.29       325.84 o                         
   7   4   9       2228.37       2203.02       207.37 o                         
   8   4   9       8599.71       8956.67       387.22 o                         
   9   4   9       1297.13        933.21       211.77 o                         
  10   4   9       2511.31       2330.41       263.37 o                         
  11   4   9        284.73        314.37       225.44 o                         
  12   4   9       2204.70       1854.79       275.42 o                         
 -14   5   9        438.32        -35.69       439.50 o                         
 -13   5   9        603.71       -146.20       331.39 o                         
 -12   5   9        150.95       -309.17       367.43 o                         
 -11   5   9       6696.91       6414.54       499.13 o                         
 -10   5   9      12684.65      13958.88       641.35 o                         
  -9   5   9       1598.73       1496.49       147.58 o                         
  -8   5   9      37579.19      36694.69       825.21 o                         
  -7   5   9      28257.68      27323.67       568.01 o                         
  -6   5   9        812.48        882.54       119.94 o                         
  -5   5   9       1494.58       1539.45       124.80 o                         
  -4   5   9       5892.76       6344.66       247.26 o                         
  -3   5   9      27563.93      28504.96       537.12 o                         
  -2   5   9        317.48        310.60       128.59 o                         
  -1   5   9      72574.75      74844.61      1174.50 o                         
   0   5   9      99861.29     104073.86      1579.88 o                         
   1   5   9       3994.14       4146.91       215.18 o                         
   2   5   9      32546.06      32355.46       620.05 o                         
   3   5   9      22797.03      24357.01       520.73 o                         
   4   5   9       6394.45       6685.24       305.26 o                         
   5   5   9        354.24        468.68       152.14 o                         
   6   5   9       1163.19        964.26       168.18 o                         
   7   5   9      36418.59      36627.27       718.52 o                         
   8   5   9       7950.73       7840.30       368.17 o                         
   9   5   9       4209.91       4117.80       270.39 o                         
  10   5   9      15795.88      17171.78       559.08 o                         
  11   5   9       1163.50       1539.74       272.22 o                         
  12   5   9        982.64        540.50       250.76 o                         
 -14   6   9         45.00        127.98       421.50 o                         
 -13   6   9       4075.80       4651.02       507.44 o                         
 -12   6   9       1039.47       1094.29       472.90 o                         
 -11   6   9         71.26       -114.72       318.86 o                         
 -10   6   9       5271.40       6157.17       482.06 o                         
  -9   6   9         99.42       -200.92       244.69 o                         
  -8   6   9       2478.43       2989.38       232.87 o                         
  -7   6   9       3723.19       3728.84       217.30 o                         
  -6   6   9      18621.02      19354.24       562.77 o                         
  -5   6   9      20279.90      20529.06       421.93 o                         
  -4   6   9       3875.75       4423.94       216.68 o                         
  -3   6   9      41929.10      41979.34       780.21 o                         
  -2   6   9      16238.03      16300.94       390.12 o                         
  -1   6   9        161.34        269.70       135.85 o                         
   0   6   9      35372.51      36680.97       687.67 o                         
   1   6   9       1528.01       1498.87       169.51 o                         
   2   6   9      13883.24      14004.64       407.33 o                         
   3   6   9        234.74        126.77       140.44 o                         
   4   6   9        649.39        692.23       154.57 o                         
   5   6   9      16590.86      16872.03       464.71 o                         
   6   6   9        197.22        403.04       161.05 o                         
   7   6   9       5154.21       5607.25       305.54 o                         
   8   6   9      29504.31      29444.42       676.78 o                         
   9   6   9         64.68       -204.81       204.81 o                         
  10   6   9         42.41        351.52       211.52 o                         
  11   6   9        155.93        -30.57       238.01 o                         
  12   6   9       1542.62       1461.96       494.69 o                         
 -13   7   9          6.84        429.92       428.51 o                         
 -12   7   9         16.42       -260.91       379.36 o                         
 -11   7   9       1523.02       1854.87       424.37 o                         
 -10   7   9          7.59       -295.03       295.03 o                         
  -9   7   9        241.20        563.24       291.37 o                         
  -8   7   9       5999.02       6202.05       537.11 o                         
  -7   7   9        656.36        921.39       102.51 o                         
  -6   7   9       3049.88       2545.69       158.18 o                         
  -5   7   9          4.88        -29.10       121.53 o                         
  -4   7   9        100.75        200.98       137.09 o                         
  -3   7   9       1709.29       2229.34       198.00 o                         
  -2   7   9       7474.22       7755.06       325.17 o                         
  -1   7   9       8437.27       8461.73       329.68 o                         
   0   7   9      15638.42      16122.52       409.20 o                         
   1   7   9       3807.23       3622.90       214.40 o                         
   2   7   9       1238.41       1178.99       169.25 o                         
   3   7   9        889.56        986.04       162.10 o                         
   4   7   9       5624.67       5921.59       282.45 o                         
   5   7   9         10.44        -35.78       154.24 o                         
   6   7   9          4.68        -62.29       162.04 o                         
   7   7   9       4934.15       5568.05       345.50 o                         
   8   7   9       1514.42       1790.32       276.25 o                         
   9   7   9        121.71        624.69       217.96 o                         
  10   7   9       1835.05       1487.04       223.72 o                         
  11   7   9        147.16        352.77       308.60 o                         
 -13   8   9        123.21       -529.85       529.85 o                         
 -12   8   9         37.35        586.83       394.07 o                         
 -11   8   9       1042.77        767.89       371.50 o                         
 -10   8   9       2663.52       2918.59       487.34 o                         
  -9   8   9       4096.56       4149.13       530.49 o                         
  -8   8   9       7477.24       7641.82       676.49 o                         
  -7   8   9      13870.77      13461.41       365.64 o                         
  -6   8   9      10404.30      10658.04       297.64 o                         
  -5   8   9       6509.05       6466.91       277.50 o                         
  -4   8   9      10666.25      11307.42       341.47 o                         
  -3   8   9       7099.78       7299.59       294.22 o                         
  -2   8   9        867.99        910.25       161.96 o                         
  -1   8   9       4691.32       5581.17       277.28 o                         
   0   8   9      14771.31      15304.27       410.31 o                         
   1   8   9        623.47        916.10       164.13 o                         
   2   8   9      20998.59      21533.79       499.05 o                         
   3   8   9         76.35        -34.64       147.53 o                         
   4   8   9        749.04        531.42       170.54 o                         
   5   8   9       2164.15       2169.85       223.43 o                         
   6   8   9       6951.61       6892.99       345.46 o                         
   7   8   9        302.81        613.90       200.56 o                         
   8   8   9      18883.49      18439.87       585.65 o                         
   9   8   9       5845.15       5666.79       348.48 o                         
  10   8   9        607.72        443.69       208.37 o                         
  11   8   9       1062.06        755.41       300.33 o                         
 -13   9   9         35.44       -473.12       766.95 o                         
 -12   9   9        369.96        857.79       996.61 o                         
 -11   9   9         51.28        346.62       387.09 o                         
 -10   9   9       4543.50       4920.56       613.12 o                         
  -9   9   9       1692.25       1277.89       434.85 o                         
  -8   9   9        974.29       1303.80       183.79 o                         
  -7   9   9       3968.41       3246.88       177.79 o                         
  -6   9   9       8262.45       7578.14       269.16 o                         
  -5   9   9        217.64        311.95       130.61 o                         
  -4   9   9       2204.96       1974.78       195.40 o                         
  -3   9   9         61.67        297.40       137.22 o                         
  -2   9   9      48418.65      50661.12       892.89 o                         
  -1   9   9      16292.01      17848.09       461.07 o                         
   0   9   9        385.42        646.75       159.50 o                         
   1   9   9       8888.82       9026.28       355.00 o                         
   2   9   9       3412.73       2813.20       219.32 o                         
   3   9   9        470.03        661.09       174.46 o                         
   4   9   9        534.42        574.64       185.69 o                         
   5   9   9       3170.25       3289.83       234.87 o                         
   6   9   9       7038.59       7323.55       344.35 o                         
   7   9   9        489.73        723.44       194.69 o                         
   8   9   9      13389.05      14042.95       521.68 o                         
   9   9   9       5661.65       6263.34       357.50 o                         
  10   9   9        620.32       1007.59       288.95 o                         
  11   9   9        661.55        419.03       231.53 o                         
 -12  10   9       2604.90        929.54      1244.76 o                         
 -11  10   9       3145.74       3764.72       585.84 o                         
 -10  10   9        435.16        470.54       577.28 o                         
  -9  10   9       1502.83       2043.82       782.26 o                         
  -8  10   9       1447.82       1460.81       172.85 o                         
  -7  10   9      10890.96      10942.73       368.11 o                         
  -6  10   9        722.22        243.01       136.04 o                         
  -5  10   9       6019.64       4770.34       251.94 o                         
  -4  10   9      62299.74      63654.57      1086.17 o                         
  -3  10   9      10736.19      10984.22       370.88 o                         
  -2  10   9       8108.27       8018.37       344.98 o                         
  -1  10   9      20239.22      22734.18       539.07 o                         
   0  10   9       3709.56       4094.71       249.02 o                         
   1  10   9        660.25        664.86       201.57 o                         
   2  10   9       2867.33       2508.43       232.69 o                         
   3  10   9       4554.74       4933.17       277.84 o                         
   4  10   9       3708.03       3578.52       248.40 o                         
   5  10   9       6769.16       7569.57       350.88 o                         
   6  10   9      29823.57      30131.15       671.13 o                         
   7  10   9       3900.03       4333.82       284.55 o                         
   8  10   9       2524.59       2486.05       251.42 o                         
   9  10   9       5711.68       5605.79       352.35 o                         
  10  10   9        653.82        909.03       290.79 o                         
 -12  11   9       1486.65        136.24      1079.84 o                         
 -11  11   9         39.64        718.21       538.51 o                         
 -10  11   9       2010.32       1956.91       726.01 o                         
  -9  11   9      10559.36      10386.18      1332.67 o                         
  -8  11   9        156.94        169.14       166.99 o                         
  -7  11   9       4276.90       3640.33       214.10 o                         
  -6  11   9      10100.32       9525.83       374.38 o                         
  -5  11   9         71.77       -146.89       146.89 o                         
  -4  11   9         65.34        178.69       166.80 o                         
  -3  11   9        555.65        535.55       171.09 o                         
  -2  11   9      22620.65      23753.75       613.64 o                         
  -1  11   9       4262.75       4827.12       274.09 o                         
   0  11   9       3750.47       4246.55       263.47 o                         
   1  11   9      11148.43      10815.00       408.15 o                         
   2  11   9       1282.57       1513.36       205.79 o                         
   3  11   9        160.18        127.39       186.81 o                         
   4  11   9      13340.53      13577.71       453.26 o                         
   5  11   9         70.44        331.49       193.78 o                         
   6  11   9      17112.00      18650.75       532.23 o                         
   7  11   9        804.96        839.81       216.87 o                         
   8  11   9       8421.98       9781.02       506.11 o                         
   9  11   9       7028.30       6918.12       576.06 o                         
  10  11   9         72.37       -276.99       276.99 o                         
 -11  12   9       3740.08       3087.23       861.50 o                         
 -10  12   9         76.05        151.69       696.79 o                         
  -9  12   9          2.13       1526.85       742.10 o                         
  -8  12   9        618.74        590.29       478.34 o                         
  -7  12   9       5604.27       6206.75       266.44 o                         
  -6  12   9      10144.95       7288.83       434.05 o                         
  -5  12   9      20450.06      19392.39       858.76 o                         
  -4  12   9      35772.30      32500.92       695.35 o                         
  -3  12   9      21030.09      20649.67       568.79 o                         
  -2  12   9      10416.82      10946.53       419.33 o                         
  -1  12   9      16028.29      16464.89       494.28 o                         
   0  12   9       7525.39       7746.69       381.99 o                         
   1  12   9       3683.97       3443.55       280.38 o                         
   2  12   9         54.14       -183.26       183.26 o                         
   3  12   9      29302.51      29939.22       684.96 o                         
   4  12   9      20830.10      23367.45       599.39 o                         
   5  12   9       7735.61       8556.65       400.00 o                         
   6  12   9      16935.39      18316.48       540.57 o                         
   7  12   9       7900.30       8900.34       421.83 o                         
   8  12   9        143.81        -34.92       226.25 o                         
   9  12   9        163.57         68.99       260.47 o                         
 -11  13   9        615.45       1810.87       768.49 o                         
 -10  13   9        295.30        407.85       897.79 o                         
  -9  13   9      10299.46       9759.84      2122.17 o                         
  -8  13   9       1474.32       1476.17       292.06 o                         
  -7  13   9       3830.75       3773.49       346.88 o                         
  -6  13   9       4544.67       4362.65       335.24 o                         
  -5  13   9         91.47          4.32       196.03 o                         
  -4  13   9       3711.27       2676.26       261.73 o                         
  -3  13   9         48.10        -35.64       192.44 o                         
  -2  13   9      16038.67      16707.95       529.41 o                         
  -1  13   9       2600.37       2691.70       269.73 o                         
   0  13   9       3812.36       4146.99       335.15 o                         
   1  13   9       8878.30       9805.45       471.98 o                         
   2  13   9       6526.00       6228.32       402.17 o                         
   3  13   9       3168.31       3297.11       277.35 o                         
   4  13   9      16134.71      15398.71       507.51 o                         
   5  13   9       1395.04       1550.02       269.24 o                         
   6  13   9       4471.76       4962.85       371.48 o                         
   7  13   9         77.96          2.43       238.27 o                         
   8  13   9       2910.43       3758.63       419.93 o                         
   9  13   9       1296.34       1071.39       359.05 o                         
 -10  14   9          1.94        583.08       732.53 o                         
  -9  14   9         81.78        293.26       915.13 o                         
  -8  14   9         12.83        -92.64       219.81 o                         
  -7  14   9         51.84         11.91       167.76 o                         
  -6  14   9        263.52       -194.49       194.49 o                         
  -5  14   9       2651.26       2153.32       264.59 o                         
  -4  14   9       6625.01       5951.91       578.26 o                         
  -3  14   9       3616.40       2572.07       268.39 o                         
  -2  14   9         65.07       -136.21       221.96 o                         
  -1  14   9         25.65       -241.74       241.74 o                         
   0  14   9        846.41        728.56       276.58 o                         
   1  14   9        700.61        610.37       282.33 o                         
   2  14   9         17.61       -242.91       242.91 o                         
   3  14   9       3674.49       3409.20       281.62 o                         
   4  14   9       1714.08       2698.02       324.79 o                         
   5  14   9       2466.46       2628.99       358.28 o                         
   6  14   9       2437.01       3046.46       440.19 o                         
   7  14   9        840.36        835.82       328.64 o                         
   8  14   9        997.48       1867.52       328.56 o                         
  -9  15   9       2499.21       2395.27       434.51 o                         
  -8  15   9        171.21        155.75       237.41 o                         
  -7  15   9       1024.63        812.38       242.03 o                         
  -6  15   9       2761.82       3512.55       352.34 o                         
  -5  15   9        120.44        301.14       232.91 o                         
  -4  15   9        102.98       -211.40       284.64 o                         
  -3  15   9        104.11        -39.70       224.15 o                         
  -2  15   9       9882.51       8382.74       481.35 o                         
  -1  15   9       3644.17       2785.30       302.15 o                         
   0  15   9        581.41        738.07       299.06 o                         
   1  15   9       3184.53       3275.32       367.93 o                         
   2  15   9        539.13        538.93       294.51 o                         
   3  15   9       1856.97       1633.67       351.27 o                         
   4  15   9      11304.88      11064.22       545.56 o                         
   5  15   9        155.86        -10.02       305.22 o                         
   6  15   9        377.34        288.55       353.91 o                         
   7  15   9         12.36        276.21       328.14 o                         
  -8  16   9         83.16        547.19       383.25 o                         
  -7  16   9        815.15        521.77       320.99 o                         
  -6  16   9       4950.13       5410.15       347.51 o                         
  -5  16   9        199.24        356.53       240.65 o                         
  -4  16   9         22.80       -289.78       352.78 o                         
  -3  16   9         22.13        205.64       308.52 o                         
  -2  16   9       2465.90       1833.80       414.37 o                         
  -1  16   9       1688.17       1775.18       371.85 o                         
   0  16   9        882.78        614.76       412.92 o                         
   1  16   9        703.68        547.01       335.96 o                         
   2  16   9       2595.74       2527.02       350.10 o                         
   3  16   9       4119.60       3685.49       337.97 o                         
   4  16   9        860.31        908.81       446.69 o                         
   5  16   9        199.55       -187.12       272.96 o                         
   6  16   9        132.50       -410.26       494.56 o                         
  -7  17   9        557.22        900.91       299.07 o                         
  -6  17   9        316.94        464.09       334.71 o                         
  -5  17   9         25.03        334.92       409.05 o                         
  -4  17   9         83.99       -219.91       288.31 o                         
  -3  17   9        367.76        101.72       291.36 o                         
  -2  17   9        198.82        118.83       360.95 o                         
  -1  17   9         92.10        329.68       306.53 o                         
   0  17   9       2961.99       3139.53       388.46 o                         
   1  17   9       7058.57       6675.92       591.07 o                         
   2  17   9       4421.69       4419.46       385.42 o                         
   3  17   9        104.72       -386.15       386.15 o                         
   4  17   9        374.97        328.57       294.16 o                         
   5  17   9        198.39       -328.06       366.04 o                         
  -6  18   9       3021.01       2428.85       368.20 o                         
  -5  18   9        531.18        229.59       346.92 o                         
  -4  18   9        728.86        688.75       497.07 o                         
  -3  18   9        743.20        960.67       340.14 o                         
  -2  18   9        787.95        346.14       379.01 o                         
  -1  18   9       1808.85       1532.99       386.97 o                         
   0  18   9         16.10        -21.28       317.05 o                         
   1  18   9       1893.09       2447.25       331.40 o                         
   2  18   9       3562.07       3268.24       352.95 o                         
   3  18   9       3851.53       3619.54       375.38 o                         
   4  18   9        808.07        398.94       406.47 o                         
  -4  19   9         59.84        -93.51       339.38 o                         
  -3  19   9        320.82        457.46       358.90 o                         
  -2  19   9       3175.65       3706.78       390.29 o                         
  -1  19   9       3945.37       3943.19       390.16 o                         
   0  19   9       5426.12       5407.37       464.41 o                         
   1  19   9      10724.92      10558.23       585.42 o                         
   2  19   9       7733.29       7315.95       508.12 o                         
 -14   0  10       1835.42       2154.21       243.45 o                         
 -13   0  10       5518.40       5475.47       360.00 o                         
 -12   0  10       2455.58       2516.14       281.31 o                         
 -11   0  10      14216.32      14903.91       668.64 o                         
 -10   0  10      13274.18      13929.05       771.21 o                         
  -9   0  10      12984.37      12274.44       630.72 o                         
  -8   0  10       6037.78       5968.58       344.59 o                         
  -7   0  10       1235.26       1040.02       183.63 o                         
  -6   0  10      80655.96      79633.48      1740.31 o                         
  -5   0  10       9917.99      10116.96       403.80 o                         
  -4   0  10      26781.68      27872.85       729.85 o                         
  -3   0  10      90314.21      97484.03      2073.08 o                         
  -2   0  10      22344.56      22716.23       644.67 o                         
  -1   0  10      32393.16      32045.47       830.61 o                         
   0   0  10      46644.16      48778.49      1152.44 o                         
   1   0  10      75903.33      75599.77      1677.44 o                         
   2   0  10      35534.51      38924.26       985.95 o                         
   3   0  10       6680.00       6458.65       406.23 o                         
   4   0  10      65382.31      65931.39      1525.93 o                         
   5   0  10        207.22        412.63       210.27 o                         
   6   0  10       3112.53       2940.75       337.24 o                         
   7   0  10       1313.56        991.26       257.15 o                         
   8   0  10        137.57       -123.88       391.79 o                         
   9   0  10      40034.33      41466.17      1324.56 o                         
  10   0  10       1482.59       1623.06       376.25 o                         
  11   0  10      21668.05      22950.30       952.77 o                         
  12   0  10       6173.93       6660.00       654.11 o                         
 -14   1  10       1168.56       1204.17       226.54 o                         
 -13   1  10         56.87         46.38       171.82 o                         
 -12   1  10      11581.13      12449.27       357.60 o                         
 -11   1  10      29519.07      31371.26       596.93 o                         
 -10   1  10      13305.73      13151.81       713.91 o                         
  -9   1  10       1404.86       1442.65       135.14 o                         
  -8   1  10      18094.07      18497.56       395.50 o                         
  -7   1  10      23196.55      24280.47       469.14 o                         
  -6   1  10      27569.50      27938.72       553.46 o                         
  -5   1  10       7415.29       7466.96       254.77 o                         
  -4   1  10      22610.71      24972.04       478.40 o                         
  -3   1  10      92783.11     103926.19      1554.84 o                         
  -2   1  10       4989.29       6302.99       255.76 o                         
  -1   1  10     160658.18     168195.60      2448.37 o                         
   0   1  10      14759.93      16720.92       392.72 o                         
   1   1  10      20091.70      19761.61       438.32 o                         
   2   1  10       2351.33       2607.90       186.51 o                         
   3   1  10        963.03        936.79       155.26 o                         
   4   1  10      63597.35      65579.28      1074.71 o                         
   5   1  10      12418.97      12682.99       378.89 o                         
   6   1  10      31550.87      33024.10       706.59 o                         
   7   1  10       9132.26       9178.25       361.21 o                         
   8   1  10       1827.94       2212.43       229.53 o                         
   9   1  10      14142.60      14046.43       447.66 o                         
  10   1  10       3379.95       3472.52       310.94 o                         
  11   1  10       4969.57       4208.68       315.12 o                         
  12   1  10        919.69        906.24       264.74 o                         
 -14   2  10        794.33        559.04       229.14 o                         
 -13   2  10       9728.96      10009.71       309.44 o                         
 -12   2  10       5190.57       5953.26       295.36 o                         
 -11   2  10       7135.66       7806.72       348.90 o                         
 -10   2  10       6073.14       5707.45       298.01 o                         
  -9   2  10       9479.78       9088.30       502.36 o                         
  -8   2  10      11640.84      11511.47       323.27 o                         
  -7   2  10        526.71        592.04       116.79 o                         
  -6   2  10      46457.11      47512.56       781.85 o                         
  -5   2  10       5362.10       5658.70       243.03 o                         
  -4   2  10      16075.31      17226.30       381.36 o                         
  -3   2  10       5091.97       5099.47       239.30 o                         
  -2   2  10       8952.97       9241.63       290.98 o                         
  -1   2  10       4514.86       5292.37       253.37 o                         
   0   2  10       9908.36      10239.15       320.67 o                         
   1   2  10      41815.75      42932.69       748.03 o                         
   2   2  10      23975.86      26868.70       538.90 o                         
   3   2  10        204.47        257.39       142.14 o                         
   4   2  10      48942.13      52189.21       894.07 o                         
   5   2  10        564.80        643.35       153.22 o                         
   6   2  10        197.32         67.06       167.87 o                         
   7   2  10       3717.00       3525.75       229.56 o                         
   8   2  10       1226.97       1353.08       205.44 o                         
   9   2  10      14682.57      14937.82       467.96 o                         
  10   2  10       3522.49       3194.78       336.83 o                         
  11   2  10      17729.07      18000.71       575.97 o                         
  12   2  10        949.33       1384.34       272.11 o                         
 -14   3  10        151.67       -255.28       329.51 o                         
 -13   3  10       2438.16       2444.81       205.94 o                         
 -12   3  10       4488.05       4958.73       279.26 o                         
 -11   3  10       4656.83       4759.03       216.64 o                         
 -10   3  10         37.94         99.33       106.95 o                         
  -9   3  10       3853.45       3179.53       323.19 o                         
  -8   3  10      11814.05      11914.54       355.34 o                         
  -7   3  10      11829.25      11972.39       328.24 o                         
  -6   3  10      20104.79      21056.16       426.67 o                         
  -5   3  10        234.07        339.26       114.82 o                         
  -4   3  10         88.11        243.56       119.33 o                         
  -3   3  10      28513.48      30658.28       569.27 o                         
  -2   3  10       1444.93       1760.35       157.75 o                         
  -1   3  10      75291.66      81947.23      1269.98 o                         
   0   3  10      15442.62      15152.14       380.97 o                         
   1   3  10      23353.75      24707.81       508.93 o                         
   2   3  10       1587.34       1578.16       174.23 o                         
   3   3  10        387.94        237.52       140.17 o                         
   4   3  10      43384.46      45134.08       803.56 o                         
   5   3  10      10213.49       9992.72       348.60 o                         
   6   3  10       6809.38       7031.57       359.16 o                         
   7   3  10       1473.21       1341.85       208.69 o                         
   8   3  10        501.33        391.39       189.27 o                         
   9   3  10       2123.62       1946.73       221.85 o                         
  10   3  10       6452.76       6601.32       442.95 o                         
  11   3  10       1202.61       1008.72       277.11 o                         
  12   3  10        629.81        925.04       323.89 o                         
 -14   4  10        430.68        665.82       356.44 o                         
 -13   4  10       7851.58       8510.99       815.96 o                         
 -12   4  10       6272.14       6331.87       495.19 o                         
 -11   4  10       3637.07       3567.27       223.67 o                         
 -10   4  10       3146.01       2744.94       171.19 o                         
  -9   4  10       1080.36       1026.05       112.73 o                         
  -8   4  10       1637.51       1527.76       123.52 o                         
  -7   4  10       6614.53       6144.39       248.27 o                         
  -6   4  10       5507.73       6626.55       233.81 o                         
  -5   4  10       8380.93       7905.64       261.61 o                         
  -4   4  10       7355.38       7570.59       269.70 o                         
  -3   4  10       5691.34       5784.91       251.85 o                         
  -2   4  10       3394.75       3421.28       191.01 o                         
  -1   4  10       2408.69       2734.19       182.42 o                         
   0   4  10       8948.91       8606.33       305.45 o                         
   1   4  10       2119.47       2177.19       181.81 o                         
   2   4  10       1460.35       1416.45       171.37 o                         
   3   4  10      32395.48      33109.98       643.09 o                         
   4   4  10      15500.33      16264.81       431.44 o                         
   5   4  10       1511.19       1301.07       175.02 o                         
   6   4  10       1072.18       1012.11       197.17 o                         
   7   4  10          9.98       -148.79       176.91 o                         
   8   4  10       7830.82       7782.87       376.97 o                         
   9   4  10       3734.96       3725.14       272.00 o                         
  10   4  10      12138.28      13353.06       486.48 o                         
  11   4  10       3668.59       4126.03       382.57 o                         
  12   4  10       1251.58       1485.47       273.19 o                         
 -14   5  10        233.10        521.79       396.15 o                         
 -13   5  10       7385.91       6544.98       557.40 o                         
 -12   5  10         12.60       -284.89       361.70 o                         
 -11   5  10        991.41       1176.86       303.92 o                         
 -10   5  10        527.45        182.60       141.91 o                         
  -9   5  10      14498.19      14247.86       997.29 o                         
  -8   5  10        348.10        325.66        93.88 o                         
  -7   5  10      28343.83      27792.14       518.79 o                         
  -6   5  10      20246.16      21915.23       480.68 o                         
  -5   5  10        565.95        489.26       116.33 o                         
  -4   5  10       5699.18       6369.07       261.75 o                         
  -3   5  10        821.49        576.63       139.36 o                         
  -2   5  10      22273.20      23246.42       484.08 o                         
  -1   5  10      25319.43      25113.08       515.46 o                         
   0   5  10      77568.76      76928.97      1239.36 o                         
   1   5  10       4375.74       4698.62       252.97 o                         
   2   5  10       5033.53       4622.82       260.83 o                         
   3   5  10        575.60        765.61       159.46 o                         
   4   5  10       1918.53       1934.97       205.25 o                         
   5   5  10       8878.49       8219.60       369.96 o                         
   6   5  10       1215.18        885.54       179.22 o                         
   7   5  10       5032.26       4688.16       285.43 o                         
   8   5  10        188.31          1.93       186.92 o                         
   9   5  10        450.67        680.52       251.19 o                         
  10   5  10        655.07        430.46       214.00 o                         
  11   5  10        677.34        824.12       347.38 o                         
 -13   6  10       1667.72       1878.19       407.91 o                         
 -12   6  10       1866.37       2047.31       428.18 o                         
 -11   6  10       5789.75       7003.19       829.10 o                         
 -10   6  10       1857.34       1720.16       505.20 o                         
  -9   6  10       2095.85       2080.94       165.60 o                         
  -8   6  10       2940.58       3070.23       182.69 o                         
  -7   6  10      47564.35      45185.49       786.44 o                         
  -6   6  10       5646.56       5388.01       254.41 o                         
  -5   6  10      25512.60      25777.32       514.67 o                         
  -4   6  10        926.09        991.45       159.08 o                         
  -3   6  10       1435.33       1245.47       157.10 o                         
  -2   6  10       8341.77       8405.55       306.81 o                         
  -1   6  10        956.33        924.26       155.66 o                         
   0   6  10      18767.40      19160.70       448.85 o                         
   1   6  10      26716.45      28165.26       571.29 o                         
   2   6  10       4268.21       4517.63       243.91 o                         
   3   6  10      56042.83      57944.39      1054.49 o                         
   4   6  10        439.20        670.35       164.60 o                         
   5   6  10       9431.18       9258.46       375.62 o                         
   6   6  10        207.13         47.84       165.54 o                         
   7   6  10        649.53        761.80       196.35 o                         
   8   6  10       7954.79       7175.12       375.43 o                         
   9   6  10        937.26        940.13       241.14 o                         
  10   6  10      17464.35      18310.97       558.31 o                         
  11   6  10        536.48        716.80       272.65 o                         
 -13   7  10       3917.59       4971.52      1115.26 o                         
 -12   7  10        104.89       -312.66       359.00 o                         
 -11   7  10       5040.87       6098.16       630.20 o                         
 -10   7  10       2191.27       1644.04       344.20 o                         
  -9   7  10       6768.85       7037.54       423.02 o                         
  -8   7  10       1150.01       1040.34       124.50 o                         
  -7   7  10      33622.13      33716.97      1024.42 o                         
  -6   7  10      11599.49      12517.80       436.80 o                         
  -5   7  10       3073.35       3099.92       200.24 o                         
  -4   7  10      20626.53      21270.24       511.78 o                         
  -3   7  10       2773.42       3057.16       191.18 o                         
  -2   7  10      61912.95      63763.32      1056.14 o                         
  -1   7  10        234.82        212.37       140.08 o                         
   0   7  10      53447.83      56644.68      1027.29 o                         
   1   7  10       1133.67       1547.30       193.87 o                         
   2   7  10      16573.92      17000.68       439.84 o                         
   3   7  10      10009.01       9698.49       357.60 o                         
   4   7  10       7191.21       7815.47       339.56 o                         
   5   7  10      17288.78      16295.58       455.29 o                         
   6   7  10       3059.47       3207.74       240.07 o                         
   7   7  10      34099.54      32371.39       737.65 o                         
   8   7  10       8759.35       8187.19       394.55 o                         
   9   7  10       4328.04       4675.46       312.05 o                         
  10   7  10         12.58         21.73       242.83 o                         
  11   7  10        284.51         49.73       283.92 o                         
 -13   8  10         15.37        455.70       630.33 o                         
 -12   8  10       1005.36        -18.69       568.89 o                         
 -11   8  10       2093.76       1757.56       496.17 o                         
 -10   8  10       1219.70       1140.13       432.43 o                         
  -9   8  10      15488.69      14938.38      1693.60 o                         
  -8   8  10       5181.32       4471.91       210.35 o                         
  -7   8  10      55119.31      57381.52      1526.90 o                         
  -6   8  10      13764.74      13516.85       391.83 o                         
  -5   8  10      35283.90      35717.26       668.19 o                         
  -4   8  10       6228.54       6388.96       307.25 o                         
  -3   8  10       4458.60       4531.70       243.92 o                         
  -2   8  10        172.43         65.62       144.85 o                         
  -1   8  10        258.18        216.36       155.11 o                         
   0   8  10      14449.64      14730.86       410.23 o                         
   1   8  10      23756.16      25181.73       561.95 o                         
   2   8  10      14244.40      13349.03       404.30 o                         
   3   8  10      12883.57      12261.00       397.04 o                         
   4   8  10       7761.15       7670.15       350.34 o                         
   5   8  10      19964.93      20119.16       525.36 o                         
   6   8  10        605.32       1021.79       198.14 o                         
   7   8  10       4222.88       4301.95       281.66 o                         
   8   8  10       8876.46       8556.93       429.83 o                         
   9   8  10        797.45        401.32       236.99 o                         
  10   8  10       9145.29      10017.77       472.45 o                         
  11   8  10         52.76        -18.97       360.32 o                         
 -13   9  10       1260.84       2381.86       709.90 o                         
 -12   9  10        969.60        711.83       459.88 o                         
 -11   9  10       3002.49       4907.86       783.27 o                         
 -10   9  10        141.58       1023.99       517.55 o                         
  -9   9  10       5217.94       5090.01       589.46 o                         
  -8   9  10         40.14        -72.73       172.65 o                         
  -7   9  10       1468.86       1505.09       146.19 o                         
  -6   9  10      12677.74      13387.70       410.07 o                         
  -5   9  10        360.28        575.91       173.79 o                         
  -4   9  10      53290.45      55743.54       965.64 o                         
  -3   9  10        881.47       1040.26       168.86 o                         
  -2   9  10      36083.58      38056.58       731.72 o                         
  -1   9  10       1989.23       2423.01       206.19 o                         
   0   9  10      39997.99      40706.16       770.14 o                         
   1   9  10        169.60        129.52       164.62 o                         
   2   9  10        141.84        194.60       196.12 o                         
   3   9  10      22137.11      22889.06       553.54 o                         
   4   9  10        633.42        781.06       193.45 o                         
   5   9  10      21904.53      23445.23       573.01 o                         
   6   9  10       2544.03       2807.71       236.28 o                         
   7   9  10      21704.63      21652.19       562.03 o                         
   8   9  10       6232.04       7430.73       494.65 o                         
   9   9  10       4462.07       4700.39       332.12 o                         
  10   9  10         36.53        372.81       279.97 o                         
 -12  10  10        578.27        397.36       842.41 o                         
 -11  10  10        662.03        206.81       543.59 o                         
 -10  10  10       5646.55       5216.13       657.91 o                         
  -9  10  10       2988.61       2898.45       533.86 o                         
  -8  10  10         79.33        111.61       182.89 o                         
  -7  10  10      33794.34      32139.30      1082.99 o                         
  -6  10  10       6065.88       5730.34       315.92 o                         
  -5  10  10       4192.44       4064.27       242.73 o                         
  -4  10  10         37.21        514.59       175.61 o                         
  -3  10  10       8701.91       9179.84       362.13 o                         
  -2  10  10       4198.95       3805.73       259.66 o                         
  -1  10  10       4157.97       4950.57       313.36 o                         
   0  10  10        527.70        645.55       185.27 o                         
   1  10  10       1403.57       1026.26       190.76 o                         
   2  10  10       4900.64       4625.46       272.79 o                         
   3  10  10       3239.58       2890.17       247.76 o                         
   4  10  10       6126.97       5778.13       317.86 o                         
   5  10  10      19317.53      19637.57       537.89 o                         
   6  10  10        594.30        684.79       297.87 o                         
   7  10  10       8915.17       9497.43       407.12 o                         
   8  10  10       6493.50       6571.76       360.57 o                         
   9  10  10         13.42         36.78       231.25 o                         
  10  10  10       1178.95       1810.99       379.01 o                         
 -12  11  10        277.93       1217.72       605.38 o                         
 -11  11  10        559.06        -70.93       478.76 o                         
 -10  11  10       1906.80       3038.78       689.38 o                         
  -9  11  10       4216.31       4117.15       650.35 o                         
  -8  11  10         16.42        -15.31       254.25 o                         
  -7  11  10        372.69         62.77       142.20 o                         
  -6  11  10       1730.36       1437.92       201.73 o                         
  -5  11  10        818.63        869.78       177.95 o                         
  -4  11  10      45605.20      45760.68       938.34 o                         
  -3  11  10       3859.53       4476.71       264.90 o                         
  -2  11  10       3254.68       3094.45       235.13 o                         
  -1  11  10         18.91        -75.16       174.38 o                         
   0  11  10       6692.25       7013.84       339.03 o                         
   1  11  10         76.87        -20.40       194.62 o                         
   2  11  10       7881.48       8769.98       386.84 o                         
   3  11  10      10633.87      11130.01       437.32 o                         
   4  11  10       5016.95       5220.25       300.45 o                         
   5  11  10        855.33       1101.15       210.75 o                         
   6  11  10         24.19        155.43       205.01 o                         
   7  11  10       1281.53       1199.23       234.71 o                         
   8  11  10         48.30        -15.53       237.62 o                         
   9  11  10       1929.88       2057.37       293.68 o                         
 -11  12  10        720.06        132.05       514.80 o                         
 -10  12  10       5808.42       5949.60       677.50 o                         
  -9  12  10       2146.03       1528.10       555.62 o                         
  -8  12  10       2019.95       1504.44       172.25 o                         
  -7  12  10        919.38        579.71       189.34 o                         
  -6  12  10        107.73       -163.14       163.14 o                         
  -5  12  10       1401.70       1164.44       210.23 o                         
  -4  12  10      12434.96      11882.22       433.41 o                         
  -3  12  10        154.71        296.12       187.57 o                         
  -2  12  10         42.31         61.87       178.92 o                         
  -1  12  10        739.84        598.70       202.09 o                         
   0  12  10        537.27        613.67       203.10 o                         
   1  12  10        889.84       1238.15       244.43 o                         
   2  12  10         64.32        272.17       217.00 o                         
   3  12  10        628.86        696.27       208.26 o                         
   4  12  10        422.64        445.85       215.83 o                         
   5  12  10       4359.65       4570.14       291.39 o                         
   6  12  10       6473.88       6767.34       532.99 o                         
   7  12  10       3404.81       3566.03       280.43 o                         
   8  12  10       3363.38       3760.92       356.75 o                         
   9  12  10        129.69       -135.83       292.56 o                         
 -11  13  10        112.88        467.80       727.62 o                         
 -10  13  10       4952.04       5310.51       761.17 o                         
  -9  13  10        883.55        685.48       507.76 o                         
  -8  13  10         45.05        -34.56       329.16 o                         
  -7  13  10        495.81       -104.76       288.67 o                         
  -6  13  10         55.58        -98.97       158.53 o                         
  -5  13  10       6906.00       6509.17       351.89 o                         
  -4  13  10       1763.15       1690.25       234.17 o                         
  -3  13  10      26954.96      26925.15       650.32 o                         
  -2  13  10       1689.72       1275.35       230.74 o                         
  -1  13  10      10885.66      11637.42       523.21 o                         
   0  13  10        138.61        235.72       253.25 o                         
   1  13  10       2124.04       1908.88       296.78 o                         
   2  13  10      17213.29      16983.32       579.34 o                         
   3  13  10       1132.97        737.40       230.21 o                         
   4  13  10       6668.11       6852.96       408.60 o                         
   5  13  10       4404.68       4530.86       296.46 o                         
   6  13  10       8850.70       9934.14       508.69 o                         
   7  13  10         35.09        236.99       344.16 o                         
   8  13  10       3398.10       3820.41       382.28 o                         
 -10  14  10       4964.18       4441.82       831.09 o                         
  -9  14  10        119.38        143.14       521.85 o                         
  -8  14  10       3663.78       4121.10       395.70 o                         
  -7  14  10        478.57        367.69       247.02 o                         
  -6  14  10       2414.86       2513.16       258.52 o                         
  -5  14  10       6776.16       5926.35       442.67 o                         
  -4  14  10       6663.77       5635.61       454.46 o                         
  -3  14  10        872.77        681.85       219.77 o                         
  -2  14  10       5154.17       4423.25       332.55 o                         
  -1  14  10       1039.96       1307.55       276.23 o                         
   0  14  10       5684.02       5456.25       409.40 o                         
   1  14  10       1481.56       1244.96       333.20 o                         
   2  14  10      12869.44      13511.08       563.42 o                         
   3  14  10      13334.48      13660.10       616.49 o                         
   4  14  10       4364.66       4399.11       336.56 o                         
   5  14  10        469.48        -81.96       290.25 o                         
   6  14  10       5364.00       5797.72       518.93 o                         
   7  14  10       1223.35       1145.45       278.85 o                         
   8  14  10        125.80        -91.08       324.62 o                         
  -9  15  10        199.26         30.63       359.84 o                         
  -8  15  10        986.91       1009.38       251.03 o                         
  -7  15  10         19.87       -292.31       292.31 o                         
  -6  15  10        136.64        124.19       225.82 o                         
  -5  15  10       7217.79       6576.45       525.61 o                         
  -4  15  10        412.82        350.78       287.83 o                         
  -3  15  10      32897.48      31557.07      1530.58 o                         
  -2  15  10       6403.51       5377.36       436.79 o                         
  -1  15  10       9816.70       8128.04       602.36 o                         
   0  15  10       1029.62        534.36       342.33 o                         
   1  15  10      18738.83      18662.25       733.83 o                         
   2  15  10       7698.95       6484.37       510.84 o                         
   3  15  10       2902.22       2831.49       342.80 o                         
   4  15  10       1649.31       1772.91       314.52 o                         
   5  15  10       7467.71       8328.60       483.47 o                         
   6  15  10       4801.30       5122.37       394.34 o                         
   7  15  10         41.93         64.24       355.79 o                         
  -8  16  10       7435.02       7942.23       362.01 o                         
  -7  16  10        529.92        573.85       236.77 o                         
  -6  16  10        235.28        575.93       342.59 o                         
  -5  16  10       8856.96       9407.59       443.76 o                         
  -4  16  10       5680.63       5351.16       496.46 o                         
  -3  16  10       3627.65       3048.92       429.27 o                         
  -2  16  10         16.71       -401.14       401.14 o                         
  -1  16  10       3971.50       4013.66       437.48 o                         
   0  16  10      11315.32      11901.09       755.09 o                         
   1  16  10        464.76        644.74       354.49 o                         
   2  16  10      21380.89      20606.95       917.10 o                         
   3  16  10       7644.23       7203.19       399.47 o                         
   4  16  10       5154.90       5401.13       388.65 o                         
   5  16  10        727.00       1190.44       287.21 o                         
   6  16  10       1976.02       1419.05       317.66 o                         
  -7  17  10        877.62        699.27       247.82 o                         
  -6  17  10       1814.07       1548.35       638.61 o                         
  -5  17  10       6549.95       5993.03       694.64 o                         
  -4  17  10       1393.50        601.19       380.94 o                         
  -3  17  10       9121.57       8326.09       509.72 o                         
  -2  17  10       5168.03       4608.10       395.46 o                         
  -1  17  10       6172.59       5222.27       385.16 o                         
   0  17  10         89.73        152.08       308.50 o                         
   1  17  10      13520.21      13582.33       763.81 o                         
   2  17  10        743.97        771.85       314.09 o                         
   3  17  10       4242.49       3222.69       359.62 o                         
   4  17  10       1175.13        553.32       332.27 o                         
   5  17  10       2137.24       1737.36       369.66 o                         
  -6  18  10        195.45         94.88       406.02 o                         
  -5  18  10       3722.43       4442.30       491.28 o                         
  -4  18  10       2109.36       1921.21       347.06 o                         
  -3  18  10        576.16          2.15       303.52 o                         
  -2  18  10        366.08        630.45       366.34 o                         
  -1  18  10       1236.69        725.31       439.60 o                         
   0  18  10       3815.93       3657.07       349.48 o                         
   1  18  10         34.61        642.62       360.26 o                         
   2  18  10       2723.69       2125.34       361.76 o                         
   3  18  10        658.87        646.40       511.67 o                         
  -3  19  10       4560.30       4976.83       580.41 o                         
  -2  19  10        538.73        471.55       363.44 o                         
  -1  19  10         41.99        605.78       379.44 o                         
   0  19  10        173.97       1439.19       427.70 o                         
   1  19  10       4207.24       3421.87       492.69 o                         
 -14   1  11        350.08        283.55       176.80 o                         
 -13   1  11       1669.50       1797.95       158.85 o                         
 -12   1  11       1335.06       1508.83       192.73 o                         
 -11   1  11        764.33        826.28       176.95 o                         
 -10   1  11       5914.06       5409.01       327.54 o                         
  -9   1  11        834.56        675.09       130.31 o                         
  -8   1  11       2537.69       2275.15       155.25 o                         
  -7   1  11         87.70         81.29       112.01 o                         
  -6   1  11        146.50        -35.69       110.83 o                         
  -5   1  11       1513.22       1572.73       151.05 o                         
  -4   1  11      14116.35      14594.51       368.02 o                         
  -3   1  11       1664.49       1828.70       157.29 o                         
  -2   1  11      12630.06      11757.84       336.95 o                         
  -1   1  11      72592.48      78518.42      1229.50 o                         
   0   1  11        107.67         81.00       138.56 o                         
   1   1  11       1142.84       1498.81       171.71 o                         
   2   1  11        109.78        -40.72       142.98 o                         
   3   1  11         11.27        -87.45       146.50 o                         
   4   1  11         17.46         69.93       146.00 o                         
   5   1  11       3246.12       2998.25       222.34 o                         
   6   1  11        271.81        140.43       170.58 o                         
   7   1  11        333.46        124.99       178.07 o                         
   8   1  11        172.10        186.84       211.72 o                         
   9   1  11        182.62        207.65       214.94 o                         
  10   1  11        121.18       -131.97       285.28 o                         
  11   1  11       1075.33       1179.13       246.66 o                         
  12   1  11         97.18        563.46       578.98 o                         
 -14   2  11        142.59        246.85       203.71 o                         
 -13   2  11        128.21         69.82       222.83 o                         
 -12   2  11       1798.40       1565.29       159.67 o                         
 -11   2  11       1520.78       1433.42       150.79 o                         
 -10   2  11      15577.18      16470.61       624.96 o                         
  -9   2  11       7025.17       7111.13       285.15 o                         
  -8   2  11         93.50         56.22       104.30 o                         
  -7   2  11      17223.66      16719.53       378.02 o                         
  -6   2  11        200.40        288.03       123.11 o                         
  -5   2  11      23838.79      24058.52       514.96 o                         
  -4   2  11       2405.61       2321.15       165.70 o                         
  -3   2  11      31898.64      35161.40       634.09 o                         
  -2   2  11      31168.04      31286.60       587.17 o                         
  -1   2  11      13984.71      12768.34       355.04 o                         
   0   2  11      38432.50      38095.00       690.92 o                         
   1   2  11      18364.57      18266.51       431.68 o                         
   2   2  11       5182.26       5114.18       263.20 o                         
   3   2  11       3938.58       4012.31       230.31 o                         
   4   2  11        401.26        449.58       154.49 o                         
   5   2  11       2897.25       2968.48       236.90 o                         
   6   2  11        900.79        742.11       183.65 o                         
   7   2  11       3675.93       3530.61       247.23 o                         
   8   2  11      36333.94      37815.50       811.09 o                         
   9   2  11       5613.54       5478.37       326.28 o                         
  10   2  11       2700.94       2671.23       312.41 o                         
  11   2  11       7233.56       8620.89       452.07 o                         
 -14   3  11        938.77        873.56       188.51 o                         
 -13   3  11       3376.47       3519.68       358.32 o                         
 -12   3  11       5165.39       5981.60       269.79 o                         
 -11   3  11        474.32        210.08       124.20 o                         
 -10   3  11       6870.22       5944.79       385.91 o                         
  -9   3  11       2781.38       2630.27       161.57 o                         
  -8   3  11       1372.04       1483.20       151.94 o                         
  -7   3  11       4460.04       4110.71       198.97 o                         
  -6   3  11      15739.93      14329.80       353.23 o                         
  -5   3  11      12506.42      12897.25       365.33 o                         
  -4   3  11      36715.08      40195.28       703.33 o                         
  -3   3  11      50863.68      52914.44       885.35 o                         
  -2   3  11      35260.45      36604.40       663.32 o                         
  -1   3  11       6917.32       7015.43       289.99 o                         
   0   3  11       6379.78       7314.40       299.22 o                         
   1   3  11         55.64        -58.24       148.25 o                         
   2   3  11       5725.91       6132.43       295.24 o                         
   3   3  11      11978.38      12344.39       397.26 o                         
   4   3  11       6096.49       6091.65       297.52 o                         
   5   3  11      17369.22      17061.78       472.61 o                         
   6   3  11       8556.63       8967.28       361.44 o                         
   7   3  11       1173.94       1290.70       231.34 o                         
   8   3  11         16.85         38.89       211.28 o                         
   9   3  11          2.85        216.87       208.53 o                         
  10   3  11       1872.24       1843.28       260.56 o                         
  11   3  11       1862.04       1754.39       279.91 o                         
 -14   4  11       1649.28        740.97       357.26 o                         
 -13   4  11        185.36        -77.62       309.25 o                         
 -12   4  11       4407.72       5421.41       307.68 o                         
 -11   4  11       1732.61       2061.67       193.06 o                         
 -10   4  11      26458.95      25793.54       968.59 o                         
  -9   4  11      21385.87      22326.41       474.37 o                         
  -8   4  11       1806.41       1760.53       135.65 o                         
  -7   4  11      27457.68      25596.91       539.36 o                         
  -6   4  11      14013.66      13760.62       344.14 o                         
  -5   4  11         15.83        122.38       130.21 o                         
  -4   4  11      10796.39      10579.42       328.71 o                         
  -3   4  11      14808.44      15563.12       418.56 o                         
  -2   4  11      53276.44      58000.09       969.56 o                         
  -1   4  11       2098.80       2424.32       198.42 o                         
   0   4  11      44509.27      43198.91       789.56 o                         
   1   4  11      66050.75      71056.97      1155.24 o                         
   2   4  11       8712.69       8520.11       323.09 o                         
   3   4  11      11246.19      11509.46       367.79 o                         
   4   4  11       2437.92       2600.26       209.47 o                         
   5   4  11       5039.94       5291.29       295.92 o                         
   6   4  11        519.89        483.65       188.12 o                         
   7   4  11        156.88       -179.99       185.04 o                         
   8   4  11      29993.98      30404.29       712.88 o                         
   9   4  11       6208.79       6632.36       490.17 o                         
  10   4  11       2845.78       2943.50       279.38 o                         
  11   4  11       5368.97       5934.72       427.04 o                         
 -14   5  11        473.05        208.30       440.19 o                         
 -13   5  11        347.19        486.96       333.52 o                         
 -12   5  11       4840.51       6024.18       610.30 o                         
 -11   5  11        125.76        153.64       123.56 o                         
 -10   5  11         67.67         50.26       165.39 o                         
  -9   5  11         33.61         -4.15       117.17 o                         
  -8   5  11      14900.35      15409.29       357.03 o                         
  -7   5  11      25581.48      24872.91       536.40 o                         
  -6   5  11      12779.22      11502.39       312.22 o                         
  -5   5  11      30135.08      30365.93       584.92 o                         
  -4   5  11      12432.66      12111.18       341.85 o                         
  -3   5  11       4082.14       4656.69       241.55 o                         
  -2   5  11      29003.19      29280.84       589.61 o                         
  -1   5  11        369.55        561.35       159.78 o                         
   0   5  11      36796.34      37251.88       693.29 o                         
   1   5  11       4277.55       3785.47       223.87 o                         
   2   5  11      27329.93      26884.42       570.92 o                         
   3   5  11      48341.97      49025.40       870.45 o                         
   4   5  11      12704.56      12158.47       390.96 o                         
   5   5  11      22085.75      21793.22       564.80 o                         
   6   5  11      31184.96      31638.58       667.26 o                         
   7   5  11       2794.02       2354.76       246.08 o                         
   8   5  11         59.61       -201.82       201.82 o                         
   9   5  11        761.96        636.29       234.26 o                         
  10   5  11       1366.30       1419.90       261.72 o                         
  11   5  11        505.40        971.68       241.20 o                         
 -13   6  11        146.54       -479.84       524.07 o                         
 -12   6  11          1.34       -450.97       450.97 o                         
 -11   6  11        196.02       -156.61       445.55 o                         
 -10   6  11      10094.23      10222.87       508.03 o                         
  -9   6  11       6559.24       6706.14       405.62 o                         
  -8   6  11       3267.39       3357.83       175.64 o                         
  -7   6  11       7461.03       8112.77       296.13 o                         
  -6   6  11       9135.36       9285.17       310.41 o                         
  -5   6  11       3158.62       2805.54       184.69 o                         
  -4   6  11      12298.13      12749.09       379.29 o                         
  -3   6  11        393.62        316.65       134.23 o                         
  -2   6  11        840.38        836.70       152.20 o                         
  -1   6  11       6393.04       6351.27       290.96 o                         
   0   6  11      24114.40      25994.68       549.55 o                         
   1   6  11      49927.53      51035.77       900.91 o                         
   2   6  11       2619.56       2708.19       221.07 o                         
   3   6  11       5159.04       5431.40       285.93 o                         
   4   6  11       3906.37       3930.63       297.80 o                         
   5   6  11       3262.53       3186.01       239.04 o                         
   6   6  11        698.32        687.85       191.61 o                         
   7   6  11        233.16        155.60       272.53 o                         
   8   6  11       4887.12       4845.81       306.18 o                         
   9   6  11       1634.62       1765.76       247.51 o                         
  10   6  11        668.39        560.24       332.32 o                         
  11   6  11        893.06        488.57       261.19 o                         
 -13   7  11          8.99        209.24       474.92 o                         
 -12   7  11       1675.44       2194.94       409.58 o                         
 -11   7  11         30.65       -250.70       459.29 o                         
 -10   7  11       1191.96        707.44       335.99 o                         
  -9   7  11       4012.06       4156.84       264.51 o                         
  -8   7  11      10432.60      10576.19       338.79 o                         
  -7   7  11      33314.92      34858.38       723.45 o                         
  -6   7  11       2761.54       2910.22       206.06 o                         
  -5   7  11       9778.24       9953.09       328.07 o                         
  -4   7  11       3054.59       3139.26       197.46 o                         
  -3   7  11        407.61        488.76       147.35 o                         
  -2   7  11      42079.91      40649.91       744.69 o                         
  -1   7  11       2818.51       3138.78       215.56 o                         
   0   7  11      20455.44      22036.52       505.71 o                         
   1   7  11       2341.00       2275.11       223.59 o                         
   2   7  11       5714.78       6143.70       321.61 o                         
   3   7  11       4759.13       5449.28       356.19 o                         
   4   7  11        138.19        401.72       176.54 o                         
   5   7  11       1557.39       1709.67       224.32 o                         
   6   7  11      23604.46      24279.25       584.47 o                         
   7   7  11        237.68         73.34       194.13 o                         
   8   7  11         77.82        249.62       213.74 o                         
   9   7  11       7208.87       6971.74       393.75 o
[truncated: 296,380 more chars]
